# Supplementary material for: Microbiome preterm birth DREAM challenge: Crowdsourcing machine learning approaches to advance preterm birth research
Source: Cell Rep Med. 2023 Dec 21;5(1):101350. doi: 10.1016/j.xcrm.2023.101350 (PMC10829755; doi:10.1016/j.xcrm.2023.101350)
Supplement: Table S6. Feature permutation and univariate correlation analysis of features vs. preterm birth [file mmc2.xlsx]

## Sheet: sc1_features
		Supplementary Table 6. Feature permutation results (sub-challenge 1)
container	table	feature	permute_dist	feature_used	dockerrepositoryname	dockerdigest	Challenge	name	submitterid	entityid	boot_auc_roc	boot_auprc	boot_accuracy	team_name	Feature
docker.synapse.org/syn34555655/sub1_ccorrect@sha256:bdfd9c12da0315c91f4e0959d37308e209ed51a3dc6179b8da2bcf6152e374cc	alpha_diversity/alpha_diversity.csv	shannon	0.112741	TRUE	docker.synapse.org/syn34555655/sub1_ccorrect	sha256:bdfd9c12da0315c91f4e0959d37308e209ed51a3dc6179b8da2bcf6152e374cc	Challenge 1	syn35842379	3319559		0.6452	0.5438	0.4054	yuanfang.guan	alpha_diversity.csv: shannon
docker.synapse.org/syn34555655/sub1_ccorrect@sha256:bdfd9c12da0315c91f4e0959d37308e209ed51a3dc6179b8da2bcf6152e374cc	alpha_diversity/alpha_diversity.csv	inv_simpson	0.159374	TRUE	docker.synapse.org/syn34555655/sub1_ccorrect	sha256:bdfd9c12da0315c91f4e0959d37308e209ed51a3dc6179b8da2bcf6152e374cc	Challenge 1	syn35842379	3319559		0.6452	0.5438	0.4054	yuanfang.guan	alpha_diversity.csv: inv_simpson
docker.synapse.org/syn34555655/sub1_ccorrect@sha256:bdfd9c12da0315c91f4e0959d37308e209ed51a3dc6179b8da2bcf6152e374cc	alpha_diversity/alpha_diversity.csv	bwpd	0.246101	TRUE	docker.synapse.org/syn34555655/sub1_ccorrect	sha256:bdfd9c12da0315c91f4e0959d37308e209ed51a3dc6179b8da2bcf6152e374cc	Challenge 1	syn35842379	3319559		0.6452	0.5438	0.4054	yuanfang.guan	alpha_diversity.csv: bwpd
docker.synapse.org/syn34555655/sub1_ccorrect@sha256:bdfd9c12da0315c91f4e0959d37308e209ed51a3dc6179b8da2bcf6152e374cc	alpha_diversity/alpha_diversity.csv	phylo_entropy	0.107142	TRUE	docker.synapse.org/syn34555655/sub1_ccorrect	sha256:bdfd9c12da0315c91f4e0959d37308e209ed51a3dc6179b8da2bcf6152e374cc	Challenge 1	syn35842379	3319559		0.6452	0.5438	0.4054	yuanfang.guan	alpha_diversity.csv: phylo_entropy
docker.synapse.org/syn34555655/sub1_ccorrect@sha256:bdfd9c12da0315c91f4e0959d37308e209ed51a3dc6179b8da2bcf6152e374cc	alpha_diversity/alpha_diversity.csv	quadratic	0.135457	TRUE	docker.synapse.org/syn34555655/sub1_ccorrect	sha256:bdfd9c12da0315c91f4e0959d37308e209ed51a3dc6179b8da2bcf6152e374cc	Challenge 1	syn35842379	3319559		0.6452	0.5438	0.4054	yuanfang.guan	alpha_diversity.csv: quadratic
docker.synapse.org/syn34555655/sub1_ccorrect@sha256:bdfd9c12da0315c91f4e0959d37308e209ed51a3dc6179b8da2bcf6152e374cc	alpha_diversity/alpha_diversity.csv	unrooted_pd	0.0619065	TRUE	docker.synapse.org/syn34555655/sub1_ccorrect	sha256:bdfd9c12da0315c91f4e0959d37308e209ed51a3dc6179b8da2bcf6152e374cc	Challenge 1	syn35842379	3319559		0.6452	0.5438	0.4054	yuanfang.guan	alpha_diversity.csv: unrooted_pd
docker.synapse.org/syn34555655/sub1_ccorrect@sha256:bdfd9c12da0315c91f4e0959d37308e209ed51a3dc6179b8da2bcf6152e374cc	alpha_diversity/alpha_diversity.csv	rooted_pd	0.338504	TRUE	docker.synapse.org/syn34555655/sub1_ccorrect	sha256:bdfd9c12da0315c91f4e0959d37308e209ed51a3dc6179b8da2bcf6152e374cc	Challenge 1	syn35842379	3319559		0.6452	0.5438	0.4054	yuanfang.guan	alpha_diversity.csv: rooted_pd
docker.synapse.org/syn35594394/preterm@sha256:198aeb67cef53da9990945f336f8d47e5140449ce80f9ca8679a7fdaf51999ca	alpha_diversity/alpha_diversity.csv	shannon	0.446622	TRUE	docker.synapse.org/syn35594394/preterm	sha256:198aeb67cef53da9990945f336f8d47e5140449ce80f9ca8679a7fdaf51999ca	Challenge 1	syn36385198	3452101		0.6459	0.5683	0.5946	KBJ	alpha_diversity.csv: shannon
docker.synapse.org/syn35594394/preterm@sha256:198aeb67cef53da9990945f336f8d47e5140449ce80f9ca8679a7fdaf51999ca	alpha_diversity/alpha_diversity.csv	inv_simpson	0.434042	TRUE	docker.synapse.org/syn35594394/preterm	sha256:198aeb67cef53da9990945f336f8d47e5140449ce80f9ca8679a7fdaf51999ca	Challenge 1	syn36385198	3452101		0.6459	0.5683	0.5946	KBJ	alpha_diversity.csv: inv_simpson
docker.synapse.org/syn35594394/preterm@sha256:198aeb67cef53da9990945f336f8d47e5140449ce80f9ca8679a7fdaf51999ca	alpha_diversity/alpha_diversity.csv	bwpd	0.982292	TRUE	docker.synapse.org/syn35594394/preterm	sha256:198aeb67cef53da9990945f336f8d47e5140449ce80f9ca8679a7fdaf51999ca	Challenge 1	syn36385198	3452101		0.6459	0.5683	0.5946	KBJ	alpha_diversity.csv: bwpd
docker.synapse.org/syn35594394/preterm@sha256:198aeb67cef53da9990945f336f8d47e5140449ce80f9ca8679a7fdaf51999ca	alpha_diversity/alpha_diversity.csv	phylo_entropy	0.423335	TRUE	docker.synapse.org/syn35594394/preterm	sha256:198aeb67cef53da9990945f336f8d47e5140449ce80f9ca8679a7fdaf51999ca	Challenge 1	syn36385198	3452101		0.6459	0.5683	0.5946	KBJ	alpha_diversity.csv: phylo_entropy
docker.synapse.org/syn35594394/preterm@sha256:198aeb67cef53da9990945f336f8d47e5140449ce80f9ca8679a7fdaf51999ca	alpha_diversity/alpha_diversity.csv	quadratic	0.842118	TRUE	docker.synapse.org/syn35594394/preterm	sha256:198aeb67cef53da9990945f336f8d47e5140449ce80f9ca8679a7fdaf51999ca	Challenge 1	syn36385198	3452101		0.6459	0.5683	0.5946	KBJ	alpha_diversity.csv: quadratic
docker.synapse.org/syn35594394/preterm@sha256:198aeb67cef53da9990945f336f8d47e5140449ce80f9ca8679a7fdaf51999ca	alpha_diversity/alpha_diversity.csv	unrooted_pd	0.405065	TRUE	docker.synapse.org/syn35594394/preterm	sha256:198aeb67cef53da9990945f336f8d47e5140449ce80f9ca8679a7fdaf51999ca	Challenge 1	syn36385198	3452101		0.6459	0.5683	0.5946	KBJ	alpha_diversity.csv: unrooted_pd
docker.synapse.org/syn35594394/preterm@sha256:198aeb67cef53da9990945f336f8d47e5140449ce80f9ca8679a7fdaf51999ca	alpha_diversity/alpha_diversity.csv	rooted_pd	0.456902	TRUE	docker.synapse.org/syn35594394/preterm	sha256:198aeb67cef53da9990945f336f8d47e5140449ce80f9ca8679a7fdaf51999ca	Challenge 1	syn36385198	3452101		0.6459	0.5683	0.5946	KBJ	alpha_diversity.csv: rooted_pd
docker.synapse.org/syn34555655/sub1_final@sha256:9879f62d423ee6d26776f6a28d01e7c300786aec773e2ef707068b3ed6d6d368	alpha_diversity/alpha_diversity.csv	shannon	0.202935	TRUE	docker.synapse.org/syn34555655/sub1_final	sha256:9879f62d423ee6d26776f6a28d01e7c300786aec773e2ef707068b3ed6d6d368	Challenge 1	syn36463027	3319559		0.6452	0.5438	0.4054	yuanfang.guan	alpha_diversity.csv: shannon
docker.synapse.org/syn34555655/sub1_final@sha256:9879f62d423ee6d26776f6a28d01e7c300786aec773e2ef707068b3ed6d6d368	alpha_diversity/alpha_diversity.csv	shannon	0.202935	TRUE	docker.synapse.org/syn34555655/sub1_final	sha256:9879f62d423ee6d26776f6a28d01e7c300786aec773e2ef707068b3ed6d6d368	Challenge 1	syn36463027	3319559		0.6452	0.5438	0.4054	yuanfang.guan	alpha_diversity.csv: shannon
docker.synapse.org/syn34555655/sub1_final@sha256:9879f62d423ee6d26776f6a28d01e7c300786aec773e2ef707068b3ed6d6d368	alpha_diversity/alpha_diversity.csv	inv_simpson	0.286873	TRUE	docker.synapse.org/syn34555655/sub1_final	sha256:9879f62d423ee6d26776f6a28d01e7c300786aec773e2ef707068b3ed6d6d368	Challenge 1	syn36463027	3319559		0.6452	0.5438	0.4054	yuanfang.guan	alpha_diversity.csv: inv_simpson
docker.synapse.org/syn34555655/sub1_final@sha256:9879f62d423ee6d26776f6a28d01e7c300786aec773e2ef707068b3ed6d6d368	alpha_diversity/alpha_diversity.csv	inv_simpson	0.286873	TRUE	docker.synapse.org/syn34555655/sub1_final	sha256:9879f62d423ee6d26776f6a28d01e7c300786aec773e2ef707068b3ed6d6d368	Challenge 1	syn36463027	3319559		0.6452	0.5438	0.4054	yuanfang.guan	alpha_diversity.csv: inv_simpson
docker.synapse.org/syn34555655/sub1_final@sha256:9879f62d423ee6d26776f6a28d01e7c300786aec773e2ef707068b3ed6d6d368	alpha_diversity/alpha_diversity.csv	bwpd	0.442982	TRUE	docker.synapse.org/syn34555655/sub1_final	sha256:9879f62d423ee6d26776f6a28d01e7c300786aec773e2ef707068b3ed6d6d368	Challenge 1	syn36463027	3319559		0.6452	0.5438	0.4054	yuanfang.guan	alpha_diversity.csv: bwpd
docker.synapse.org/syn34555655/sub1_final@sha256:9879f62d423ee6d26776f6a28d01e7c300786aec773e2ef707068b3ed6d6d368	alpha_diversity/alpha_diversity.csv	bwpd	0.442982	TRUE	docker.synapse.org/syn34555655/sub1_final	sha256:9879f62d423ee6d26776f6a28d01e7c300786aec773e2ef707068b3ed6d6d368	Challenge 1	syn36463027	3319559		0.6452	0.5438	0.4054	yuanfang.guan	alpha_diversity.csv: bwpd
docker.synapse.org/syn34555655/sub1_final@sha256:9879f62d423ee6d26776f6a28d01e7c300786aec773e2ef707068b3ed6d6d368	alpha_diversity/alpha_diversity.csv	phylo_entropy	0.192856	TRUE	docker.synapse.org/syn34555655/sub1_final	sha256:9879f62d423ee6d26776f6a28d01e7c300786aec773e2ef707068b3ed6d6d368	Challenge 1	syn36463027	3319559		0.6452	0.5438	0.4054	yuanfang.guan	alpha_diversity.csv: phylo_entropy
docker.synapse.org/syn34555655/sub1_final@sha256:9879f62d423ee6d26776f6a28d01e7c300786aec773e2ef707068b3ed6d6d368	alpha_diversity/alpha_diversity.csv	phylo_entropy	0.192856	TRUE	docker.synapse.org/syn34555655/sub1_final	sha256:9879f62d423ee6d26776f6a28d01e7c300786aec773e2ef707068b3ed6d6d368	Challenge 1	syn36463027	3319559		0.6452	0.5438	0.4054	yuanfang.guan	alpha_diversity.csv: phylo_entropy
docker.synapse.org/syn34555655/sub1_final@sha256:9879f62d423ee6d26776f6a28d01e7c300786aec773e2ef707068b3ed6d6d368	alpha_diversity/alpha_diversity.csv	quadratic	0.243822	TRUE	docker.synapse.org/syn34555655/sub1_final	sha256:9879f62d423ee6d26776f6a28d01e7c300786aec773e2ef707068b3ed6d6d368	Challenge 1	syn36463027	3319559		0.6452	0.5438	0.4054	yuanfang.guan	alpha_diversity.csv: quadratic
docker.synapse.org/syn34555655/sub1_final@sha256:9879f62d423ee6d26776f6a28d01e7c300786aec773e2ef707068b3ed6d6d368	alpha_diversity/alpha_diversity.csv	quadratic	0.243822	TRUE	docker.synapse.org/syn34555655/sub1_final	sha256:9879f62d423ee6d26776f6a28d01e7c300786aec773e2ef707068b3ed6d6d368	Challenge 1	syn36463027	3319559		0.6452	0.5438	0.4054	yuanfang.guan	alpha_diversity.csv: quadratic
docker.synapse.org/syn34555655/sub1_final@sha256:9879f62d423ee6d26776f6a28d01e7c300786aec773e2ef707068b3ed6d6d368	alpha_diversity/alpha_diversity.csv	unrooted_pd	0.111432	TRUE	docker.synapse.org/syn34555655/sub1_final	sha256:9879f62d423ee6d26776f6a28d01e7c300786aec773e2ef707068b3ed6d6d368	Challenge 1	syn36463027	3319559		0.6452	0.5438	0.4054	yuanfang.guan	alpha_diversity.csv: unrooted_pd
docker.synapse.org/syn34555655/sub1_final@sha256:9879f62d423ee6d26776f6a28d01e7c300786aec773e2ef707068b3ed6d6d368	alpha_diversity/alpha_diversity.csv	unrooted_pd	0.111432	TRUE	docker.synapse.org/syn34555655/sub1_final	sha256:9879f62d423ee6d26776f6a28d01e7c300786aec773e2ef707068b3ed6d6d368	Challenge 1	syn36463027	3319559		0.6452	0.5438	0.4054	yuanfang.guan	alpha_diversity.csv: unrooted_pd
docker.synapse.org/syn34555655/sub1_final@sha256:9879f62d423ee6d26776f6a28d01e7c300786aec773e2ef707068b3ed6d6d368	alpha_diversity/alpha_diversity.csv	rooted_pd	0.609307	TRUE	docker.synapse.org/syn34555655/sub1_final	sha256:9879f62d423ee6d26776f6a28d01e7c300786aec773e2ef707068b3ed6d6d368	Challenge 1	syn36463027	3319559		0.6452	0.5438	0.4054	yuanfang.guan	alpha_diversity.csv: rooted_pd
docker.synapse.org/syn34555655/sub1_final@sha256:9879f62d423ee6d26776f6a28d01e7c300786aec773e2ef707068b3ed6d6d368	alpha_diversity/alpha_diversity.csv	rooted_pd	0.609307	TRUE	docker.synapse.org/syn34555655/sub1_final	sha256:9879f62d423ee6d26776f6a28d01e7c300786aec773e2ef707068b3ed6d6d368	Challenge 1	syn36463027	3319559		0.6452	0.5438	0.4054	yuanfang.guan	alpha_diversity.csv: rooted_pd
docker.synapse.org/syn34085067/ibb-testmodel37_9@sha256:794e34e79644138fae496681bbe29da819588b57b01282fcd377d11248c720e2	taxonomy/taxonomy_relabd.genus.csv	Achromobacter	1.61512	TRUE	docker.synapse.org/syn34085067/ibb-testmodel37_9	sha256:794e34e79644138fae496681bbe29da819588b57b01282fcd377d11248c720e2	Challenge 1	syn36510476	3454109		0.6413	0.5328	0.6216	IBB_UT	taxonomy_relabd.genus.csv: Achromobacter
docker.synapse.org/syn34085067/ibb-testmodel37_9@sha256:794e34e79644138fae496681bbe29da819588b57b01282fcd377d11248c720e2	taxonomy/taxonomy_relabd.genus.csv	Acinetobacter	0.648383	TRUE	docker.synapse.org/syn34085067/ibb-testmodel37_9	sha256:794e34e79644138fae496681bbe29da819588b57b01282fcd377d11248c720e2	Challenge 1	syn36510476	3454109		0.6413	0.5328	0.6216	IBB_UT	taxonomy_relabd.genus.csv: Acinetobacter
docker.synapse.org/syn34085067/ibb-testmodel37_9@sha256:794e34e79644138fae496681bbe29da819588b57b01282fcd377d11248c720e2	taxonomy/taxonomy_relabd.genus.csv	Actinomyces	0.596574	TRUE	docker.synapse.org/syn34085067/ibb-testmodel37_9	sha256:794e34e79644138fae496681bbe29da819588b57b01282fcd377d11248c720e2	Challenge 1	syn36510476	3454109		0.6413	0.5328	0.6216	IBB_UT	taxonomy_relabd.genus.csv: Actinomyces
docker.synapse.org/syn34085067/ibb-testmodel37_9@sha256:794e34e79644138fae496681bbe29da819588b57b01282fcd377d11248c720e2	taxonomy/taxonomy_relabd.genus.csv	Actinomyces/Gleimia	1.06184	TRUE	docker.synapse.org/syn34085067/ibb-testmodel37_9	sha256:794e34e79644138fae496681bbe29da819588b57b01282fcd377d11248c720e2	Challenge 1	syn36510476	3454109		0.6413	0.5328	0.6216	IBB_UT	taxonomy_relabd.genus.csv: Actinomyces/Gleimia
docker.synapse.org/syn34085067/ibb-testmodel37_9@sha256:794e34e79644138fae496681bbe29da819588b57b01282fcd377d11248c720e2	taxonomy/taxonomy_relabd.genus.csv	Aerococcus	1.28503	TRUE	docker.synapse.org/syn34085067/ibb-testmodel37_9	sha256:794e34e79644138fae496681bbe29da819588b57b01282fcd377d11248c720e2	Challenge 1	syn36510476	3454109		0.6413	0.5328	0.6216	IBB_UT	taxonomy_relabd.genus.csv: Aerococcus
docker.synapse.org/syn34085067/ibb-testmodel37_9@sha256:794e34e79644138fae496681bbe29da819588b57b01282fcd377d11248c720e2	taxonomy/taxonomy_relabd.genus.csv	Anaerococcus	1.90945	TRUE	docker.synapse.org/syn34085067/ibb-testmodel37_9	sha256:794e34e79644138fae496681bbe29da819588b57b01282fcd377d11248c720e2	Challenge 1	syn36510476	3454109		0.6413	0.5328	0.6216	IBB_UT	taxonomy_relabd.genus.csv: Anaerococcus
docker.synapse.org/syn34085067/ibb-testmodel37_9@sha256:794e34e79644138fae496681bbe29da819588b57b01282fcd377d11248c720e2	taxonomy/taxonomy_relabd.genus.csv	Arcanobacterium	1.19352	TRUE	docker.synapse.org/syn34085067/ibb-testmodel37_9	sha256:794e34e79644138fae496681bbe29da819588b57b01282fcd377d11248c720e2	Challenge 1	syn36510476	3454109		0.6413	0.5328	0.6216	IBB_UT	taxonomy_relabd.genus.csv: Arcanobacterium
docker.synapse.org/syn34085067/ibb-testmodel37_9@sha256:794e34e79644138fae496681bbe29da819588b57b01282fcd377d11248c720e2	taxonomy/taxonomy_relabd.genus.csv	Atopobium	1.95456	TRUE	docker.synapse.org/syn34085067/ibb-testmodel37_9	sha256:794e34e79644138fae496681bbe29da819588b57b01282fcd377d11248c720e2	Challenge 1	syn36510476	3454109		0.6413	0.5328	0.6216	IBB_UT	taxonomy_relabd.genus.csv: Atopobium
docker.synapse.org/syn34085067/ibb-testmodel37_9@sha256:794e34e79644138fae496681bbe29da819588b57b01282fcd377d11248c720e2	taxonomy/taxonomy_relabd.genus.csv	Bacteria <bacteria>	1.55551	TRUE	docker.synapse.org/syn34085067/ibb-testmodel37_9	sha256:794e34e79644138fae496681bbe29da819588b57b01282fcd377d11248c720e2	Challenge 1	syn36510476	3454109		0.6413	0.5328	0.6216	IBB_UT	taxonomy_relabd.genus.csv: Bacteria <bacteria>
docker.synapse.org/syn34085067/ibb-testmodel37_9@sha256:794e34e79644138fae496681bbe29da819588b57b01282fcd377d11248c720e2	taxonomy/taxonomy_relabd.genus.csv	Bacteroidales	0.958384	TRUE	docker.synapse.org/syn34085067/ibb-testmodel37_9	sha256:794e34e79644138fae496681bbe29da819588b57b01282fcd377d11248c720e2	Challenge 1	syn36510476	3454109		0.6413	0.5328	0.6216	IBB_UT	taxonomy_relabd.genus.csv: Bacteroidales
docker.synapse.org/syn34085067/ibb-testmodel37_9@sha256:794e34e79644138fae496681bbe29da819588b57b01282fcd377d11248c720e2	taxonomy/taxonomy_relabd.genus.csv	Bacteroides	0.870575	TRUE	docker.synapse.org/syn34085067/ibb-testmodel37_9	sha256:794e34e79644138fae496681bbe29da819588b57b01282fcd377d11248c720e2	Challenge 1	syn36510476	3454109		0.6413	0.5328	0.6216	IBB_UT	taxonomy_relabd.genus.csv: Bacteroides
docker.synapse.org/syn34085067/ibb-testmodel37_9@sha256:794e34e79644138fae496681bbe29da819588b57b01282fcd377d11248c720e2	taxonomy/taxonomy_relabd.genus.csv	Bifidobacterium	0.94689	TRUE	docker.synapse.org/syn34085067/ibb-testmodel37_9	sha256:794e34e79644138fae496681bbe29da819588b57b01282fcd377d11248c720e2	Challenge 1	syn36510476	3454109		0.6413	0.5328	0.6216	IBB_UT	taxonomy_relabd.genus.csv: Bifidobacterium
docker.synapse.org/syn34085067/ibb-testmodel37_9@sha256:794e34e79644138fae496681bbe29da819588b57b01282fcd377d11248c720e2	taxonomy/taxonomy_relabd.genus.csv	Blautia	0.773175	TRUE	docker.synapse.org/syn34085067/ibb-testmodel37_9	sha256:794e34e79644138fae496681bbe29da819588b57b01282fcd377d11248c720e2	Challenge 1	syn36510476	3454109		0.6413	0.5328	0.6216	IBB_UT	taxonomy_relabd.genus.csv: Blautia
docker.synapse.org/syn34085067/ibb-testmodel37_9@sha256:794e34e79644138fae496681bbe29da819588b57b01282fcd377d11248c720e2	taxonomy/taxonomy_relabd.genus.csv	Brevibacterium	1.21008	TRUE	docker.synapse.org/syn34085067/ibb-testmodel37_9	sha256:794e34e79644138fae496681bbe29da819588b57b01282fcd377d11248c720e2	Challenge 1	syn36510476	3454109		0.6413	0.5328	0.6216	IBB_UT	taxonomy_relabd.genus.csv: Brevibacterium
docker.synapse.org/syn34085067/ibb-testmodel37_9@sha256:794e34e79644138fae496681bbe29da819588b57b01282fcd377d11248c720e2	taxonomy/taxonomy_relabd.genus.csv	Campylobacter	1.64177	TRUE	docker.synapse.org/syn34085067/ibb-testmodel37_9	sha256:794e34e79644138fae496681bbe29da819588b57b01282fcd377d11248c720e2	Challenge 1	syn36510476	3454109		0.6413	0.5328	0.6216	IBB_UT	taxonomy_relabd.genus.csv: Campylobacter
docker.synapse.org/syn34085067/ibb-testmodel37_9@sha256:794e34e79644138fae496681bbe29da819588b57b01282fcd377d11248c720e2	taxonomy/taxonomy_relabd.genus.csv	Casaltella	0.896047	TRUE	docker.synapse.org/syn34085067/ibb-testmodel37_9	sha256:794e34e79644138fae496681bbe29da819588b57b01282fcd377d11248c720e2	Challenge 1	syn36510476	3454109		0.6413	0.5328	0.6216	IBB_UT	taxonomy_relabd.genus.csv: Casaltella
docker.synapse.org/syn34085067/ibb-testmodel37_9@sha256:794e34e79644138fae496681bbe29da819588b57b01282fcd377d11248c720e2	taxonomy/taxonomy_relabd.genus.csv	Coriobacteriia	1.3947	TRUE	docker.synapse.org/syn34085067/ibb-testmodel37_9	sha256:794e34e79644138fae496681bbe29da819588b57b01282fcd377d11248c720e2	Challenge 1	syn36510476	3454109		0.6413	0.5328	0.6216	IBB_UT	taxonomy_relabd.genus.csv: Coriobacteriia
docker.synapse.org/syn34085067/ibb-testmodel37_9@sha256:794e34e79644138fae496681bbe29da819588b57b01282fcd377d11248c720e2	taxonomy/taxonomy_relabd.genus.csv	Corynebacterium	1.88202	TRUE	docker.synapse.org/syn34085067/ibb-testmodel37_9	sha256:794e34e79644138fae496681bbe29da819588b57b01282fcd377d11248c720e2	Challenge 1	syn36510476	3454109		0.6413	0.5328	0.6216	IBB_UT	taxonomy_relabd.genus.csv: Corynebacterium
docker.synapse.org/syn34085067/ibb-testmodel37_9@sha256:794e34e79644138fae496681bbe29da819588b57b01282fcd377d11248c720e2	taxonomy/taxonomy_relabd.genus.csv	Dermabacter	0.920543	TRUE	docker.synapse.org/syn34085067/ibb-testmodel37_9	sha256:794e34e79644138fae496681bbe29da819588b57b01282fcd377d11248c720e2	Challenge 1	syn36510476	3454109		0.6413	0.5328	0.6216	IBB_UT	taxonomy_relabd.genus.csv: Dermabacter
docker.synapse.org/syn34085067/ibb-testmodel37_9@sha256:794e34e79644138fae496681bbe29da819588b57b01282fcd377d11248c720e2	taxonomy/taxonomy_relabd.genus.csv	Dialister	2.3428	TRUE	docker.synapse.org/syn34085067/ibb-testmodel37_9	sha256:794e34e79644138fae496681bbe29da819588b57b01282fcd377d11248c720e2	Challenge 1	syn36510476	3454109		0.6413	0.5328	0.6216	IBB_UT	taxonomy_relabd.genus.csv: Dialister
docker.synapse.org/syn34085067/ibb-testmodel37_9@sha256:794e34e79644138fae496681bbe29da819588b57b01282fcd377d11248c720e2	taxonomy/taxonomy_relabd.genus.csv	Eggerthellaceae	1.62484	TRUE	docker.synapse.org/syn34085067/ibb-testmodel37_9	sha256:794e34e79644138fae496681bbe29da819588b57b01282fcd377d11248c720e2	Challenge 1	syn36510476	3454109		0.6413	0.5328	0.6216	IBB_UT	taxonomy_relabd.genus.csv: Eggerthellaceae
docker.synapse.org/syn34085067/ibb-testmodel37_9@sha256:794e34e79644138fae496681bbe29da819588b57b01282fcd377d11248c720e2	taxonomy/taxonomy_relabd.genus.csv	Enterococcus	0.755381	TRUE	docker.synapse.org/syn34085067/ibb-testmodel37_9	sha256:794e34e79644138fae496681bbe29da819588b57b01282fcd377d11248c720e2	Challenge 1	syn36510476	3454109		0.6413	0.5328	0.6216	IBB_UT	taxonomy_relabd.genus.csv: Enterococcus
docker.synapse.org/syn34085067/ibb-testmodel37_9@sha256:794e34e79644138fae496681bbe29da819588b57b01282fcd377d11248c720e2	taxonomy/taxonomy_relabd.genus.csv	Escherichia	0.518073	TRUE	docker.synapse.org/syn34085067/ibb-testmodel37_9	sha256:794e34e79644138fae496681bbe29da819588b57b01282fcd377d11248c720e2	Challenge 1	syn36510476	3454109		0.6413	0.5328	0.6216	IBB_UT	taxonomy_relabd.genus.csv: Escherichia
docker.synapse.org/syn34085067/ibb-testmodel37_9@sha256:794e34e79644138fae496681bbe29da819588b57b01282fcd377d11248c720e2	taxonomy/taxonomy_relabd.genus.csv	Ezakiella	1.4824	TRUE	docker.synapse.org/syn34085067/ibb-testmodel37_9	sha256:794e34e79644138fae496681bbe29da819588b57b01282fcd377d11248c720e2	Challenge 1	syn36510476	3454109		0.6413	0.5328	0.6216	IBB_UT	taxonomy_relabd.genus.csv: Ezakiella
docker.synapse.org/syn34085067/ibb-testmodel37_9@sha256:794e34e79644138fae496681bbe29da819588b57b01282fcd377d11248c720e2	taxonomy/taxonomy_relabd.genus.csv	Facklamia	1.31723	TRUE	docker.synapse.org/syn34085067/ibb-testmodel37_9	sha256:794e34e79644138fae496681bbe29da819588b57b01282fcd377d11248c720e2	Challenge 1	syn36510476	3454109		0.6413	0.5328	0.6216	IBB_UT	taxonomy_relabd.genus.csv: Facklamia
docker.synapse.org/syn34085067/ibb-testmodel37_9@sha256:794e34e79644138fae496681bbe29da819588b57b01282fcd377d11248c720e2	taxonomy/taxonomy_relabd.genus.csv	Fastidiosipila	1.16782	TRUE	docker.synapse.org/syn34085067/ibb-testmodel37_9	sha256:794e34e79644138fae496681bbe29da819588b57b01282fcd377d11248c720e2	Challenge 1	syn36510476	3454109		0.6413	0.5328	0.6216	IBB_UT	taxonomy_relabd.genus.csv: Fastidiosipila
docker.synapse.org/syn34085067/ibb-testmodel37_9@sha256:794e34e79644138fae496681bbe29da819588b57b01282fcd377d11248c720e2	taxonomy/taxonomy_relabd.genus.csv	Fenollaria	1.53652	TRUE	docker.synapse.org/syn34085067/ibb-testmodel37_9	sha256:794e34e79644138fae496681bbe29da819588b57b01282fcd377d11248c720e2	Challenge 1	syn36510476	3454109		0.6413	0.5328	0.6216	IBB_UT	taxonomy_relabd.genus.csv: Fenollaria
docker.synapse.org/syn34085067/ibb-testmodel37_9@sha256:794e34e79644138fae496681bbe29da819588b57b01282fcd377d11248c720e2	taxonomy/taxonomy_relabd.genus.csv	Finegoldia	2.39251	TRUE	docker.synapse.org/syn34085067/ibb-testmodel37_9	sha256:794e34e79644138fae496681bbe29da819588b57b01282fcd377d11248c720e2	Challenge 1	syn36510476	3454109		0.6413	0.5328	0.6216	IBB_UT	taxonomy_relabd.genus.csv: Finegoldia
docker.synapse.org/syn34085067/ibb-testmodel37_9@sha256:794e34e79644138fae496681bbe29da819588b57b01282fcd377d11248c720e2	taxonomy/taxonomy_relabd.genus.csv	Firmicutes	1.04871	TRUE	docker.synapse.org/syn34085067/ibb-testmodel37_9	sha256:794e34e79644138fae496681bbe29da819588b57b01282fcd377d11248c720e2	Challenge 1	syn36510476	3454109		0.6413	0.5328	0.6216	IBB_UT	taxonomy_relabd.genus.csv: Firmicutes
docker.synapse.org/syn34085067/ibb-testmodel37_9@sha256:794e34e79644138fae496681bbe29da819588b57b01282fcd377d11248c720e2	taxonomy/taxonomy_relabd.genus.csv	Fusobacterium	1.43339	TRUE	docker.synapse.org/syn34085067/ibb-testmodel37_9	sha256:794e34e79644138fae496681bbe29da819588b57b01282fcd377d11248c720e2	Challenge 1	syn36510476	3454109		0.6413	0.5328	0.6216	IBB_UT	taxonomy_relabd.genus.csv: Fusobacterium
docker.synapse.org/syn34085067/ibb-testmodel37_9@sha256:794e34e79644138fae496681bbe29da819588b57b01282fcd377d11248c720e2	taxonomy/taxonomy_relabd.genus.csv	Gardnerella	2.81107	TRUE	docker.synapse.org/syn34085067/ibb-testmodel37_9	sha256:794e34e79644138fae496681bbe29da819588b57b01282fcd377d11248c720e2	Challenge 1	syn36510476	3454109		0.6413	0.5328	0.6216	IBB_UT	taxonomy_relabd.genus.csv: Gardnerella
docker.synapse.org/syn34085067/ibb-testmodel37_9@sha256:794e34e79644138fae496681bbe29da819588b57b01282fcd377d11248c720e2	taxonomy/taxonomy_relabd.genus.csv	Gemella	1.63768	TRUE	docker.synapse.org/syn34085067/ibb-testmodel37_9	sha256:794e34e79644138fae496681bbe29da819588b57b01282fcd377d11248c720e2	Challenge 1	syn36510476	3454109		0.6413	0.5328	0.6216	IBB_UT	taxonomy_relabd.genus.csv: Gemella
docker.synapse.org/syn34085067/ibb-testmodel37_9@sha256:794e34e79644138fae496681bbe29da819588b57b01282fcd377d11248c720e2	taxonomy/taxonomy_relabd.genus.csv	Haemophilus	0.768505	TRUE	docker.synapse.org/syn34085067/ibb-testmodel37_9	sha256:794e34e79644138fae496681bbe29da819588b57b01282fcd377d11248c720e2	Challenge 1	syn36510476	3454109		0.6413	0.5328	0.6216	IBB_UT	taxonomy_relabd.genus.csv: Haemophilus
docker.synapse.org/syn34085067/ibb-testmodel37_9@sha256:794e34e79644138fae496681bbe29da819588b57b01282fcd377d11248c720e2	taxonomy/taxonomy_relabd.genus.csv	Helcococcus	0.922605	TRUE	docker.synapse.org/syn34085067/ibb-testmodel37_9	sha256:794e34e79644138fae496681bbe29da819588b57b01282fcd377d11248c720e2	Challenge 1	syn36510476	3454109		0.6413	0.5328	0.6216	IBB_UT	taxonomy_relabd.genus.csv: Helcococcus
docker.synapse.org/syn34085067/ibb-testmodel37_9@sha256:794e34e79644138fae496681bbe29da819588b57b01282fcd377d11248c720e2	taxonomy/taxonomy_relabd.genus.csv	Howardella	1.46792	TRUE	docker.synapse.org/syn34085067/ibb-testmodel37_9	sha256:794e34e79644138fae496681bbe29da819588b57b01282fcd377d11248c720e2	Challenge 1	syn36510476	3454109		0.6413	0.5328	0.6216	IBB_UT	taxonomy_relabd.genus.csv: Howardella
docker.synapse.org/syn34085067/ibb-testmodel37_9@sha256:794e34e79644138fae496681bbe29da819588b57b01282fcd377d11248c720e2	taxonomy/taxonomy_relabd.genus.csv	Hungateiclostridiaceae	1.39996	TRUE	docker.synapse.org/syn34085067/ibb-testmodel37_9	sha256:794e34e79644138fae496681bbe29da819588b57b01282fcd377d11248c720e2	Challenge 1	syn36510476	3454109		0.6413	0.5328	0.6216	IBB_UT	taxonomy_relabd.genus.csv: Hungateiclostridiaceae
docker.synapse.org/syn34085067/ibb-testmodel37_9@sha256:794e34e79644138fae496681bbe29da819588b57b01282fcd377d11248c720e2	taxonomy/taxonomy_relabd.genus.csv	Lachnospiraceae	2.06908	TRUE	docker.synapse.org/syn34085067/ibb-testmodel37_9	sha256:794e34e79644138fae496681bbe29da819588b57b01282fcd377d11248c720e2	Challenge 1	syn36510476	3454109		0.6413	0.5328	0.6216	IBB_UT	taxonomy_relabd.genus.csv: Lachnospiraceae
docker.synapse.org/syn34085067/ibb-testmodel37_9@sha256:794e34e79644138fae496681bbe29da819588b57b01282fcd377d11248c720e2	taxonomy/taxonomy_relabd.genus.csv	Lactobacillus	3.54219	TRUE	docker.synapse.org/syn34085067/ibb-testmodel37_9	sha256:794e34e79644138fae496681bbe29da819588b57b01282fcd377d11248c720e2	Challenge 1	syn36510476	3454109		0.6413	0.5328	0.6216	IBB_UT	taxonomy_relabd.genus.csv: Lactobacillus
docker.synapse.org/syn34085067/ibb-testmodel37_9@sha256:794e34e79644138fae496681bbe29da819588b57b01282fcd377d11248c720e2	taxonomy/taxonomy_relabd.genus.csv	Lagierella	1.16086	TRUE	docker.synapse.org/syn34085067/ibb-testmodel37_9	sha256:794e34e79644138fae496681bbe29da819588b57b01282fcd377d11248c720e2	Challenge 1	syn36510476	3454109		0.6413	0.5328	0.6216	IBB_UT	taxonomy_relabd.genus.csv: Lagierella
docker.synapse.org/syn34085067/ibb-testmodel37_9@sha256:794e34e79644138fae496681bbe29da819588b57b01282fcd377d11248c720e2	taxonomy/taxonomy_relabd.genus.csv	Lawsonella	1.46697	TRUE	docker.synapse.org/syn34085067/ibb-testmodel37_9	sha256:794e34e79644138fae496681bbe29da819588b57b01282fcd377d11248c720e2	Challenge 1	syn36510476	3454109		0.6413	0.5328	0.6216	IBB_UT	taxonomy_relabd.genus.csv: Lawsonella
docker.synapse.org/syn34085067/ibb-testmodel37_9@sha256:794e34e79644138fae496681bbe29da819588b57b01282fcd377d11248c720e2	taxonomy/taxonomy_relabd.genus.csv	Megasphaera	2.27958	TRUE	docker.synapse.org/syn34085067/ibb-testmodel37_9	sha256:794e34e79644138fae496681bbe29da819588b57b01282fcd377d11248c720e2	Challenge 1	syn36510476	3454109		0.6413	0.5328	0.6216	IBB_UT	taxonomy_relabd.genus.csv: Megasphaera
docker.synapse.org/syn34085067/ibb-testmodel37_9@sha256:794e34e79644138fae496681bbe29da819588b57b01282fcd377d11248c720e2	taxonomy/taxonomy_relabd.genus.csv	Mobiluncus	1.53639	TRUE	docker.synapse.org/syn34085067/ibb-testmodel37_9	sha256:794e34e79644138fae496681bbe29da819588b57b01282fcd377d11248c720e2	Challenge 1	syn36510476	3454109		0.6413	0.5328	0.6216	IBB_UT	taxonomy_relabd.genus.csv: Mobiluncus
docker.synapse.org/syn34085067/ibb-testmodel37_9@sha256:794e34e79644138fae496681bbe29da819588b57b01282fcd377d11248c720e2	taxonomy/taxonomy_relabd.genus.csv	Murdochiella/Levyella	1.04322	TRUE	docker.synapse.org/syn34085067/ibb-testmodel37_9	sha256:794e34e79644138fae496681bbe29da819588b57b01282fcd377d11248c720e2	Challenge 1	syn36510476	3454109		0.6413	0.5328	0.6216	IBB_UT	taxonomy_relabd.genus.csv: Murdochiella/Levyella
docker.synapse.org/syn34085067/ibb-testmodel37_9@sha256:794e34e79644138fae496681bbe29da819588b57b01282fcd377d11248c720e2	taxonomy/taxonomy_relabd.genus.csv	Mycoplasma	1.3932	TRUE	docker.synapse.org/syn34085067/ibb-testmodel37_9	sha256:794e34e79644138fae496681bbe29da819588b57b01282fcd377d11248c720e2	Challenge 1	syn36510476	3454109		0.6413	0.5328	0.6216	IBB_UT	taxonomy_relabd.genus.csv: Mycoplasma
docker.synapse.org/syn34085067/ibb-testmodel37_9@sha256:794e34e79644138fae496681bbe29da819588b57b01282fcd377d11248c720e2	taxonomy/taxonomy_relabd.genus.csv	Negativicoccus	0.866025	TRUE	docker.synapse.org/syn34085067/ibb-testmodel37_9	sha256:794e34e79644138fae496681bbe29da819588b57b01282fcd377d11248c720e2	Challenge 1	syn36510476	3454109		0.6413	0.5328	0.6216	IBB_UT	taxonomy_relabd.genus.csv: Negativicoccus
docker.synapse.org/syn34085067/ibb-testmodel37_9@sha256:794e34e79644138fae496681bbe29da819588b57b01282fcd377d11248c720e2	taxonomy/taxonomy_relabd.genus.csv	Neisseria	1.2145	TRUE	docker.synapse.org/syn34085067/ibb-testmodel37_9	sha256:794e34e79644138fae496681bbe29da819588b57b01282fcd377d11248c720e2	Challenge 1	syn36510476	3454109		0.6413	0.5328	0.6216	IBB_UT	taxonomy_relabd.genus.csv: Neisseria
docker.synapse.org/syn34085067/ibb-testmodel37_9@sha256:794e34e79644138fae496681bbe29da819588b57b01282fcd377d11248c720e2	taxonomy/taxonomy_relabd.genus.csv	Olegusella	1.22715	TRUE	docker.synapse.org/syn34085067/ibb-testmodel37_9	sha256:794e34e79644138fae496681bbe29da819588b57b01282fcd377d11248c720e2	Challenge 1	syn36510476	3454109		0.6413	0.5328	0.6216	IBB_UT	taxonomy_relabd.genus.csv: Olegusella
docker.synapse.org/syn34085067/ibb-testmodel37_9@sha256:794e34e79644138fae496681bbe29da819588b57b01282fcd377d11248c720e2	taxonomy/taxonomy_relabd.genus.csv	Parvimonas	1.76275	TRUE	docker.synapse.org/syn34085067/ibb-testmodel37_9	sha256:794e34e79644138fae496681bbe29da819588b57b01282fcd377d11248c720e2	Challenge 1	syn36510476	3454109		0.6413	0.5328	0.6216	IBB_UT	taxonomy_relabd.genus.csv: Parvimonas
docker.synapse.org/syn34085067/ibb-testmodel37_9@sha256:794e34e79644138fae496681bbe29da819588b57b01282fcd377d11248c720e2	taxonomy/taxonomy_relabd.genus.csv	Peptococcus	0.829638	TRUE	docker.synapse.org/syn34085067/ibb-testmodel37_9	sha256:794e34e79644138fae496681bbe29da819588b57b01282fcd377d11248c720e2	Challenge 1	syn36510476	3454109		0.6413	0.5328	0.6216	IBB_UT	taxonomy_relabd.genus.csv: Peptococcus
docker.synapse.org/syn34085067/ibb-testmodel37_9@sha256:794e34e79644138fae496681bbe29da819588b57b01282fcd377d11248c720e2	taxonomy/taxonomy_relabd.genus.csv	Peptoniphilus	2.30677	TRUE	docker.synapse.org/syn34085067/ibb-testmodel37_9	sha256:794e34e79644138fae496681bbe29da819588b57b01282fcd377d11248c720e2	Challenge 1	syn36510476	3454109		0.6413	0.5328	0.6216	IBB_UT	taxonomy_relabd.genus.csv: Peptoniphilus
docker.synapse.org/syn34085067/ibb-testmodel37_9@sha256:794e34e79644138fae496681bbe29da819588b57b01282fcd377d11248c720e2	taxonomy/taxonomy_relabd.genus.csv	Peptostreptococcus	1.17852	TRUE	docker.synapse.org/syn34085067/ibb-testmodel37_9	sha256:794e34e79644138fae496681bbe29da819588b57b01282fcd377d11248c720e2	Challenge 1	syn36510476	3454109		0.6413	0.5328	0.6216	IBB_UT	taxonomy_relabd.genus.csv: Peptostreptococcus
docker.synapse.org/syn34085067/ibb-testmodel37_9@sha256:794e34e79644138fae496681bbe29da819588b57b01282fcd377d11248c720e2	taxonomy/taxonomy_relabd.genus.csv	Porphyromonas	1.48506	TRUE	docker.synapse.org/syn34085067/ibb-testmodel37_9	sha256:794e34e79644138fae496681bbe29da819588b57b01282fcd377d11248c720e2	Challenge 1	syn36510476	3454109		0.6413	0.5328	0.6216	IBB_UT	taxonomy_relabd.genus.csv: Porphyromonas
docker.synapse.org/syn34085067/ibb-testmodel37_9@sha256:794e34e79644138fae496681bbe29da819588b57b01282fcd377d11248c720e2	taxonomy/taxonomy_relabd.genus.csv	Prevotella	2.93908	TRUE	docker.synapse.org/syn34085067/ibb-testmodel37_9	sha256:794e34e79644138fae496681bbe29da819588b57b01282fcd377d11248c720e2	Challenge 1	syn36510476	3454109		0.6413	0.5328	0.6216	IBB_UT	taxonomy_relabd.genus.csv: Prevotella
docker.synapse.org/syn34085067/ibb-testmodel37_9@sha256:794e34e79644138fae496681bbe29da819588b57b01282fcd377d11248c720e2	taxonomy/taxonomy_relabd.genus.csv	Pseudoglutamicibacter	1.25646	TRUE	docker.synapse.org/syn34085067/ibb-testmodel37_9	sha256:794e34e79644138fae496681bbe29da819588b57b01282fcd377d11248c720e2	Challenge 1	syn36510476	3454109		0.6413	0.5328	0.6216	IBB_UT	taxonomy_relabd.genus.csv: Pseudoglutamicibacter
docker.synapse.org/syn34085067/ibb-testmodel37_9@sha256:794e34e79644138fae496681bbe29da819588b57b01282fcd377d11248c720e2	taxonomy/taxonomy_relabd.genus.csv	Pseudomonas	1.82491	TRUE	docker.synapse.org/syn34085067/ibb-testmodel37_9	sha256:794e34e79644138fae496681bbe29da819588b57b01282fcd377d11248c720e2	Challenge 1	syn36510476	3454109		0.6413	0.5328	0.6216	IBB_UT	taxonomy_relabd.genus.csv: Pseudomonas
docker.synapse.org/syn34085067/ibb-testmodel37_9@sha256:794e34e79644138fae496681bbe29da819588b57b01282fcd377d11248c720e2	taxonomy/taxonomy_relabd.genus.csv	Ruminococcaceae	0.823165	TRUE	docker.synapse.org/syn34085067/ibb-testmodel37_9	sha256:794e34e79644138fae496681bbe29da819588b57b01282fcd377d11248c720e2	Challenge 1	syn36510476	3454109		0.6413	0.5328	0.6216	IBB_UT	taxonomy_relabd.genus.csv: Ruminococcaceae
docker.synapse.org/syn34085067/ibb-testmodel37_9@sha256:794e34e79644138fae496681bbe29da819588b57b01282fcd377d11248c720e2	taxonomy/taxonomy_relabd.genus.csv	Schaalia	1.08871	TRUE	docker.synapse.org/syn34085067/ibb-testmodel37_9	sha256:794e34e79644138fae496681bbe29da819588b57b01282fcd377d11248c720e2	Challenge 1	syn36510476	3454109		0.6413	0.5328	0.6216	IBB_UT	taxonomy_relabd.genus.csv: Schaalia
docker.synapse.org/syn34085067/ibb-testmodel37_9@sha256:794e34e79644138fae496681bbe29da819588b57b01282fcd377d11248c720e2	taxonomy/taxonomy_relabd.genus.csv	Sneathia	1.7202	TRUE	docker.synapse.org/syn34085067/ibb-testmodel37_9	sha256:794e34e79644138fae496681bbe29da819588b57b01282fcd377d11248c720e2	Challenge 1	syn36510476	3454109		0.6413	0.5328	0.6216	IBB_UT	taxonomy_relabd.genus.csv: Sneathia
docker.synapse.org/syn34085067/ibb-testmodel37_9@sha256:794e34e79644138fae496681bbe29da819588b57b01282fcd377d11248c720e2	taxonomy/taxonomy_relabd.genus.csv	Staphylococcus	1.78533	TRUE	docker.synapse.org/syn34085067/ibb-testmodel37_9	sha256:794e34e79644138fae496681bbe29da819588b57b01282fcd377d11248c720e2	Challenge 1	syn36510476	3454109		0.6413	0.5328	0.6216	IBB_UT	taxonomy_relabd.genus.csv: Staphylococcus
docker.synapse.org/syn34085067/ibb-testmodel37_9@sha256:794e34e79644138fae496681bbe29da819588b57b01282fcd377d11248c720e2	taxonomy/taxonomy_relabd.genus.csv	Streptococcus	1.6931	TRUE	docker.synapse.org/syn34085067/ibb-testmodel37_9	sha256:794e34e79644138fae496681bbe29da819588b57b01282fcd377d11248c720e2	Challenge 1	syn36510476	3454109		0.6413	0.5328	0.6216	IBB_UT	taxonomy_relabd.genus.csv: Streptococcus
docker.synapse.org/syn34085067/ibb-testmodel37_9@sha256:794e34e79644138fae496681bbe29da819588b57b01282fcd377d11248c720e2	taxonomy/taxonomy_relabd.genus.csv	Sutterella	1.23236	TRUE	docker.synapse.org/syn34085067/ibb-testmodel37_9	sha256:794e34e79644138fae496681bbe29da819588b57b01282fcd377d11248c720e2	Challenge 1	syn36510476	3454109		0.6413	0.5328	0.6216	IBB_UT	taxonomy_relabd.genus.csv: Sutterella
docker.synapse.org/syn34085067/ibb-testmodel37_9@sha256:794e34e79644138fae496681bbe29da819588b57b01282fcd377d11248c720e2	taxonomy/taxonomy_relabd.genus.csv	Terrabacteria group	1.76366	TRUE	docker.synapse.org/syn34085067/ibb-testmodel37_9	sha256:794e34e79644138fae496681bbe29da819588b57b01282fcd377d11248c720e2	Challenge 1	syn36510476	3454109		0.6413	0.5328	0.6216	IBB_UT	taxonomy_relabd.genus.csv: Terrabacteria group
docker.synapse.org/syn34085067/ibb-testmodel37_9@sha256:794e34e79644138fae496681bbe29da819588b57b01282fcd377d11248c720e2	taxonomy/taxonomy_relabd.genus.csv	Ureaplasma	1.61546	TRUE	docker.synapse.org/syn34085067/ibb-testmodel37_9	sha256:794e34e79644138fae496681bbe29da819588b57b01282fcd377d11248c720e2	Challenge 1	syn36510476	3454109		0.6413	0.5328	0.6216	IBB_UT	taxonomy_relabd.genus.csv: Ureaplasma
docker.synapse.org/syn34085067/ibb-testmodel37_9@sha256:794e34e79644138fae496681bbe29da819588b57b01282fcd377d11248c720e2	taxonomy/taxonomy_relabd.genus.csv	Urinicoccus	1.25208	TRUE	docker.synapse.org/syn34085067/ibb-testmodel37_9	sha256:794e34e79644138fae496681bbe29da819588b57b01282fcd377d11248c720e2	Challenge 1	syn36510476	3454109		0.6413	0.5328	0.6216	IBB_UT	taxonomy_relabd.genus.csv: Urinicoccus
docker.synapse.org/syn34085067/ibb-testmodel37_9@sha256:794e34e79644138fae496681bbe29da819588b57b01282fcd377d11248c720e2	taxonomy/taxonomy_relabd.genus.csv	Varibaculum	1.43906	TRUE	docker.synapse.org/syn34085067/ibb-testmodel37_9	sha256:794e34e79644138fae496681bbe29da819588b57b01282fcd377d11248c720e2	Challenge 1	syn36510476	3454109		0.6413	0.5328	0.6216	IBB_UT	taxonomy_relabd.genus.csv: Varibaculum
docker.synapse.org/syn34085067/ibb-testmodel37_9@sha256:794e34e79644138fae496681bbe29da819588b57b01282fcd377d11248c720e2	taxonomy/taxonomy_relabd.genus.csv	Veillonella	0.944246	TRUE	docker.synapse.org/syn34085067/ibb-testmodel37_9	sha256:794e34e79644138fae496681bbe29da819588b57b01282fcd377d11248c720e2	Challenge 1	syn36510476	3454109		0.6413	0.5328	0.6216	IBB_UT	taxonomy_relabd.genus.csv: Veillonella
docker.synapse.org/syn34085067/ibb-testmodel37_9@sha256:794e34e79644138fae496681bbe29da819588b57b01282fcd377d11248c720e2	taxonomy/taxonomy_relabd.genus.csv	Winkia	1.10693	TRUE	docker.synapse.org/syn34085067/ibb-testmodel37_9	sha256:794e34e79644138fae496681bbe29da819588b57b01282fcd377d11248c720e2	Challenge 1	syn36510476	3454109		0.6413	0.5328	0.6216	IBB_UT	taxonomy_relabd.genus.csv: Winkia
docker.synapse.org/syn34085067/ibb-testmodel37_9@sha256:794e34e79644138fae496681bbe29da819588b57b01282fcd377d11248c720e2	taxonomy/taxonomy_relabd.genus.csv	unclassified Bacteroidales	0.791328	TRUE	docker.synapse.org/syn34085067/ibb-testmodel37_9	sha256:794e34e79644138fae496681bbe29da819588b57b01282fcd377d11248c720e2	Challenge 1	syn36510476	3454109		0.6413	0.5328	0.6216	IBB_UT	taxonomy_relabd.genus.csv: unclassified Bacteroidales
docker.synapse.org/syn34085067/ibb-testmodel37_9@sha256:794e34e79644138fae496681bbe29da819588b57b01282fcd377d11248c720e2	taxonomy/taxonomy_relabd.genus.csv	unclassified Lachnospiraceae	0.260576	TRUE	docker.synapse.org/syn34085067/ibb-testmodel37_9	sha256:794e34e79644138fae496681bbe29da819588b57b01282fcd377d11248c720e2	Challenge 1	syn36510476	3454109		0.6413	0.5328	0.6216	IBB_UT	taxonomy_relabd.genus.csv: unclassified Lachnospiraceae
docker.synapse.org/syn34085067/ibb-testmodel37_5@sha256:794e34e79644138fae496681bbe29da819588b57b01282fcd377d11248c720e2	taxonomy/taxonomy_relabd.genus.csv	Achromobacter	1.61512	TRUE	docker.synapse.org/syn34085067/ibb-testmodel37_5	sha256:794e34e79644138fae496681bbe29da819588b57b01282fcd377d11248c720e2	Challenge 1	syn36382380	3454109		0.6413	0.5328	0.6216	IBB_UT	taxonomy_relabd.genus.csv: Achromobacter
docker.synapse.org/syn34085067/ibb-testmodel37_5@sha256:794e34e79644138fae496681bbe29da819588b57b01282fcd377d11248c720e2	taxonomy/taxonomy_relabd.genus.csv	Acinetobacter	0.648383	TRUE	docker.synapse.org/syn34085067/ibb-testmodel37_5	sha256:794e34e79644138fae496681bbe29da819588b57b01282fcd377d11248c720e2	Challenge 1	syn36382380	3454109		0.6413	0.5328	0.6216	IBB_UT	taxonomy_relabd.genus.csv: Acinetobacter
docker.synapse.org/syn34085067/ibb-testmodel37_5@sha256:794e34e79644138fae496681bbe29da819588b57b01282fcd377d11248c720e2	taxonomy/taxonomy_relabd.genus.csv	Actinomyces	0.596574	TRUE	docker.synapse.org/syn34085067/ibb-testmodel37_5	sha256:794e34e79644138fae496681bbe29da819588b57b01282fcd377d11248c720e2	Challenge 1	syn36382380	3454109		0.6413	0.5328	0.6216	IBB_UT	taxonomy_relabd.genus.csv: Actinomyces
docker.synapse.org/syn34085067/ibb-testmodel37_5@sha256:794e34e79644138fae496681bbe29da819588b57b01282fcd377d11248c720e2	taxonomy/taxonomy_relabd.genus.csv	Actinomyces/Gleimia	1.06184	TRUE	docker.synapse.org/syn34085067/ibb-testmodel37_5	sha256:794e34e79644138fae496681bbe29da819588b57b01282fcd377d11248c720e2	Challenge 1	syn36382380	3454109		0.6413	0.5328	0.6216	IBB_UT	taxonomy_relabd.genus.csv: Actinomyces/Gleimia
docker.synapse.org/syn34085067/ibb-testmodel37_5@sha256:794e34e79644138fae496681bbe29da819588b57b01282fcd377d11248c720e2	taxonomy/taxonomy_relabd.genus.csv	Aerococcus	1.28503	TRUE	docker.synapse.org/syn34085067/ibb-testmodel37_5	sha256:794e34e79644138fae496681bbe29da819588b57b01282fcd377d11248c720e2	Challenge 1	syn36382380	3454109		0.6413	0.5328	0.6216	IBB_UT	taxonomy_relabd.genus.csv: Aerococcus
docker.synapse.org/syn34085067/ibb-testmodel37_5@sha256:794e34e79644138fae496681bbe29da819588b57b01282fcd377d11248c720e2	taxonomy/taxonomy_relabd.genus.csv	Anaerococcus	1.90945	TRUE	docker.synapse.org/syn34085067/ibb-testmodel37_5	sha256:794e34e79644138fae496681bbe29da819588b57b01282fcd377d11248c720e2	Challenge 1	syn36382380	3454109		0.6413	0.5328	0.6216	IBB_UT	taxonomy_relabd.genus.csv: Anaerococcus
docker.synapse.org/syn34085067/ibb-testmodel37_5@sha256:794e34e79644138fae496681bbe29da819588b57b01282fcd377d11248c720e2	taxonomy/taxonomy_relabd.genus.csv	Arcanobacterium	1.19352	TRUE	docker.synapse.org/syn34085067/ibb-testmodel37_5	sha256:794e34e79644138fae496681bbe29da819588b57b01282fcd377d11248c720e2	Challenge 1	syn36382380	3454109		0.6413	0.5328	0.6216	IBB_UT	taxonomy_relabd.genus.csv: Arcanobacterium
docker.synapse.org/syn34085067/ibb-testmodel37_5@sha256:794e34e79644138fae496681bbe29da819588b57b01282fcd377d11248c720e2	taxonomy/taxonomy_relabd.genus.csv	Atopobium	1.95456	TRUE	docker.synapse.org/syn34085067/ibb-testmodel37_5	sha256:794e34e79644138fae496681bbe29da819588b57b01282fcd377d11248c720e2	Challenge 1	syn36382380	3454109		0.6413	0.5328	0.6216	IBB_UT	taxonomy_relabd.genus.csv: Atopobium
docker.synapse.org/syn34085067/ibb-testmodel37_5@sha256:794e34e79644138fae496681bbe29da819588b57b01282fcd377d11248c720e2	taxonomy/taxonomy_relabd.genus.csv	Bacteria <bacteria>	1.55551	TRUE	docker.synapse.org/syn34085067/ibb-testmodel37_5	sha256:794e34e79644138fae496681bbe29da819588b57b01282fcd377d11248c720e2	Challenge 1	syn36382380	3454109		0.6413	0.5328	0.6216	IBB_UT	taxonomy_relabd.genus.csv: Bacteria <bacteria>
docker.synapse.org/syn34085067/ibb-testmodel37_5@sha256:794e34e79644138fae496681bbe29da819588b57b01282fcd377d11248c720e2	taxonomy/taxonomy_relabd.genus.csv	Bacteroidales	0.958384	TRUE	docker.synapse.org/syn34085067/ibb-testmodel37_5	sha256:794e34e79644138fae496681bbe29da819588b57b01282fcd377d11248c720e2	Challenge 1	syn36382380	3454109		0.6413	0.5328	0.6216	IBB_UT	taxonomy_relabd.genus.csv: Bacteroidales
docker.synapse.org/syn34085067/ibb-testmodel37_5@sha256:794e34e79644138fae496681bbe29da819588b57b01282fcd377d11248c720e2	taxonomy/taxonomy_relabd.genus.csv	Bacteroides	0.870575	TRUE	docker.synapse.org/syn34085067/ibb-testmodel37_5	sha256:794e34e79644138fae496681bbe29da819588b57b01282fcd377d11248c720e2	Challenge 1	syn36382380	3454109		0.6413	0.5328	0.6216	IBB_UT	taxonomy_relabd.genus.csv: Bacteroides
docker.synapse.org/syn34085067/ibb-testmodel37_5@sha256:794e34e79644138fae496681bbe29da819588b57b01282fcd377d11248c720e2	taxonomy/taxonomy_relabd.genus.csv	Bifidobacterium	0.94689	TRUE	docker.synapse.org/syn34085067/ibb-testmodel37_5	sha256:794e34e79644138fae496681bbe29da819588b57b01282fcd377d11248c720e2	Challenge 1	syn36382380	3454109		0.6413	0.5328	0.6216	IBB_UT	taxonomy_relabd.genus.csv: Bifidobacterium
docker.synapse.org/syn34085067/ibb-testmodel37_5@sha256:794e34e79644138fae496681bbe29da819588b57b01282fcd377d11248c720e2	taxonomy/taxonomy_relabd.genus.csv	Blautia	0.773175	TRUE	docker.synapse.org/syn34085067/ibb-testmodel37_5	sha256:794e34e79644138fae496681bbe29da819588b57b01282fcd377d11248c720e2	Challenge 1	syn36382380	3454109		0.6413	0.5328	0.6216	IBB_UT	taxonomy_relabd.genus.csv: Blautia
docker.synapse.org/syn34085067/ibb-testmodel37_5@sha256:794e34e79644138fae496681bbe29da819588b57b01282fcd377d11248c720e2	taxonomy/taxonomy_relabd.genus.csv	Brevibacterium	1.21008	TRUE	docker.synapse.org/syn34085067/ibb-testmodel37_5	sha256:794e34e79644138fae496681bbe29da819588b57b01282fcd377d11248c720e2	Challenge 1	syn36382380	3454109		0.6413	0.5328	0.6216	IBB_UT	taxonomy_relabd.genus.csv: Brevibacterium
docker.synapse.org/syn34085067/ibb-testmodel37_5@sha256:794e34e79644138fae496681bbe29da819588b57b01282fcd377d11248c720e2	taxonomy/taxonomy_relabd.genus.csv	Campylobacter	1.64177	TRUE	docker.synapse.org/syn34085067/ibb-testmodel37_5	sha256:794e34e79644138fae496681bbe29da819588b57b01282fcd377d11248c720e2	Challenge 1	syn36382380	3454109		0.6413	0.5328	0.6216	IBB_UT	taxonomy_relabd.genus.csv: Campylobacter
docker.synapse.org/syn34085067/ibb-testmodel37_5@sha256:794e34e79644138fae496681bbe29da819588b57b01282fcd377d11248c720e2	taxonomy/taxonomy_relabd.genus.csv	Casaltella	0.896047	TRUE	docker.synapse.org/syn34085067/ibb-testmodel37_5	sha256:794e34e79644138fae496681bbe29da819588b57b01282fcd377d11248c720e2	Challenge 1	syn36382380	3454109		0.6413	0.5328	0.6216	IBB_UT	taxonomy_relabd.genus.csv: Casaltella
docker.synapse.org/syn34085067/ibb-testmodel37_5@sha256:794e34e79644138fae496681bbe29da819588b57b01282fcd377d11248c720e2	taxonomy/taxonomy_relabd.genus.csv	Coriobacteriia	1.3947	TRUE	docker.synapse.org/syn34085067/ibb-testmodel37_5	sha256:794e34e79644138fae496681bbe29da819588b57b01282fcd377d11248c720e2	Challenge 1	syn36382380	3454109		0.6413	0.5328	0.6216	IBB_UT	taxonomy_relabd.genus.csv: Coriobacteriia
docker.synapse.org/syn34085067/ibb-testmodel37_5@sha256:794e34e79644138fae496681bbe29da819588b57b01282fcd377d11248c720e2	taxonomy/taxonomy_relabd.genus.csv	Corynebacterium	1.88202	TRUE	docker.synapse.org/syn34085067/ibb-testmodel37_5	sha256:794e34e79644138fae496681bbe29da819588b57b01282fcd377d11248c720e2	Challenge 1	syn36382380	3454109		0.6413	0.5328	0.6216	IBB_UT	taxonomy_relabd.genus.csv: Corynebacterium
docker.synapse.org/syn34085067/ibb-testmodel37_5@sha256:794e34e79644138fae496681bbe29da819588b57b01282fcd377d11248c720e2	taxonomy/taxonomy_relabd.genus.csv	Dermabacter	0.920543	TRUE	docker.synapse.org/syn34085067/ibb-testmodel37_5	sha256:794e34e79644138fae496681bbe29da819588b57b01282fcd377d11248c720e2	Challenge 1	syn36382380	3454109		0.6413	0.5328	0.6216	IBB_UT	taxonomy_relabd.genus.csv: Dermabacter
docker.synapse.org/syn34085067/ibb-testmodel37_5@sha256:794e34e79644138fae496681bbe29da819588b57b01282fcd377d11248c720e2	taxonomy/taxonomy_relabd.genus.csv	Dialister	2.3428	TRUE	docker.synapse.org/syn34085067/ibb-testmodel37_5	sha256:794e34e79644138fae496681bbe29da819588b57b01282fcd377d11248c720e2	Challenge 1	syn36382380	3454109		0.6413	0.5328	0.6216	IBB_UT	taxonomy_relabd.genus.csv: Dialister
docker.synapse.org/syn34085067/ibb-testmodel37_5@sha256:794e34e79644138fae496681bbe29da819588b57b01282fcd377d11248c720e2	taxonomy/taxonomy_relabd.genus.csv	Eggerthellaceae	1.62484	TRUE	docker.synapse.org/syn34085067/ibb-testmodel37_5	sha256:794e34e79644138fae496681bbe29da819588b57b01282fcd377d11248c720e2	Challenge 1	syn36382380	3454109		0.6413	0.5328	0.6216	IBB_UT	taxonomy_relabd.genus.csv: Eggerthellaceae
docker.synapse.org/syn34085067/ibb-testmodel37_5@sha256:794e34e79644138fae496681bbe29da819588b57b01282fcd377d11248c720e2	taxonomy/taxonomy_relabd.genus.csv	Enterococcus	0.755381	TRUE	docker.synapse.org/syn34085067/ibb-testmodel37_5	sha256:794e34e79644138fae496681bbe29da819588b57b01282fcd377d11248c720e2	Challenge 1	syn36382380	3454109		0.6413	0.5328	0.6216	IBB_UT	taxonomy_relabd.genus.csv: Enterococcus
docker.synapse.org/syn34085067/ibb-testmodel37_5@sha256:794e34e79644138fae496681bbe29da819588b57b01282fcd377d11248c720e2	taxonomy/taxonomy_relabd.genus.csv	Escherichia	0.518073	TRUE	docker.synapse.org/syn34085067/ibb-testmodel37_5	sha256:794e34e79644138fae496681bbe29da819588b57b01282fcd377d11248c720e2	Challenge 1	syn36382380	3454109		0.6413	0.5328	0.6216	IBB_UT	taxonomy_relabd.genus.csv: Escherichia
docker.synapse.org/syn34085067/ibb-testmodel37_5@sha256:794e34e79644138fae496681bbe29da819588b57b01282fcd377d11248c720e2	taxonomy/taxonomy_relabd.genus.csv	Ezakiella	1.4824	TRUE	docker.synapse.org/syn34085067/ibb-testmodel37_5	sha256:794e34e79644138fae496681bbe29da819588b57b01282fcd377d11248c720e2	Challenge 1	syn36382380	3454109		0.6413	0.5328	0.6216	IBB_UT	taxonomy_relabd.genus.csv: Ezakiella
docker.synapse.org/syn34085067/ibb-testmodel37_5@sha256:794e34e79644138fae496681bbe29da819588b57b01282fcd377d11248c720e2	taxonomy/taxonomy_relabd.genus.csv	Facklamia	1.31723	TRUE	docker.synapse.org/syn34085067/ibb-testmodel37_5	sha256:794e34e79644138fae496681bbe29da819588b57b01282fcd377d11248c720e2	Challenge 1	syn36382380	3454109		0.6413	0.5328	0.6216	IBB_UT	taxonomy_relabd.genus.csv: Facklamia
docker.synapse.org/syn34085067/ibb-testmodel37_5@sha256:794e34e79644138fae496681bbe29da819588b57b01282fcd377d11248c720e2	taxonomy/taxonomy_relabd.genus.csv	Fastidiosipila	1.16782	TRUE	docker.synapse.org/syn34085067/ibb-testmodel37_5	sha256:794e34e79644138fae496681bbe29da819588b57b01282fcd377d11248c720e2	Challenge 1	syn36382380	3454109		0.6413	0.5328	0.6216	IBB_UT	taxonomy_relabd.genus.csv: Fastidiosipila
docker.synapse.org/syn34085067/ibb-testmodel37_5@sha256:794e34e79644138fae496681bbe29da819588b57b01282fcd377d11248c720e2	taxonomy/taxonomy_relabd.genus.csv	Fenollaria	1.53652	TRUE	docker.synapse.org/syn34085067/ibb-testmodel37_5	sha256:794e34e79644138fae496681bbe29da819588b57b01282fcd377d11248c720e2	Challenge 1	syn36382380	3454109		0.6413	0.5328	0.6216	IBB_UT	taxonomy_relabd.genus.csv: Fenollaria
docker.synapse.org/syn34085067/ibb-testmodel37_5@sha256:794e34e79644138fae496681bbe29da819588b57b01282fcd377d11248c720e2	taxonomy/taxonomy_relabd.genus.csv	Finegoldia	2.39251	TRUE	docker.synapse.org/syn34085067/ibb-testmodel37_5	sha256:794e34e79644138fae496681bbe29da819588b57b01282fcd377d11248c720e2	Challenge 1	syn36382380	3454109		0.6413	0.5328	0.6216	IBB_UT	taxonomy_relabd.genus.csv: Finegoldia
docker.synapse.org/syn34085067/ibb-testmodel37_5@sha256:794e34e79644138fae496681bbe29da819588b57b01282fcd377d11248c720e2	taxonomy/taxonomy_relabd.genus.csv	Firmicutes	1.04871	TRUE	docker.synapse.org/syn34085067/ibb-testmodel37_5	sha256:794e34e79644138fae496681bbe29da819588b57b01282fcd377d11248c720e2	Challenge 1	syn36382380	3454109		0.6413	0.5328	0.6216	IBB_UT	taxonomy_relabd.genus.csv: Firmicutes
docker.synapse.org/syn34085067/ibb-testmodel37_5@sha256:794e34e79644138fae496681bbe29da819588b57b01282fcd377d11248c720e2	taxonomy/taxonomy_relabd.genus.csv	Fusobacterium	1.43339	TRUE	docker.synapse.org/syn34085067/ibb-testmodel37_5	sha256:794e34e79644138fae496681bbe29da819588b57b01282fcd377d11248c720e2	Challenge 1	syn36382380	3454109		0.6413	0.5328	0.6216	IBB_UT	taxonomy_relabd.genus.csv: Fusobacterium
docker.synapse.org/syn34085067/ibb-testmodel37_5@sha256:794e34e79644138fae496681bbe29da819588b57b01282fcd377d11248c720e2	taxonomy/taxonomy_relabd.genus.csv	Gardnerella	2.81107	TRUE	docker.synapse.org/syn34085067/ibb-testmodel37_5	sha256:794e34e79644138fae496681bbe29da819588b57b01282fcd377d11248c720e2	Challenge 1	syn36382380	3454109		0.6413	0.5328	0.6216	IBB_UT	taxonomy_relabd.genus.csv: Gardnerella
docker.synapse.org/syn34085067/ibb-testmodel37_5@sha256:794e34e79644138fae496681bbe29da819588b57b01282fcd377d11248c720e2	taxonomy/taxonomy_relabd.genus.csv	Gemella	1.63768	TRUE	docker.synapse.org/syn34085067/ibb-testmodel37_5	sha256:794e34e79644138fae496681bbe29da819588b57b01282fcd377d11248c720e2	Challenge 1	syn36382380	3454109		0.6413	0.5328	0.6216	IBB_UT	taxonomy_relabd.genus.csv: Gemella
docker.synapse.org/syn34085067/ibb-testmodel37_5@sha256:794e34e79644138fae496681bbe29da819588b57b01282fcd377d11248c720e2	taxonomy/taxonomy_relabd.genus.csv	Haemophilus	0.768505	TRUE	docker.synapse.org/syn34085067/ibb-testmodel37_5	sha256:794e34e79644138fae496681bbe29da819588b57b01282fcd377d11248c720e2	Challenge 1	syn36382380	3454109		0.6413	0.5328	0.6216	IBB_UT	taxonomy_relabd.genus.csv: Haemophilus
docker.synapse.org/syn34085067/ibb-testmodel37_5@sha256:794e34e79644138fae496681bbe29da819588b57b01282fcd377d11248c720e2	taxonomy/taxonomy_relabd.genus.csv	Helcococcus	0.922605	TRUE	docker.synapse.org/syn34085067/ibb-testmodel37_5	sha256:794e34e79644138fae496681bbe29da819588b57b01282fcd377d11248c720e2	Challenge 1	syn36382380	3454109		0.6413	0.5328	0.6216	IBB_UT	taxonomy_relabd.genus.csv: Helcococcus
docker.synapse.org/syn34085067/ibb-testmodel37_5@sha256:794e34e79644138fae496681bbe29da819588b57b01282fcd377d11248c720e2	taxonomy/taxonomy_relabd.genus.csv	Howardella	1.46792	TRUE	docker.synapse.org/syn34085067/ibb-testmodel37_5	sha256:794e34e79644138fae496681bbe29da819588b57b01282fcd377d11248c720e2	Challenge 1	syn36382380	3454109		0.6413	0.5328	0.6216	IBB_UT	taxonomy_relabd.genus.csv: Howardella
docker.synapse.org/syn34085067/ibb-testmodel37_5@sha256:794e34e79644138fae496681bbe29da819588b57b01282fcd377d11248c720e2	taxonomy/taxonomy_relabd.genus.csv	Hungateiclostridiaceae	1.39996	TRUE	docker.synapse.org/syn34085067/ibb-testmodel37_5	sha256:794e34e79644138fae496681bbe29da819588b57b01282fcd377d11248c720e2	Challenge 1	syn36382380	3454109		0.6413	0.5328	0.6216	IBB_UT	taxonomy_relabd.genus.csv: Hungateiclostridiaceae
docker.synapse.org/syn34085067/ibb-testmodel37_5@sha256:794e34e79644138fae496681bbe29da819588b57b01282fcd377d11248c720e2	taxonomy/taxonomy_relabd.genus.csv	Lachnospiraceae	2.06908	TRUE	docker.synapse.org/syn34085067/ibb-testmodel37_5	sha256:794e34e79644138fae496681bbe29da819588b57b01282fcd377d11248c720e2	Challenge 1	syn36382380	3454109		0.6413	0.5328	0.6216	IBB_UT	taxonomy_relabd.genus.csv: Lachnospiraceae
docker.synapse.org/syn34085067/ibb-testmodel37_5@sha256:794e34e79644138fae496681bbe29da819588b57b01282fcd377d11248c720e2	taxonomy/taxonomy_relabd.genus.csv	Lactobacillus	3.54219	TRUE	docker.synapse.org/syn34085067/ibb-testmodel37_5	sha256:794e34e79644138fae496681bbe29da819588b57b01282fcd377d11248c720e2	Challenge 1	syn36382380	3454109		0.6413	0.5328	0.6216	IBB_UT	taxonomy_relabd.genus.csv: Lactobacillus
docker.synapse.org/syn34085067/ibb-testmodel37_5@sha256:794e34e79644138fae496681bbe29da819588b57b01282fcd377d11248c720e2	taxonomy/taxonomy_relabd.genus.csv	Lagierella	1.16086	TRUE	docker.synapse.org/syn34085067/ibb-testmodel37_5	sha256:794e34e79644138fae496681bbe29da819588b57b01282fcd377d11248c720e2	Challenge 1	syn36382380	3454109		0.6413	0.5328	0.6216	IBB_UT	taxonomy_relabd.genus.csv: Lagierella
docker.synapse.org/syn34085067/ibb-testmodel37_5@sha256:794e34e79644138fae496681bbe29da819588b57b01282fcd377d11248c720e2	taxonomy/taxonomy_relabd.genus.csv	Lawsonella	1.46697	TRUE	docker.synapse.org/syn34085067/ibb-testmodel37_5	sha256:794e34e79644138fae496681bbe29da819588b57b01282fcd377d11248c720e2	Challenge 1	syn36382380	3454109		0.6413	0.5328	0.6216	IBB_UT	taxonomy_relabd.genus.csv: Lawsonella
docker.synapse.org/syn34085067/ibb-testmodel37_5@sha256:794e34e79644138fae496681bbe29da819588b57b01282fcd377d11248c720e2	taxonomy/taxonomy_relabd.genus.csv	Megasphaera	2.27958	TRUE	docker.synapse.org/syn34085067/ibb-testmodel37_5	sha256:794e34e79644138fae496681bbe29da819588b57b01282fcd377d11248c720e2	Challenge 1	syn36382380	3454109		0.6413	0.5328	0.6216	IBB_UT	taxonomy_relabd.genus.csv: Megasphaera
docker.synapse.org/syn34085067/ibb-testmodel37_5@sha256:794e34e79644138fae496681bbe29da819588b57b01282fcd377d11248c720e2	taxonomy/taxonomy_relabd.genus.csv	Mobiluncus	1.53639	TRUE	docker.synapse.org/syn34085067/ibb-testmodel37_5	sha256:794e34e79644138fae496681bbe29da819588b57b01282fcd377d11248c720e2	Challenge 1	syn36382380	3454109		0.6413	0.5328	0.6216	IBB_UT	taxonomy_relabd.genus.csv: Mobiluncus
docker.synapse.org/syn34085067/ibb-testmodel37_5@sha256:794e34e79644138fae496681bbe29da819588b57b01282fcd377d11248c720e2	taxonomy/taxonomy_relabd.genus.csv	Murdochiella/Levyella	1.04322	TRUE	docker.synapse.org/syn34085067/ibb-testmodel37_5	sha256:794e34e79644138fae496681bbe29da819588b57b01282fcd377d11248c720e2	Challenge 1	syn36382380	3454109		0.6413	0.5328	0.6216	IBB_UT	taxonomy_relabd.genus.csv: Murdochiella/Levyella
docker.synapse.org/syn34085067/ibb-testmodel37_5@sha256:794e34e79644138fae496681bbe29da819588b57b01282fcd377d11248c720e2	taxonomy/taxonomy_relabd.genus.csv	Mycoplasma	1.3932	TRUE	docker.synapse.org/syn34085067/ibb-testmodel37_5	sha256:794e34e79644138fae496681bbe29da819588b57b01282fcd377d11248c720e2	Challenge 1	syn36382380	3454109		0.6413	0.5328	0.6216	IBB_UT	taxonomy_relabd.genus.csv: Mycoplasma
docker.synapse.org/syn34085067/ibb-testmodel37_5@sha256:794e34e79644138fae496681bbe29da819588b57b01282fcd377d11248c720e2	taxonomy/taxonomy_relabd.genus.csv	Negativicoccus	0.866025	TRUE	docker.synapse.org/syn34085067/ibb-testmodel37_5	sha256:794e34e79644138fae496681bbe29da819588b57b01282fcd377d11248c720e2	Challenge 1	syn36382380	3454109		0.6413	0.5328	0.6216	IBB_UT	taxonomy_relabd.genus.csv: Negativicoccus
docker.synapse.org/syn34085067/ibb-testmodel37_5@sha256:794e34e79644138fae496681bbe29da819588b57b01282fcd377d11248c720e2	taxonomy/taxonomy_relabd.genus.csv	Neisseria	1.2145	TRUE	docker.synapse.org/syn34085067/ibb-testmodel37_5	sha256:794e34e79644138fae496681bbe29da819588b57b01282fcd377d11248c720e2	Challenge 1	syn36382380	3454109		0.6413	0.5328	0.6216	IBB_UT	taxonomy_relabd.genus.csv: Neisseria
docker.synapse.org/syn34085067/ibb-testmodel37_5@sha256:794e34e79644138fae496681bbe29da819588b57b01282fcd377d11248c720e2	taxonomy/taxonomy_relabd.genus.csv	Olegusella	1.22715	TRUE	docker.synapse.org/syn34085067/ibb-testmodel37_5	sha256:794e34e79644138fae496681bbe29da819588b57b01282fcd377d11248c720e2	Challenge 1	syn36382380	3454109		0.6413	0.5328	0.6216	IBB_UT	taxonomy_relabd.genus.csv: Olegusella
docker.synapse.org/syn34085067/ibb-testmodel37_5@sha256:794e34e79644138fae496681bbe29da819588b57b01282fcd377d11248c720e2	taxonomy/taxonomy_relabd.genus.csv	Parvimonas	1.76275	TRUE	docker.synapse.org/syn34085067/ibb-testmodel37_5	sha256:794e34e79644138fae496681bbe29da819588b57b01282fcd377d11248c720e2	Challenge 1	syn36382380	3454109		0.6413	0.5328	0.6216	IBB_UT	taxonomy_relabd.genus.csv: Parvimonas
docker.synapse.org/syn34085067/ibb-testmodel37_5@sha256:794e34e79644138fae496681bbe29da819588b57b01282fcd377d11248c720e2	taxonomy/taxonomy_relabd.genus.csv	Peptococcus	0.829638	TRUE	docker.synapse.org/syn34085067/ibb-testmodel37_5	sha256:794e34e79644138fae496681bbe29da819588b57b01282fcd377d11248c720e2	Challenge 1	syn36382380	3454109		0.6413	0.5328	0.6216	IBB_UT	taxonomy_relabd.genus.csv: Peptococcus
docker.synapse.org/syn34085067/ibb-testmodel37_5@sha256:794e34e79644138fae496681bbe29da819588b57b01282fcd377d11248c720e2	taxonomy/taxonomy_relabd.genus.csv	Peptoniphilus	2.30677	TRUE	docker.synapse.org/syn34085067/ibb-testmodel37_5	sha256:794e34e79644138fae496681bbe29da819588b57b01282fcd377d11248c720e2	Challenge 1	syn36382380	3454109		0.6413	0.5328	0.6216	IBB_UT	taxonomy_relabd.genus.csv: Peptoniphilus
docker.synapse.org/syn34085067/ibb-testmodel37_5@sha256:794e34e79644138fae496681bbe29da819588b57b01282fcd377d11248c720e2	taxonomy/taxonomy_relabd.genus.csv	Peptostreptococcus	1.17852	TRUE	docker.synapse.org/syn34085067/ibb-testmodel37_5	sha256:794e34e79644138fae496681bbe29da819588b57b01282fcd377d11248c720e2	Challenge 1	syn36382380	3454109		0.6413	0.5328	0.6216	IBB_UT	taxonomy_relabd.genus.csv: Peptostreptococcus
docker.synapse.org/syn34085067/ibb-testmodel37_5@sha256:794e34e79644138fae496681bbe29da819588b57b01282fcd377d11248c720e2	taxonomy/taxonomy_relabd.genus.csv	Porphyromonas	1.48506	TRUE	docker.synapse.org/syn34085067/ibb-testmodel37_5	sha256:794e34e79644138fae496681bbe29da819588b57b01282fcd377d11248c720e2	Challenge 1	syn36382380	3454109		0.6413	0.5328	0.6216	IBB_UT	taxonomy_relabd.genus.csv: Porphyromonas
docker.synapse.org/syn34085067/ibb-testmodel37_5@sha256:794e34e79644138fae496681bbe29da819588b57b01282fcd377d11248c720e2	taxonomy/taxonomy_relabd.genus.csv	Prevotella	2.93908	TRUE	docker.synapse.org/syn34085067/ibb-testmodel37_5	sha256:794e34e79644138fae496681bbe29da819588b57b01282fcd377d11248c720e2	Challenge 1	syn36382380	3454109		0.6413	0.5328	0.6216	IBB_UT	taxonomy_relabd.genus.csv: Prevotella
docker.synapse.org/syn34085067/ibb-testmodel37_5@sha256:794e34e79644138fae496681bbe29da819588b57b01282fcd377d11248c720e2	taxonomy/taxonomy_relabd.genus.csv	Pseudoglutamicibacter	1.25646	TRUE	docker.synapse.org/syn34085067/ibb-testmodel37_5	sha256:794e34e79644138fae496681bbe29da819588b57b01282fcd377d11248c720e2	Challenge 1	syn36382380	3454109		0.6413	0.5328	0.6216	IBB_UT	taxonomy_relabd.genus.csv: Pseudoglutamicibacter
docker.synapse.org/syn34085067/ibb-testmodel37_5@sha256:794e34e79644138fae496681bbe29da819588b57b01282fcd377d11248c720e2	taxonomy/taxonomy_relabd.genus.csv	Pseudomonas	1.82491	TRUE	docker.synapse.org/syn34085067/ibb-testmodel37_5	sha256:794e34e79644138fae496681bbe29da819588b57b01282fcd377d11248c720e2	Challenge 1	syn36382380	3454109		0.6413	0.5328	0.6216	IBB_UT	taxonomy_relabd.genus.csv: Pseudomonas
docker.synapse.org/syn34085067/ibb-testmodel37_5@sha256:794e34e79644138fae496681bbe29da819588b57b01282fcd377d11248c720e2	taxonomy/taxonomy_relabd.genus.csv	Ruminococcaceae	0.823165	TRUE	docker.synapse.org/syn34085067/ibb-testmodel37_5	sha256:794e34e79644138fae496681bbe29da819588b57b01282fcd377d11248c720e2	Challenge 1	syn36382380	3454109		0.6413	0.5328	0.6216	IBB_UT	taxonomy_relabd.genus.csv: Ruminococcaceae
docker.synapse.org/syn34085067/ibb-testmodel37_5@sha256:794e34e79644138fae496681bbe29da819588b57b01282fcd377d11248c720e2	taxonomy/taxonomy_relabd.genus.csv	Schaalia	1.08871	TRUE	docker.synapse.org/syn34085067/ibb-testmodel37_5	sha256:794e34e79644138fae496681bbe29da819588b57b01282fcd377d11248c720e2	Challenge 1	syn36382380	3454109		0.6413	0.5328	0.6216	IBB_UT	taxonomy_relabd.genus.csv: Schaalia
docker.synapse.org/syn34085067/ibb-testmodel37_5@sha256:794e34e79644138fae496681bbe29da819588b57b01282fcd377d11248c720e2	taxonomy/taxonomy_relabd.genus.csv	Sneathia	1.7202	TRUE	docker.synapse.org/syn34085067/ibb-testmodel37_5	sha256:794e34e79644138fae496681bbe29da819588b57b01282fcd377d11248c720e2	Challenge 1	syn36382380	3454109		0.6413	0.5328	0.6216	IBB_UT	taxonomy_relabd.genus.csv: Sneathia
docker.synapse.org/syn34085067/ibb-testmodel37_5@sha256:794e34e79644138fae496681bbe29da819588b57b01282fcd377d11248c720e2	taxonomy/taxonomy_relabd.genus.csv	Staphylococcus	1.78533	TRUE	docker.synapse.org/syn34085067/ibb-testmodel37_5	sha256:794e34e79644138fae496681bbe29da819588b57b01282fcd377d11248c720e2	Challenge 1	syn36382380	3454109		0.6413	0.5328	0.6216	IBB_UT	taxonomy_relabd.genus.csv: Staphylococcus
docker.synapse.org/syn34085067/ibb-testmodel37_5@sha256:794e34e79644138fae496681bbe29da819588b57b01282fcd377d11248c720e2	taxonomy/taxonomy_relabd.genus.csv	Streptococcus	1.6931	TRUE	docker.synapse.org/syn34085067/ibb-testmodel37_5	sha256:794e34e79644138fae496681bbe29da819588b57b01282fcd377d11248c720e2	Challenge 1	syn36382380	3454109		0.6413	0.5328	0.6216	IBB_UT	taxonomy_relabd.genus.csv: Streptococcus
docker.synapse.org/syn34085067/ibb-testmodel37_5@sha256:794e34e79644138fae496681bbe29da819588b57b01282fcd377d11248c720e2	taxonomy/taxonomy_relabd.genus.csv	Sutterella	1.23236	TRUE	docker.synapse.org/syn34085067/ibb-testmodel37_5	sha256:794e34e79644138fae496681bbe29da819588b57b01282fcd377d11248c720e2	Challenge 1	syn36382380	3454109		0.6413	0.5328	0.6216	IBB_UT	taxonomy_relabd.genus.csv: Sutterella
docker.synapse.org/syn34085067/ibb-testmodel37_5@sha256:794e34e79644138fae496681bbe29da819588b57b01282fcd377d11248c720e2	taxonomy/taxonomy_relabd.genus.csv	Terrabacteria group	1.76366	TRUE	docker.synapse.org/syn34085067/ibb-testmodel37_5	sha256:794e34e79644138fae496681bbe29da819588b57b01282fcd377d11248c720e2	Challenge 1	syn36382380	3454109		0.6413	0.5328	0.6216	IBB_UT	taxonomy_relabd.genus.csv: Terrabacteria group
docker.synapse.org/syn34085067/ibb-testmodel37_5@sha256:794e34e79644138fae496681bbe29da819588b57b01282fcd377d11248c720e2	taxonomy/taxonomy_relabd.genus.csv	Ureaplasma	1.61546	TRUE	docker.synapse.org/syn34085067/ibb-testmodel37_5	sha256:794e34e79644138fae496681bbe29da819588b57b01282fcd377d11248c720e2	Challenge 1	syn36382380	3454109		0.6413	0.5328	0.6216	IBB_UT	taxonomy_relabd.genus.csv: Ureaplasma
docker.synapse.org/syn34085067/ibb-testmodel37_5@sha256:794e34e79644138fae496681bbe29da819588b57b01282fcd377d11248c720e2	taxonomy/taxonomy_relabd.genus.csv	Urinicoccus	1.25208	TRUE	docker.synapse.org/syn34085067/ibb-testmodel37_5	sha256:794e34e79644138fae496681bbe29da819588b57b01282fcd377d11248c720e2	Challenge 1	syn36382380	3454109		0.6413	0.5328	0.6216	IBB_UT	taxonomy_relabd.genus.csv: Urinicoccus
docker.synapse.org/syn34085067/ibb-testmodel37_5@sha256:794e34e79644138fae496681bbe29da819588b57b01282fcd377d11248c720e2	taxonomy/taxonomy_relabd.genus.csv	Varibaculum	1.43906	TRUE	docker.synapse.org/syn34085067/ibb-testmodel37_5	sha256:794e34e79644138fae496681bbe29da819588b57b01282fcd377d11248c720e2	Challenge 1	syn36382380	3454109		0.6413	0.5328	0.6216	IBB_UT	taxonomy_relabd.genus.csv: Varibaculum
docker.synapse.org/syn34085067/ibb-testmodel37_5@sha256:794e34e79644138fae496681bbe29da819588b57b01282fcd377d11248c720e2	taxonomy/taxonomy_relabd.genus.csv	Veillonella	0.944246	TRUE	docker.synapse.org/syn34085067/ibb-testmodel37_5	sha256:794e34e79644138fae496681bbe29da819588b57b01282fcd377d11248c720e2	Challenge 1	syn36382380	3454109		0.6413	0.5328	0.6216	IBB_UT	taxonomy_relabd.genus.csv: Veillonella
docker.synapse.org/syn34085067/ibb-testmodel37_5@sha256:794e34e79644138fae496681bbe29da819588b57b01282fcd377d11248c720e2	taxonomy/taxonomy_relabd.genus.csv	Winkia	1.10693	TRUE	docker.synapse.org/syn34085067/ibb-testmodel37_5	sha256:794e34e79644138fae496681bbe29da819588b57b01282fcd377d11248c720e2	Challenge 1	syn36382380	3454109		0.6413	0.5328	0.6216	IBB_UT	taxonomy_relabd.genus.csv: Winkia
docker.synapse.org/syn34085067/ibb-testmodel37_5@sha256:794e34e79644138fae496681bbe29da819588b57b01282fcd377d11248c720e2	taxonomy/taxonomy_relabd.genus.csv	unclassified Bacteroidales	0.791328	TRUE	docker.synapse.org/syn34085067/ibb-testmodel37_5	sha256:794e34e79644138fae496681bbe29da819588b57b01282fcd377d11248c720e2	Challenge 1	syn36382380	3454109		0.6413	0.5328	0.6216	IBB_UT	taxonomy_relabd.genus.csv: unclassified Bacteroidales
docker.synapse.org/syn34085067/ibb-testmodel37_5@sha256:794e34e79644138fae496681bbe29da819588b57b01282fcd377d11248c720e2	taxonomy/taxonomy_relabd.genus.csv	unclassified Lachnospiraceae	0.260576	TRUE	docker.synapse.org/syn34085067/ibb-testmodel37_5	sha256:794e34e79644138fae496681bbe29da819588b57b01282fcd377d11248c720e2	Challenge 1	syn36382380	3454109		0.6413	0.5328	0.6216	IBB_UT	taxonomy_relabd.genus.csv: unclassified Lachnospiraceae
docker.synapse.org/syn34085067/ibb-testmodel37_5@sha256:794e34e79644138fae496681bbe29da819588b57b01282fcd377d11248c720e2	taxonomy/taxonomy_relabd.species.csv	Achromobacter	1.43429	TRUE	docker.synapse.org/syn34085067/ibb-testmodel37_5	sha256:794e34e79644138fae496681bbe29da819588b57b01282fcd377d11248c720e2	Challenge 1	syn36382380	3454109		0.6413	0.5328	0.6216	IBB_UT	taxonomy_relabd.species.csv: Achromobacter
docker.synapse.org/syn34085067/ibb-testmodel37_5@sha256:794e34e79644138fae496681bbe29da819588b57b01282fcd377d11248c720e2	taxonomy/taxonomy_relabd.species.csv	Actinomyces_urinae/Gleimia_europaea	1.04408	TRUE	docker.synapse.org/syn34085067/ibb-testmodel37_5	sha256:794e34e79644138fae496681bbe29da819588b57b01282fcd377d11248c720e2	Challenge 1	syn36382380	3454109		0.6413	0.5328	0.6216	IBB_UT	taxonomy_relabd.species.csv: Actinomyces_urinae/Gleimia_europaea
docker.synapse.org/syn34085067/ibb-testmodel37_5@sha256:794e34e79644138fae496681bbe29da819588b57b01282fcd377d11248c720e2	taxonomy/taxonomy_relabd.species.csv	Aerococcus christensenii	1.233	TRUE	docker.synapse.org/syn34085067/ibb-testmodel37_5	sha256:794e34e79644138fae496681bbe29da819588b57b01282fcd377d11248c720e2	Challenge 1	syn36382380	3454109		0.6413	0.5328	0.6216	IBB_UT	taxonomy_relabd.species.csv: Aerococcus christensenii
docker.synapse.org/syn34085067/ibb-testmodel37_5@sha256:794e34e79644138fae496681bbe29da819588b57b01282fcd377d11248c720e2	taxonomy/taxonomy_relabd.species.csv	Anaerococcus	1.19971	TRUE	docker.synapse.org/syn34085067/ibb-testmodel37_5	sha256:794e34e79644138fae496681bbe29da819588b57b01282fcd377d11248c720e2	Challenge 1	syn36382380	3454109		0.6413	0.5328	0.6216	IBB_UT	taxonomy_relabd.species.csv: Anaerococcus
docker.synapse.org/syn34085067/ibb-testmodel37_5@sha256:794e34e79644138fae496681bbe29da819588b57b01282fcd377d11248c720e2	taxonomy/taxonomy_relabd.species.csv	Anaerococcus hydrogenalis	0.871206	TRUE	docker.synapse.org/syn34085067/ibb-testmodel37_5	sha256:794e34e79644138fae496681bbe29da819588b57b01282fcd377d11248c720e2	Challenge 1	syn36382380	3454109		0.6413	0.5328	0.6216	IBB_UT	taxonomy_relabd.species.csv: Anaerococcus hydrogenalis
docker.synapse.org/syn34085067/ibb-testmodel37_5@sha256:794e34e79644138fae496681bbe29da819588b57b01282fcd377d11248c720e2	taxonomy/taxonomy_relabd.species.csv	Anaerococcus lactolyticus	1.11256	TRUE	docker.synapse.org/syn34085067/ibb-testmodel37_5	sha256:794e34e79644138fae496681bbe29da819588b57b01282fcd377d11248c720e2	Challenge 1	syn36382380	3454109		0.6413	0.5328	0.6216	IBB_UT	taxonomy_relabd.species.csv: Anaerococcus lactolyticus
docker.synapse.org/syn34085067/ibb-testmodel37_5@sha256:794e34e79644138fae496681bbe29da819588b57b01282fcd377d11248c720e2	taxonomy/taxonomy_relabd.species.csv	Anaerococcus mediterraneensis	1.41315	TRUE	docker.synapse.org/syn34085067/ibb-testmodel37_5	sha256:794e34e79644138fae496681bbe29da819588b57b01282fcd377d11248c720e2	Challenge 1	syn36382380	3454109		0.6413	0.5328	0.6216	IBB_UT	taxonomy_relabd.species.csv: Anaerococcus mediterraneensis
docker.synapse.org/syn34085067/ibb-testmodel37_5@sha256:794e34e79644138fae496681bbe29da819588b57b01282fcd377d11248c720e2	taxonomy/taxonomy_relabd.species.csv	Anaerococcus octavius	1.20789	TRUE	docker.synapse.org/syn34085067/ibb-testmodel37_5	sha256:794e34e79644138fae496681bbe29da819588b57b01282fcd377d11248c720e2	Challenge 1	syn36382380	3454109		0.6413	0.5328	0.6216	IBB_UT	taxonomy_relabd.species.csv: Anaerococcus octavius
docker.synapse.org/syn34085067/ibb-testmodel37_5@sha256:794e34e79644138fae496681bbe29da819588b57b01282fcd377d11248c720e2	taxonomy/taxonomy_relabd.species.csv	Anaerococcus prevotii/tetradius	1.52312	TRUE	docker.synapse.org/syn34085067/ibb-testmodel37_5	sha256:794e34e79644138fae496681bbe29da819588b57b01282fcd377d11248c720e2	Challenge 1	syn36382380	3454109		0.6413	0.5328	0.6216	IBB_UT	taxonomy_relabd.species.csv: Anaerococcus prevotii/tetradius
docker.synapse.org/syn34085067/ibb-testmodel37_5@sha256:794e34e79644138fae496681bbe29da819588b57b01282fcd377d11248c720e2	taxonomy/taxonomy_relabd.species.csv	Anaerococcus provencensis	1.07177	TRUE	docker.synapse.org/syn34085067/ibb-testmodel37_5	sha256:794e34e79644138fae496681bbe29da819588b57b01282fcd377d11248c720e2	Challenge 1	syn36382380	3454109		0.6413	0.5328	0.6216	IBB_UT	taxonomy_relabd.species.csv: Anaerococcus provencensis
docker.synapse.org/syn34085067/ibb-testmodel37_5@sha256:794e34e79644138fae496681bbe29da819588b57b01282fcd377d11248c720e2	taxonomy/taxonomy_relabd.species.csv	Anaerococcus vaginalis	1.38849	TRUE	docker.synapse.org/syn34085067/ibb-testmodel37_5	sha256:794e34e79644138fae496681bbe29da819588b57b01282fcd377d11248c720e2	Challenge 1	syn36382380	3454109		0.6413	0.5328	0.6216	IBB_UT	taxonomy_relabd.species.csv: Anaerococcus vaginalis
docker.synapse.org/syn34085067/ibb-testmodel37_5@sha256:794e34e79644138fae496681bbe29da819588b57b01282fcd377d11248c720e2	taxonomy/taxonomy_relabd.species.csv	Atopobium vaginae	1.86247	TRUE	docker.synapse.org/syn34085067/ibb-testmodel37_5	sha256:794e34e79644138fae496681bbe29da819588b57b01282fcd377d11248c720e2	Challenge 1	syn36382380	3454109		0.6413	0.5328	0.6216	IBB_UT	taxonomy_relabd.species.csv: Atopobium vaginae
docker.synapse.org/syn34085067/ibb-testmodel37_5@sha256:794e34e79644138fae496681bbe29da819588b57b01282fcd377d11248c720e2	taxonomy/taxonomy_relabd.species.csv	Bacteria <bacteria>	1.5693	TRUE	docker.synapse.org/syn34085067/ibb-testmodel37_5	sha256:794e34e79644138fae496681bbe29da819588b57b01282fcd377d11248c720e2	Challenge 1	syn36382380	3454109		0.6413	0.5328	0.6216	IBB_UT	taxonomy_relabd.species.csv: Bacteria <bacteria>
docker.synapse.org/syn34085067/ibb-testmodel37_5@sha256:794e34e79644138fae496681bbe29da819588b57b01282fcd377d11248c720e2	taxonomy/taxonomy_relabd.species.csv	Bacteroidales	0.885325	TRUE	docker.synapse.org/syn34085067/ibb-testmodel37_5	sha256:794e34e79644138fae496681bbe29da819588b57b01282fcd377d11248c720e2	Challenge 1	syn36382380	3454109		0.6413	0.5328	0.6216	IBB_UT	taxonomy_relabd.species.csv: Bacteroidales
docker.synapse.org/syn34085067/ibb-testmodel37_5@sha256:794e34e79644138fae496681bbe29da819588b57b01282fcd377d11248c720e2	taxonomy/taxonomy_relabd.species.csv	Bacteroides vulgatus	0.767594	TRUE	docker.synapse.org/syn34085067/ibb-testmodel37_5	sha256:794e34e79644138fae496681bbe29da819588b57b01282fcd377d11248c720e2	Challenge 1	syn36382380	3454109		0.6413	0.5328	0.6216	IBB_UT	taxonomy_relabd.species.csv: Bacteroides vulgatus
docker.synapse.org/syn34085067/ibb-testmodel37_5@sha256:794e34e79644138fae496681bbe29da819588b57b01282fcd377d11248c720e2	taxonomy/taxonomy_relabd.species.csv	Bifidobacterium breve	0.59127	TRUE	docker.synapse.org/syn34085067/ibb-testmodel37_5	sha256:794e34e79644138fae496681bbe29da819588b57b01282fcd377d11248c720e2	Challenge 1	syn36382380	3454109		0.6413	0.5328	0.6216	IBB_UT	taxonomy_relabd.species.csv: Bifidobacterium breve
docker.synapse.org/syn34085067/ibb-testmodel37_5@sha256:794e34e79644138fae496681bbe29da819588b57b01282fcd377d11248c720e2	taxonomy/taxonomy_relabd.species.csv	Brevibacterium ravenspurgense	1.06179	TRUE	docker.synapse.org/syn34085067/ibb-testmodel37_5	sha256:794e34e79644138fae496681bbe29da819588b57b01282fcd377d11248c720e2	Challenge 1	syn36382380	3454109		0.6413	0.5328	0.6216	IBB_UT	taxonomy_relabd.species.csv: Brevibacterium ravenspurgense
docker.synapse.org/syn34085067/ibb-testmodel37_5@sha256:794e34e79644138fae496681bbe29da819588b57b01282fcd377d11248c720e2	taxonomy/taxonomy_relabd.species.csv	Campylobacter hominis	1.07019	TRUE	docker.synapse.org/syn34085067/ibb-testmodel37_5	sha256:794e34e79644138fae496681bbe29da819588b57b01282fcd377d11248c720e2	Challenge 1	syn36382380	3454109		0.6413	0.5328	0.6216	IBB_UT	taxonomy_relabd.species.csv: Campylobacter hominis
docker.synapse.org/syn34085067/ibb-testmodel37_5@sha256:794e34e79644138fae496681bbe29da819588b57b01282fcd377d11248c720e2	taxonomy/taxonomy_relabd.species.csv	Campylobacter ureolyticus	1.3947	TRUE	docker.synapse.org/syn34085067/ibb-testmodel37_5	sha256:794e34e79644138fae496681bbe29da819588b57b01282fcd377d11248c720e2	Challenge 1	syn36382380	3454109		0.6413	0.5328	0.6216	IBB_UT	taxonomy_relabd.species.csv: Campylobacter ureolyticus
docker.synapse.org/syn34085067/ibb-testmodel37_5@sha256:794e34e79644138fae496681bbe29da819588b57b01282fcd377d11248c720e2	taxonomy/taxonomy_relabd.species.csv	Casaltella	0.90587	TRUE	docker.synapse.org/syn34085067/ibb-testmodel37_5	sha256:794e34e79644138fae496681bbe29da819588b57b01282fcd377d11248c720e2	Challenge 1	syn36382380	3454109		0.6413	0.5328	0.6216	IBB_UT	taxonomy_relabd.species.csv: Casaltella
docker.synapse.org/syn34085067/ibb-testmodel37_5@sha256:794e34e79644138fae496681bbe29da819588b57b01282fcd377d11248c720e2	taxonomy/taxonomy_relabd.species.csv	Coriobacteriia	1.39882	TRUE	docker.synapse.org/syn34085067/ibb-testmodel37_5	sha256:794e34e79644138fae496681bbe29da819588b57b01282fcd377d11248c720e2	Challenge 1	syn36382380	3454109		0.6413	0.5328	0.6216	IBB_UT	taxonomy_relabd.species.csv: Coriobacteriia
docker.synapse.org/syn34085067/ibb-testmodel37_5@sha256:794e34e79644138fae496681bbe29da819588b57b01282fcd377d11248c720e2	taxonomy/taxonomy_relabd.species.csv	Corynebacterium amycolatum/lactis	1.07266	TRUE	docker.synapse.org/syn34085067/ibb-testmodel37_5	sha256:794e34e79644138fae496681bbe29da819588b57b01282fcd377d11248c720e2	Challenge 1	syn36382380	3454109		0.6413	0.5328	0.6216	IBB_UT	taxonomy_relabd.species.csv: Corynebacterium amycolatum/lactis
docker.synapse.org/syn34085067/ibb-testmodel37_5@sha256:794e34e79644138fae496681bbe29da819588b57b01282fcd377d11248c720e2	taxonomy/taxonomy_relabd.species.csv	Corynebacterium aurimucosum	1.20441	TRUE	docker.synapse.org/syn34085067/ibb-testmodel37_5	sha256:794e34e79644138fae496681bbe29da819588b57b01282fcd377d11248c720e2	Challenge 1	syn36382380	3454109		0.6413	0.5328	0.6216	IBB_UT	taxonomy_relabd.species.csv: Corynebacterium aurimucosum
docker.synapse.org/syn34085067/ibb-testmodel37_5@sha256:794e34e79644138fae496681bbe29da819588b57b01282fcd377d11248c720e2	taxonomy/taxonomy_relabd.species.csv	Corynebacterium coyleae	1.23426	TRUE	docker.synapse.org/syn34085067/ibb-testmodel37_5	sha256:794e34e79644138fae496681bbe29da819588b57b01282fcd377d11248c720e2	Challenge 1	syn36382380	3454109		0.6413	0.5328	0.6216	IBB_UT	taxonomy_relabd.species.csv: Corynebacterium coyleae
docker.synapse.org/syn34085067/ibb-testmodel37_5@sha256:794e34e79644138fae496681bbe29da819588b57b01282fcd377d11248c720e2	taxonomy/taxonomy_relabd.species.csv	Corynebacterium jeikeium	1.09663	TRUE	docker.synapse.org/syn34085067/ibb-testmodel37_5	sha256:794e34e79644138fae496681bbe29da819588b57b01282fcd377d11248c720e2	Challenge 1	syn36382380	3454109		0.6413	0.5328	0.6216	IBB_UT	taxonomy_relabd.species.csv: Corynebacterium jeikeium
docker.synapse.org/syn34085067/ibb-testmodel37_5@sha256:794e34e79644138fae496681bbe29da819588b57b01282fcd377d11248c720e2	taxonomy/taxonomy_relabd.species.csv	Corynebacterium pyruviciproducens	1.12446	TRUE	docker.synapse.org/syn34085067/ibb-testmodel37_5	sha256:794e34e79644138fae496681bbe29da819588b57b01282fcd377d11248c720e2	Challenge 1	syn36382380	3454109		0.6413	0.5328	0.6216	IBB_UT	taxonomy_relabd.species.csv: Corynebacterium pyruviciproducens
docker.synapse.org/syn34085067/ibb-testmodel37_5@sha256:794e34e79644138fae496681bbe29da819588b57b01282fcd377d11248c720e2	taxonomy/taxonomy_relabd.species.csv	Corynebacterium senegalense	1.11405	TRUE	docker.synapse.org/syn34085067/ibb-testmodel37_5	sha256:794e34e79644138fae496681bbe29da819588b57b01282fcd377d11248c720e2	Challenge 1	syn36382380	3454109		0.6413	0.5328	0.6216	IBB_UT	taxonomy_relabd.species.csv: Corynebacterium senegalense
docker.synapse.org/syn34085067/ibb-testmodel37_5@sha256:794e34e79644138fae496681bbe29da819588b57b01282fcd377d11248c720e2	taxonomy/taxonomy_relabd.species.csv	Corynebacterium sundsvallense/thomssenii	0.89202	TRUE	docker.synapse.org/syn34085067/ibb-testmodel37_5	sha256:794e34e79644138fae496681bbe29da819588b57b01282fcd377d11248c720e2	Challenge 1	syn36382380	3454109		0.6413	0.5328	0.6216	IBB_UT	taxonomy_relabd.species.csv: Corynebacterium sundsvallense/thomssenii
docker.synapse.org/syn34085067/ibb-testmodel37_5@sha256:794e34e79644138fae496681bbe29da819588b57b01282fcd377d11248c720e2	taxonomy/taxonomy_relabd.species.csv	Corynebacterium tuberculostearicum	1.52964	TRUE	docker.synapse.org/syn34085067/ibb-testmodel37_5	sha256:794e34e79644138fae496681bbe29da819588b57b01282fcd377d11248c720e2	Challenge 1	syn36382380	3454109		0.6413	0.5328	0.6216	IBB_UT	taxonomy_relabd.species.csv: Corynebacterium tuberculostearicum
docker.synapse.org/syn34085067/ibb-testmodel37_5@sha256:794e34e79644138fae496681bbe29da819588b57b01282fcd377d11248c720e2	taxonomy/taxonomy_relabd.species.csv	Corynebacterium tuscaniense	1.06377	TRUE	docker.synapse.org/syn34085067/ibb-testmodel37_5	sha256:794e34e79644138fae496681bbe29da819588b57b01282fcd377d11248c720e2	Challenge 1	syn36382380	3454109		0.6413	0.5328	0.6216	IBB_UT	taxonomy_relabd.species.csv: Corynebacterium tuscaniense
docker.synapse.org/syn34085067/ibb-testmodel37_5@sha256:794e34e79644138fae496681bbe29da819588b57b01282fcd377d11248c720e2	taxonomy/taxonomy_relabd.species.csv	Dialister	1.87697	TRUE	docker.synapse.org/syn34085067/ibb-testmodel37_5	sha256:794e34e79644138fae496681bbe29da819588b57b01282fcd377d11248c720e2	Challenge 1	syn36382380	3454109		0.6413	0.5328	0.6216	IBB_UT	taxonomy_relabd.species.csv: Dialister
docker.synapse.org/syn34085067/ibb-testmodel37_5@sha256:794e34e79644138fae496681bbe29da819588b57b01282fcd377d11248c720e2	taxonomy/taxonomy_relabd.species.csv	Dialister micraerophilus	2.24468	TRUE	docker.synapse.org/syn34085067/ibb-testmodel37_5	sha256:794e34e79644138fae496681bbe29da819588b57b01282fcd377d11248c720e2	Challenge 1	syn36382380	3454109		0.6413	0.5328	0.6216	IBB_UT	taxonomy_relabd.species.csv: Dialister micraerophilus
docker.synapse.org/syn34085067/ibb-testmodel37_5@sha256:794e34e79644138fae496681bbe29da819588b57b01282fcd377d11248c720e2	taxonomy/taxonomy_relabd.species.csv	Dialister propionicifaciens	1.5755	TRUE	docker.synapse.org/syn34085067/ibb-testmodel37_5	sha256:794e34e79644138fae496681bbe29da819588b57b01282fcd377d11248c720e2	Challenge 1	syn36382380	3454109		0.6413	0.5328	0.6216	IBB_UT	taxonomy_relabd.species.csv: Dialister propionicifaciens
docker.synapse.org/syn34085067/ibb-testmodel37_5@sha256:794e34e79644138fae496681bbe29da819588b57b01282fcd377d11248c720e2	taxonomy/taxonomy_relabd.species.csv	Eggerthellaceae	1.65662	TRUE	docker.synapse.org/syn34085067/ibb-testmodel37_5	sha256:794e34e79644138fae496681bbe29da819588b57b01282fcd377d11248c720e2	Challenge 1	syn36382380	3454109		0.6413	0.5328	0.6216	IBB_UT	taxonomy_relabd.species.csv: Eggerthellaceae
docker.synapse.org/syn34085067/ibb-testmodel37_5@sha256:794e34e79644138fae496681bbe29da819588b57b01282fcd377d11248c720e2	taxonomy/taxonomy_relabd.species.csv	Enterococcus faecalis	0.71631	TRUE	docker.synapse.org/syn34085067/ibb-testmodel37_5	sha256:794e34e79644138fae496681bbe29da819588b57b01282fcd377d11248c720e2	Challenge 1	syn36382380	3454109		0.6413	0.5328	0.6216	IBB_UT	taxonomy_relabd.species.csv: Enterococcus faecalis
docker.synapse.org/syn34085067/ibb-testmodel37_5@sha256:794e34e79644138fae496681bbe29da819588b57b01282fcd377d11248c720e2	taxonomy/taxonomy_relabd.species.csv	Ezakiella	1.50629	TRUE	docker.synapse.org/syn34085067/ibb-testmodel37_5	sha256:794e34e79644138fae496681bbe29da819588b57b01282fcd377d11248c720e2	Challenge 1	syn36382380	3454109		0.6413	0.5328	0.6216	IBB_UT	taxonomy_relabd.species.csv: Ezakiella
docker.synapse.org/syn34085067/ibb-testmodel37_5@sha256:794e34e79644138fae496681bbe29da819588b57b01282fcd377d11248c720e2	taxonomy/taxonomy_relabd.species.csv	Facklamia hominis	1.46485	TRUE	docker.synapse.org/syn34085067/ibb-testmodel37_5	sha256:794e34e79644138fae496681bbe29da819588b57b01282fcd377d11248c720e2	Challenge 1	syn36382380	3454109		0.6413	0.5328	0.6216	IBB_UT	taxonomy_relabd.species.csv: Facklamia hominis
docker.synapse.org/syn34085067/ibb-testmodel37_5@sha256:794e34e79644138fae496681bbe29da819588b57b01282fcd377d11248c720e2	taxonomy/taxonomy_relabd.species.csv	Fastidiosipila sanguinis	1.15754	TRUE	docker.synapse.org/syn34085067/ibb-testmodel37_5	sha256:794e34e79644138fae496681bbe29da819588b57b01282fcd377d11248c720e2	Challenge 1	syn36382380	3454109		0.6413	0.5328	0.6216	IBB_UT	taxonomy_relabd.species.csv: Fastidiosipila sanguinis
docker.synapse.org/syn34085067/ibb-testmodel37_5@sha256:794e34e79644138fae496681bbe29da819588b57b01282fcd377d11248c720e2	taxonomy/taxonomy_relabd.species.csv	Fenollaria	1.10431	TRUE	docker.synapse.org/syn34085067/ibb-testmodel37_5	sha256:794e34e79644138fae496681bbe29da819588b57b01282fcd377d11248c720e2	Challenge 1	syn36382380	3454109		0.6413	0.5328	0.6216	IBB_UT	taxonomy_relabd.species.csv: Fenollaria
docker.synapse.org/syn34085067/ibb-testmodel37_5@sha256:794e34e79644138fae496681bbe29da819588b57b01282fcd377d11248c720e2	taxonomy/taxonomy_relabd.species.csv	Fenollaria massiliensis/timonensis	1.31727	TRUE	docker.synapse.org/syn34085067/ibb-testmodel37_5	sha256:794e34e79644138fae496681bbe29da819588b57b01282fcd377d11248c720e2	Challenge 1	syn36382380	3454109		0.6413	0.5328	0.6216	IBB_UT	taxonomy_relabd.species.csv: Fenollaria massiliensis/timonensis
docker.synapse.org/syn34085067/ibb-testmodel37_5@sha256:794e34e79644138fae496681bbe29da819588b57b01282fcd377d11248c720e2	taxonomy/taxonomy_relabd.species.csv	Finegoldia magna	2.38407	TRUE	docker.synapse.org/syn34085067/ibb-testmodel37_5	sha256:794e34e79644138fae496681bbe29da819588b57b01282fcd377d11248c720e2	Challenge 1	syn36382380	3454109		0.6413	0.5328	0.6216	IBB_UT	taxonomy_relabd.species.csv: Finegoldia magna
docker.synapse.org/syn34085067/ibb-testmodel37_5@sha256:794e34e79644138fae496681bbe29da819588b57b01282fcd377d11248c720e2	taxonomy/taxonomy_relabd.species.csv	Firmicutes	1.03995	TRUE	docker.synapse.org/syn34085067/ibb-testmodel37_5	sha256:794e34e79644138fae496681bbe29da819588b57b01282fcd377d11248c720e2	Challenge 1	syn36382380	3454109		0.6413	0.5328	0.6216	IBB_UT	taxonomy_relabd.species.csv: Firmicutes
docker.synapse.org/syn34085067/ibb-testmodel37_5@sha256:794e34e79644138fae496681bbe29da819588b57b01282fcd377d11248c720e2	taxonomy/taxonomy_relabd.species.csv	Fusobacterium nucleatum	1.36766	TRUE	docker.synapse.org/syn34085067/ibb-testmodel37_5	sha256:794e34e79644138fae496681bbe29da819588b57b01282fcd377d11248c720e2	Challenge 1	syn36382380	3454109		0.6413	0.5328	0.6216	IBB_UT	taxonomy_relabd.species.csv: Fusobacterium nucleatum
docker.synapse.org/syn34085067/ibb-testmodel37_5@sha256:794e34e79644138fae496681bbe29da819588b57b01282fcd377d11248c720e2	taxonomy/taxonomy_relabd.species.csv	Gardnerella vaginalis	2.79589	TRUE	docker.synapse.org/syn34085067/ibb-testmodel37_5	sha256:794e34e79644138fae496681bbe29da819588b57b01282fcd377d11248c720e2	Challenge 1	syn36382380	3454109		0.6413	0.5328	0.6216	IBB_UT	taxonomy_relabd.species.csv: Gardnerella vaginalis
docker.synapse.org/syn34085067/ibb-testmodel37_5@sha256:794e34e79644138fae496681bbe29da819588b57b01282fcd377d11248c720e2	taxonomy/taxonomy_relabd.species.csv	Gemella asaccharolytica	1.54493	TRUE	docker.synapse.org/syn34085067/ibb-testmodel37_5	sha256:794e34e79644138fae496681bbe29da819588b57b01282fcd377d11248c720e2	Challenge 1	syn36382380	3454109		0.6413	0.5328	0.6216	IBB_UT	taxonomy_relabd.species.csv: Gemella asaccharolytica
docker.synapse.org/syn34085067/ibb-testmodel37_5@sha256:794e34e79644138fae496681bbe29da819588b57b01282fcd377d11248c720e2	taxonomy/taxonomy_relabd.species.csv	Helcococcus	0.875443	TRUE	docker.synapse.org/syn34085067/ibb-testmodel37_5	sha256:794e34e79644138fae496681bbe29da819588b57b01282fcd377d11248c720e2	Challenge 1	syn36382380	3454109		0.6413	0.5328	0.6216	IBB_UT	taxonomy_relabd.species.csv: Helcococcus
docker.synapse.org/syn34085067/ibb-testmodel37_5@sha256:794e34e79644138fae496681bbe29da819588b57b01282fcd377d11248c720e2	taxonomy/taxonomy_relabd.species.csv	Howardella	1.47628	TRUE	docker.synapse.org/syn34085067/ibb-testmodel37_5	sha256:794e34e79644138fae496681bbe29da819588b57b01282fcd377d11248c720e2	Challenge 1	syn36382380	3454109		0.6413	0.5328	0.6216	IBB_UT	taxonomy_relabd.species.csv: Howardella
docker.synapse.org/syn34085067/ibb-testmodel37_5@sha256:794e34e79644138fae496681bbe29da819588b57b01282fcd377d11248c720e2	taxonomy/taxonomy_relabd.species.csv	Hungateiclostridiaceae	1.39657	TRUE	docker.synapse.org/syn34085067/ibb-testmodel37_5	sha256:794e34e79644138fae496681bbe29da819588b57b01282fcd377d11248c720e2	Challenge 1	syn36382380	3454109		0.6413	0.5328	0.6216	IBB_UT	taxonomy_relabd.species.csv: Hungateiclostridiaceae
docker.synapse.org/syn34085067/ibb-testmodel37_5@sha256:794e34e79644138fae496681bbe29da819588b57b01282fcd377d11248c720e2	taxonomy/taxonomy_relabd.species.csv	Lachnospiraceae	2.16141	TRUE	docker.synapse.org/syn34085067/ibb-testmodel37_5	sha256:794e34e79644138fae496681bbe29da819588b57b01282fcd377d11248c720e2	Challenge 1	syn36382380	3454109		0.6413	0.5328	0.6216	IBB_UT	taxonomy_relabd.species.csv: Lachnospiraceae
docker.synapse.org/syn34085067/ibb-testmodel37_5@sha256:794e34e79644138fae496681bbe29da819588b57b01282fcd377d11248c720e2	taxonomy/taxonomy_relabd.species.csv	Lactobacillus coleohominis	1.4611	TRUE	docker.synapse.org/syn34085067/ibb-testmodel37_5	sha256:794e34e79644138fae496681bbe29da819588b57b01282fcd377d11248c720e2	Challenge 1	syn36382380	3454109		0.6413	0.5328	0.6216	IBB_UT	taxonomy_relabd.species.csv: Lactobacillus coleohominis
docker.synapse.org/syn34085067/ibb-testmodel37_5@sha256:794e34e79644138fae496681bbe29da819588b57b01282fcd377d11248c720e2	taxonomy/taxonomy_relabd.species.csv	Lactobacillus crispatus	3.2131	TRUE	docker.synapse.org/syn34085067/ibb-testmodel37_5	sha256:794e34e79644138fae496681bbe29da819588b57b01282fcd377d11248c720e2	Challenge 1	syn36382380	3454109		0.6413	0.5328	0.6216	IBB_UT	taxonomy_relabd.species.csv: Lactobacillus crispatus
docker.synapse.org/syn34085067/ibb-testmodel37_5@sha256:794e34e79644138fae496681bbe29da819588b57b01282fcd377d11248c720e2	taxonomy/taxonomy_relabd.species.csv	Lactobacillus gasseri	1.93574	TRUE	docker.synapse.org/syn34085067/ibb-testmodel37_5	sha256:794e34e79644138fae496681bbe29da819588b57b01282fcd377d11248c720e2	Challenge 1	syn36382380	3454109		0.6413	0.5328	0.6216	IBB_UT	taxonomy_relabd.species.csv: Lactobacillus gasseri
docker.synapse.org/syn34085067/ibb-testmodel37_5@sha256:794e34e79644138fae496681bbe29da819588b57b01282fcd377d11248c720e2	taxonomy/taxonomy_relabd.species.csv	Lactobacillus gasseri/paragasseri	1.62985	TRUE	docker.synapse.org/syn34085067/ibb-testmodel37_5	sha256:794e34e79644138fae496681bbe29da819588b57b01282fcd377d11248c720e2	Challenge 1	syn36382380	3454109		0.6413	0.5328	0.6216	IBB_UT	taxonomy_relabd.species.csv: Lactobacillus gasseri/paragasseri
docker.synapse.org/syn34085067/ibb-testmodel37_5@sha256:794e34e79644138fae496681bbe29da819588b57b01282fcd377d11248c720e2	taxonomy/taxonomy_relabd.species.csv	Lactobacillus iners	3.52192	TRUE	docker.synapse.org/syn34085067/ibb-testmodel37_5	sha256:794e34e79644138fae496681bbe29da819588b57b01282fcd377d11248c720e2	Challenge 1	syn36382380	3454109		0.6413	0.5328	0.6216	IBB_UT	taxonomy_relabd.species.csv: Lactobacillus iners
docker.synapse.org/syn34085067/ibb-testmodel37_5@sha256:794e34e79644138fae496681bbe29da819588b57b01282fcd377d11248c720e2	taxonomy/taxonomy_relabd.species.csv	Lactobacillus jensenii	2.96971	TRUE	docker.synapse.org/syn34085067/ibb-testmodel37_5	sha256:794e34e79644138fae496681bbe29da819588b57b01282fcd377d11248c720e2	Challenge 1	syn36382380	3454109		0.6413	0.5328	0.6216	IBB_UT	taxonomy_relabd.species.csv: Lactobacillus jensenii
docker.synapse.org/syn34085067/ibb-testmodel37_5@sha256:794e34e79644138fae496681bbe29da819588b57b01282fcd377d11248c720e2	taxonomy/taxonomy_relabd.species.csv	Lactobacillus johnsonii	0.863539	TRUE	docker.synapse.org/syn34085067/ibb-testmodel37_5	sha256:794e34e79644138fae496681bbe29da819588b57b01282fcd377d11248c720e2	Challenge 1	syn36382380	3454109		0.6413	0.5328	0.6216	IBB_UT	taxonomy_relabd.species.csv: Lactobacillus johnsonii
docker.synapse.org/syn34085067/ibb-testmodel37_5@sha256:794e34e79644138fae496681bbe29da819588b57b01282fcd377d11248c720e2	taxonomy/taxonomy_relabd.species.csv	Lactobacillus reuteri	1.58288	TRUE	docker.synapse.org/syn34085067/ibb-testmodel37_5	sha256:794e34e79644138fae496681bbe29da819588b57b01282fcd377d11248c720e2	Challenge 1	syn36382380	3454109		0.6413	0.5328	0.6216	IBB_UT	taxonomy_relabd.species.csv: Lactobacillus reuteri
docker.synapse.org/syn34085067/ibb-testmodel37_5@sha256:794e34e79644138fae496681bbe29da819588b57b01282fcd377d11248c720e2	taxonomy/taxonomy_relabd.species.csv	Lagierella	1.09417	TRUE	docker.synapse.org/syn34085067/ibb-testmodel37_5	sha256:794e34e79644138fae496681bbe29da819588b57b01282fcd377d11248c720e2	Challenge 1	syn36382380	3454109		0.6413	0.5328	0.6216	IBB_UT	taxonomy_relabd.species.csv: Lagierella
docker.synapse.org/syn34085067/ibb-testmodel37_5@sha256:794e34e79644138fae496681bbe29da819588b57b01282fcd377d11248c720e2	taxonomy/taxonomy_relabd.species.csv	Lawsonella clevelandensis	1.44793	TRUE	docker.synapse.org/syn34085067/ibb-testmodel37_5	sha256:794e34e79644138fae496681bbe29da819588b57b01282fcd377d11248c720e2	Challenge 1	syn36382380	3454109		0.6413	0.5328	0.6216	IBB_UT	taxonomy_relabd.species.csv: Lawsonella clevelandensis
docker.synapse.org/syn34085067/ibb-testmodel37_5@sha256:794e34e79644138fae496681bbe29da819588b57b01282fcd377d11248c720e2	taxonomy/taxonomy_relabd.species.csv	Megasphaera	2.23334	TRUE	docker.synapse.org/syn34085067/ibb-testmodel37_5	sha256:794e34e79644138fae496681bbe29da819588b57b01282fcd377d11248c720e2	Challenge 1	syn36382380	3454109		0.6413	0.5328	0.6216	IBB_UT	taxonomy_relabd.species.csv: Megasphaera
docker.synapse.org/syn34085067/ibb-testmodel37_5@sha256:794e34e79644138fae496681bbe29da819588b57b01282fcd377d11248c720e2	taxonomy/taxonomy_relabd.species.csv	Mobiluncus curtisii	1.40435	TRUE	docker.synapse.org/syn34085067/ibb-testmodel37_5	sha256:794e34e79644138fae496681bbe29da819588b57b01282fcd377d11248c720e2	Challenge 1	syn36382380	3454109		0.6413	0.5328	0.6216	IBB_UT	taxonomy_relabd.species.csv: Mobiluncus curtisii
docker.synapse.org/syn34085067/ibb-testmodel37_5@sha256:794e34e79644138fae496681bbe29da819588b57b01282fcd377d11248c720e2	taxonomy/taxonomy_relabd.species.csv	Murdochiella_asaccharolytica/Levyella_massiliensis	1.03677	TRUE	docker.synapse.org/syn34085067/ibb-testmodel37_5	sha256:794e34e79644138fae496681bbe29da819588b57b01282fcd377d11248c720e2	Challenge 1	syn36382380	3454109		0.6413	0.5328	0.6216	IBB_UT	taxonomy_relabd.species.csv: Murdochiella_asaccharolytica/Levyella_massiliensis
docker.synapse.org/syn34085067/ibb-testmodel37_5@sha256:794e34e79644138fae496681bbe29da819588b57b01282fcd377d11248c720e2	taxonomy/taxonomy_relabd.species.csv	Mycoplasma hominis	1.24459	TRUE	docker.synapse.org/syn34085067/ibb-testmodel37_5	sha256:794e34e79644138fae496681bbe29da819588b57b01282fcd377d11248c720e2	Challenge 1	syn36382380	3454109		0.6413	0.5328	0.6216	IBB_UT	taxonomy_relabd.species.csv: Mycoplasma hominis
docker.synapse.org/syn34085067/ibb-testmodel37_5@sha256:794e34e79644138fae496681bbe29da819588b57b01282fcd377d11248c720e2	taxonomy/taxonomy_relabd.species.csv	Olegusella massiliensis	1.23649	TRUE	docker.synapse.org/syn34085067/ibb-testmodel37_5	sha256:794e34e79644138fae496681bbe29da819588b57b01282fcd377d11248c720e2	Challenge 1	syn36382380	3454109		0.6413	0.5328	0.6216	IBB_UT	taxonomy_relabd.species.csv: Olegusella massiliensis
docker.synapse.org/syn34085067/ibb-testmodel37_5@sha256:794e34e79644138fae496681bbe29da819588b57b01282fcd377d11248c720e2	taxonomy/taxonomy_relabd.species.csv	Parvimonas micra	1.8143	TRUE	docker.synapse.org/syn34085067/ibb-testmodel37_5	sha256:794e34e79644138fae496681bbe29da819588b57b01282fcd377d11248c720e2	Challenge 1	syn36382380	3454109		0.6413	0.5328	0.6216	IBB_UT	taxonomy_relabd.species.csv: Parvimonas micra
docker.synapse.org/syn34085067/ibb-testmodel37_5@sha256:794e34e79644138fae496681bbe29da819588b57b01282fcd377d11248c720e2	taxonomy/taxonomy_relabd.species.csv	Peptoniphilus	1.6072	TRUE	docker.synapse.org/syn34085067/ibb-testmodel37_5	sha256:794e34e79644138fae496681bbe29da819588b57b01282fcd377d11248c720e2	Challenge 1	syn36382380	3454109		0.6413	0.5328	0.6216	IBB_UT	taxonomy_relabd.species.csv: Peptoniphilus
docker.synapse.org/syn34085067/ibb-testmodel37_5@sha256:794e34e79644138fae496681bbe29da819588b57b01282fcd377d11248c720e2	taxonomy/taxonomy_relabd.species.csv	Peptoniphilus asaccharolyticus/harei	1.80801	TRUE	docker.synapse.org/syn34085067/ibb-testmodel37_5	sha256:794e34e79644138fae496681bbe29da819588b57b01282fcd377d11248c720e2	Challenge 1	syn36382380	3454109		0.6413	0.5328	0.6216	IBB_UT	taxonomy_relabd.species.csv: Peptoniphilus asaccharolyticus/harei
docker.synapse.org/syn34085067/ibb-testmodel37_5@sha256:794e34e79644138fae496681bbe29da819588b57b01282fcd377d11248c720e2	taxonomy/taxonomy_relabd.species.csv	Peptoniphilus coxii	1.37978	TRUE	docker.synapse.org/syn34085067/ibb-testmodel37_5	sha256:794e34e79644138fae496681bbe29da819588b57b01282fcd377d11248c720e2	Challenge 1	syn36382380	3454109		0.6413	0.5328	0.6216	IBB_UT	taxonomy_relabd.species.csv: Peptoniphilus coxii
docker.synapse.org/syn34085067/ibb-testmodel37_5@sha256:794e34e79644138fae496681bbe29da819588b57b01282fcd377d11248c720e2	taxonomy/taxonomy_relabd.species.csv	Peptoniphilus duerdenii	1.16383	TRUE	docker.synapse.org/syn34085067/ibb-testmodel37_5	sha256:794e34e79644138fae496681bbe29da819588b57b01282fcd377d11248c720e2	Challenge 1	syn36382380	3454109		0.6413	0.5328	0.6216	IBB_UT	taxonomy_relabd.species.csv: Peptoniphilus duerdenii
docker.synapse.org/syn34085067/ibb-testmodel37_5@sha256:794e34e79644138fae496681bbe29da819588b57b01282fcd377d11248c720e2	taxonomy/taxonomy_relabd.species.csv	Peptoniphilus grossensis/harei	1.49933	TRUE	docker.synapse.org/syn34085067/ibb-testmodel37_5	sha256:794e34e79644138fae496681bbe29da819588b57b01282fcd377d11248c720e2	Challenge 1	syn36382380	3454109		0.6413	0.5328	0.6216	IBB_UT	taxonomy_relabd.species.csv: Peptoniphilus grossensis/harei
docker.synapse.org/syn34085067/ibb-testmodel37_5@sha256:794e34e79644138fae496681bbe29da819588b57b01282fcd377d11248c720e2	taxonomy/taxonomy_relabd.species.csv	Peptoniphilus harei/lacydonensis	0.986509	TRUE	docker.synapse.org/syn34085067/ibb-testmodel37_5	sha256:794e34e79644138fae496681bbe29da819588b57b01282fcd377d11248c720e2	Challenge 1	syn36382380	3454109		0.6413	0.5328	0.6216	IBB_UT	taxonomy_relabd.species.csv: Peptoniphilus harei/lacydonensis
docker.synapse.org/syn34085067/ibb-testmodel37_5@sha256:794e34e79644138fae496681bbe29da819588b57b01282fcd377d11248c720e2	taxonomy/taxonomy_relabd.species.csv	Peptoniphilus lacrimalis	1.78435	TRUE	docker.synapse.org/syn34085067/ibb-testmodel37_5	sha256:794e34e79644138fae496681bbe29da819588b57b01282fcd377d11248c720e2	Challenge 1	syn36382380	3454109		0.6413	0.5328	0.6216	IBB_UT	taxonomy_relabd.species.csv: Peptoniphilus lacrimalis
docker.synapse.org/syn34085067/ibb-testmodel37_5@sha256:794e34e79644138fae496681bbe29da819588b57b01282fcd377d11248c720e2	taxonomy/taxonomy_relabd.species.csv	Peptoniphilus obesi	1.14394	TRUE	docker.synapse.org/syn34085067/ibb-testmodel37_5	sha256:794e34e79644138fae496681bbe29da819588b57b01282fcd377d11248c720e2	Challenge 1	syn36382380	3454109		0.6413	0.5328	0.6216	IBB_UT	taxonomy_relabd.species.csv: Peptoniphilus obesi
docker.synapse.org/syn34085067/ibb-testmodel37_5@sha256:794e34e79644138fae496681bbe29da819588b57b01282fcd377d11248c720e2	taxonomy/taxonomy_relabd.species.csv	Peptoniphilus pacaensis	1.27291	TRUE	docker.synapse.org/syn34085067/ibb-testmodel37_5	sha256:794e34e79644138fae496681bbe29da819588b57b01282fcd377d11248c720e2	Challenge 1	syn36382380	3454109		0.6413	0.5328	0.6216	IBB_UT	taxonomy_relabd.species.csv: Peptoniphilus pacaensis
docker.synapse.org/syn34085067/ibb-testmodel37_5@sha256:794e34e79644138fae496681bbe29da819588b57b01282fcd377d11248c720e2	taxonomy/taxonomy_relabd.species.csv	Peptostreptococcus anaerobius	1.1114	TRUE	docker.synapse.org/syn34085067/ibb-testmodel37_5	sha256:794e34e79644138fae496681bbe29da819588b57b01282fcd377d11248c720e2	Challenge 1	syn36382380	3454109		0.6413	0.5328	0.6216	IBB_UT	taxonomy_relabd.species.csv: Peptostreptococcus anaerobius
docker.synapse.org/syn34085067/ibb-testmodel37_5@sha256:794e34e79644138fae496681bbe29da819588b57b01282fcd377d11248c720e2	taxonomy/taxonomy_relabd.species.csv	Porphyromonas	0.894204	TRUE	docker.synapse.org/syn34085067/ibb-testmodel37_5	sha256:794e34e79644138fae496681bbe29da819588b57b01282fcd377d11248c720e2	Challenge 1	syn36382380	3454109		0.6413	0.5328	0.6216	IBB_UT	taxonomy_relabd.species.csv: Porphyromonas
docker.synapse.org/syn34085067/ibb-testmodel37_5@sha256:794e34e79644138fae496681bbe29da819588b57b01282fcd377d11248c720e2	taxonomy/taxonomy_relabd.species.csv	Porphyromonas asaccharolytica	1.13728	TRUE	docker.synapse.org/syn34085067/ibb-testmodel37_5	sha256:794e34e79644138fae496681bbe29da819588b57b01282fcd377d11248c720e2	Challenge 1	syn36382380	3454109		0.6413	0.5328	0.6216	IBB_UT	taxonomy_relabd.species.csv: Porphyromonas asaccharolytica
docker.synapse.org/syn34085067/ibb-testmodel37_5@sha256:794e34e79644138fae496681bbe29da819588b57b01282fcd377d11248c720e2	taxonomy/taxonomy_relabd.species.csv	Porphyromonas bennonis	1.24382	TRUE	docker.synapse.org/syn34085067/ibb-testmodel37_5	sha256:794e34e79644138fae496681bbe29da819588b57b01282fcd377d11248c720e2	Challenge 1	syn36382380	3454109		0.6413	0.5328	0.6216	IBB_UT	taxonomy_relabd.species.csv: Porphyromonas bennonis
docker.synapse.org/syn34085067/ibb-testmodel37_5@sha256:794e34e79644138fae496681bbe29da819588b57b01282fcd377d11248c720e2	taxonomy/taxonomy_relabd.species.csv	Porphyromonas uenonis	1.09362	TRUE	docker.synapse.org/syn34085067/ibb-testmodel37_5	sha256:794e34e79644138fae496681bbe29da819588b57b01282fcd377d11248c720e2	Challenge 1	syn36382380	3454109		0.6413	0.5328	0.6216	IBB_UT	taxonomy_relabd.species.csv: Porphyromonas uenonis
docker.synapse.org/syn34085067/ibb-testmodel37_5@sha256:794e34e79644138fae496681bbe29da819588b57b01282fcd377d11248c720e2	taxonomy/taxonomy_relabd.species.csv	Prevotella	1.43537	TRUE	docker.synapse.org/syn34085067/ibb-testmodel37_5	sha256:794e34e79644138fae496681bbe29da819588b57b01282fcd377d11248c720e2	Challenge 1	syn36382380	3454109		0.6413	0.5328	0.6216	IBB_UT	taxonomy_relabd.species.csv: Prevotella
docker.synapse.org/syn34085067/ibb-testmodel37_5@sha256:794e34e79644138fae496681bbe29da819588b57b01282fcd377d11248c720e2	taxonomy/taxonomy_relabd.species.csv	Prevotella amnii	1.23624	TRUE	docker.synapse.org/syn34085067/ibb-testmodel37_5	sha256:794e34e79644138fae496681bbe29da819588b57b01282fcd377d11248c720e2	Challenge 1	syn36382380	3454109		0.6413	0.5328	0.6216	IBB_UT	taxonomy_relabd.species.csv: Prevotella amnii
docker.synapse.org/syn34085067/ibb-testmodel37_5@sha256:794e34e79644138fae496681bbe29da819588b57b01282fcd377d11248c720e2	taxonomy/taxonomy_relabd.species.csv	Prevotella bergensis	1.08337	TRUE	docker.synapse.org/syn34085067/ibb-testmodel37_5	sha256:794e34e79644138fae496681bbe29da819588b57b01282fcd377d11248c720e2	Challenge 1	syn36382380	3454109		0.6413	0.5328	0.6216	IBB_UT	taxonomy_relabd.species.csv: Prevotella bergensis
docker.synapse.org/syn34085067/ibb-testmodel37_5@sha256:794e34e79644138fae496681bbe29da819588b57b01282fcd377d11248c720e2	taxonomy/taxonomy_relabd.species.csv	Prevotella bivia	1.98794	TRUE	docker.synapse.org/syn34085067/ibb-testmodel37_5	sha256:794e34e79644138fae496681bbe29da819588b57b01282fcd377d11248c720e2	Challenge 1	syn36382380	3454109		0.6413	0.5328	0.6216	IBB_UT	taxonomy_relabd.species.csv: Prevotella bivia
docker.synapse.org/syn34085067/ibb-testmodel37_5@sha256:794e34e79644138fae496681bbe29da819588b57b01282fcd377d11248c720e2	taxonomy/taxonomy_relabd.species.csv	Prevotella buccalis	1.68208	TRUE	docker.synapse.org/syn34085067/ibb-testmodel37_5	sha256:794e34e79644138fae496681bbe29da819588b57b01282fcd377d11248c720e2	Challenge 1	syn36382380	3454109		0.6413	0.5328	0.6216	IBB_UT	taxonomy_relabd.species.csv: Prevotella buccalis
docker.synapse.org/syn34085067/ibb-testmodel37_5@sha256:794e34e79644138fae496681bbe29da819588b57b01282fcd377d11248c720e2	taxonomy/taxonomy_relabd.species.csv	Prevotella colorans	1.55055	TRUE	docker.synapse.org/syn34085067/ibb-testmodel37_5	sha256:794e34e79644138fae496681bbe29da819588b57b01282fcd377d11248c720e2	Challenge 1	syn36382380	3454109		0.6413	0.5328	0.6216	IBB_UT	taxonomy_relabd.species.csv: Prevotella colorans
docker.synapse.org/syn34085067/ibb-testmodel37_5@sha256:794e34e79644138fae496681bbe29da819588b57b01282fcd377d11248c720e2	taxonomy/taxonomy_relabd.species.csv	Prevotella corporis	1.11544	TRUE	docker.synapse.org/syn34085067/ibb-testmodel37_5	sha256:794e34e79644138fae496681bbe29da819588b57b01282fcd377d11248c720e2	Challenge 1	syn36382380	3454109		0.6413	0.5328	0.6216	IBB_UT	taxonomy_relabd.species.csv: Prevotella corporis
docker.synapse.org/syn34085067/ibb-testmodel37_5@sha256:794e34e79644138fae496681bbe29da819588b57b01282fcd377d11248c720e2	taxonomy/taxonomy_relabd.species.csv	Prevotella disiens	1.54101	TRUE	docker.synapse.org/syn34085067/ibb-testmodel37_5	sha256:794e34e79644138fae496681bbe29da819588b57b01282fcd377d11248c720e2	Challenge 1	syn36382380	3454109		0.6413	0.5328	0.6216	IBB_UT	taxonomy_relabd.species.csv: Prevotella disiens
docker.synapse.org/syn34085067/ibb-testmodel37_5@sha256:794e34e79644138fae496681bbe29da819588b57b01282fcd377d11248c720e2	taxonomy/taxonomy_relabd.species.csv	Prevotella timonensis	1.99627	TRUE	docker.synapse.org/syn34085067/ibb-testmodel37_5	sha256:794e34e79644138fae496681bbe29da819588b57b01282fcd377d11248c720e2	Challenge 1	syn36382380	3454109		0.6413	0.5328	0.6216	IBB_UT	taxonomy_relabd.species.csv: Prevotella timonensis
docker.synapse.org/syn34085067/ibb-testmodel37_5@sha256:794e34e79644138fae496681bbe29da819588b57b01282fcd377d11248c720e2	taxonomy/taxonomy_relabd.species.csv	Pseudoglutamicibacter albus/cumminsii	1.04312	TRUE	docker.synapse.org/syn34085067/ibb-testmodel37_5	sha256:794e34e79644138fae496681bbe29da819588b57b01282fcd377d11248c720e2	Challenge 1	syn36382380	3454109		0.6413	0.5328	0.6216	IBB_UT	taxonomy_relabd.species.csv: Pseudoglutamicibacter albus/cumminsii
docker.synapse.org/syn34085067/ibb-testmodel37_5@sha256:794e34e79644138fae496681bbe29da819588b57b01282fcd377d11248c720e2	taxonomy/taxonomy_relabd.species.csv	Pseudomonas fluorescens/veronii	1.89494	TRUE	docker.synapse.org/syn34085067/ibb-testmodel37_5	sha256:794e34e79644138fae496681bbe29da819588b57b01282fcd377d11248c720e2	Challenge 1	syn36382380	3454109		0.6413	0.5328	0.6216	IBB_UT	taxonomy_relabd.species.csv: Pseudomonas fluorescens/veronii
docker.synapse.org/syn34085067/ibb-testmodel37_5@sha256:794e34e79644138fae496681bbe29da819588b57b01282fcd377d11248c720e2	taxonomy/taxonomy_relabd.species.csv	Pseudomonas veronii	1.58906	TRUE	docker.synapse.org/syn34085067/ibb-testmodel37_5	sha256:794e34e79644138fae496681bbe29da819588b57b01282fcd377d11248c720e2	Challenge 1	syn36382380	3454109		0.6413	0.5328	0.6216	IBB_UT	taxonomy_relabd.species.csv: Pseudomonas veronii
docker.synapse.org/syn34085067/ibb-testmodel37_5@sha256:794e34e79644138fae496681bbe29da819588b57b01282fcd377d11248c720e2	taxonomy/taxonomy_relabd.species.csv	Ruminococcaceae	0.824197	TRUE	docker.synapse.org/syn34085067/ibb-testmodel37_5	sha256:794e34e79644138fae496681bbe29da819588b57b01282fcd377d11248c720e2	Challenge 1	syn36382380	3454109		0.6413	0.5328	0.6216	IBB_UT	taxonomy_relabd.species.csv: Ruminococcaceae
docker.synapse.org/syn34085067/ibb-testmodel37_5@sha256:794e34e79644138fae496681bbe29da819588b57b01282fcd377d11248c720e2	taxonomy/taxonomy_relabd.species.csv	Sneathia amnii	1.63037	TRUE	docker.synapse.org/syn34085067/ibb-testmodel37_5	sha256:794e34e79644138fae496681bbe29da819588b57b01282fcd377d11248c720e2	Challenge 1	syn36382380	3454109		0.6413	0.5328	0.6216	IBB_UT	taxonomy_relabd.species.csv: Sneathia amnii
docker.synapse.org/syn34085067/ibb-testmodel37_5@sha256:794e34e79644138fae496681bbe29da819588b57b01282fcd377d11248c720e2	taxonomy/taxonomy_relabd.species.csv	Sneathia sanguinegens	1.3558	TRUE	docker.synapse.org/syn34085067/ibb-testmodel37_5	sha256:794e34e79644138fae496681bbe29da819588b57b01282fcd377d11248c720e2	Challenge 1	syn36382380	3454109		0.6413	0.5328	0.6216	IBB_UT	taxonomy_relabd.species.csv: Sneathia sanguinegens
docker.synapse.org/syn34085067/ibb-testmodel37_5@sha256:794e34e79644138fae496681bbe29da819588b57b01282fcd377d11248c720e2	taxonomy/taxonomy_relabd.species.csv	Staphylococcus epidermidis	0.97278	TRUE	docker.synapse.org/syn34085067/ibb-testmodel37_5	sha256:794e34e79644138fae496681bbe29da819588b57b01282fcd377d11248c720e2	Challenge 1	syn36382380	3454109		0.6413	0.5328	0.6216	IBB_UT	taxonomy_relabd.species.csv: Staphylococcus epidermidis
docker.synapse.org/syn34085067/ibb-testmodel37_5@sha256:794e34e79644138fae496681bbe29da819588b57b01282fcd377d11248c720e2	taxonomy/taxonomy_relabd.species.csv	Staphylococcus haemolyticus	1.19147	TRUE	docker.synapse.org/syn34085067/ibb-testmodel37_5	sha256:794e34e79644138fae496681bbe29da819588b57b01282fcd377d11248c720e2	Challenge 1	syn36382380	3454109		0.6413	0.5328	0.6216	IBB_UT	taxonomy_relabd.species.csv: Staphylococcus haemolyticus
docker.synapse.org/syn34085067/ibb-testmodel37_5@sha256:794e34e79644138fae496681bbe29da819588b57b01282fcd377d11248c720e2	taxonomy/taxonomy_relabd.species.csv	Staphylococcus lugdunensis	1.33623	TRUE	docker.synapse.org/syn34085067/ibb-testmodel37_5	sha256:794e34e79644138fae496681bbe29da819588b57b01282fcd377d11248c720e2	Challenge 1	syn36382380	3454109		0.6413	0.5328	0.6216	IBB_UT	taxonomy_relabd.species.csv: Staphylococcus lugdunensis
docker.synapse.org/syn34085067/ibb-testmodel37_5@sha256:794e34e79644138fae496681bbe29da819588b57b01282fcd377d11248c720e2	taxonomy/taxonomy_relabd.species.csv	Streptococcus anginosus	1.68529	TRUE	docker.synapse.org/syn34085067/ibb-testmodel37_5	sha256:794e34e79644138fae496681bbe29da819588b57b01282fcd377d11248c720e2	Challenge 1	syn36382380	3454109		0.6413	0.5328	0.6216	IBB_UT	taxonomy_relabd.species.csv: Streptococcus anginosus
docker.synapse.org/syn34085067/ibb-testmodel37_5@sha256:794e34e79644138fae496681bbe29da819588b57b01282fcd377d11248c720e2	taxonomy/taxonomy_relabd.species.csv	Streptococcus mitis	0.511664	TRUE	docker.synapse.org/syn34085067/ibb-testmodel37_5	sha256:794e34e79644138fae496681bbe29da819588b57b01282fcd377d11248c720e2	Challenge 1	syn36382380	3454109		0.6413	0.5328	0.6216	IBB_UT	taxonomy_relabd.species.csv: Streptococcus mitis
docker.synapse.org/syn34085067/ibb-testmodel37_5@sha256:794e34e79644138fae496681bbe29da819588b57b01282fcd377d11248c720e2	taxonomy/taxonomy_relabd.species.csv	Sutterella	1.21651	TRUE	docker.synapse.org/syn34085067/ibb-testmodel37_5	sha256:794e34e79644138fae496681bbe29da819588b57b01282fcd377d11248c720e2	Challenge 1	syn36382380	3454109		0.6413	0.5328	0.6216	IBB_UT	taxonomy_relabd.species.csv: Sutterella
docker.synapse.org/syn34085067/ibb-testmodel37_5@sha256:794e34e79644138fae496681bbe29da819588b57b01282fcd377d11248c720e2	taxonomy/taxonomy_relabd.species.csv	Terrabacteria group	1.82858	TRUE	docker.synapse.org/syn34085067/ibb-testmodel37_5	sha256:794e34e79644138fae496681bbe29da819588b57b01282fcd377d11248c720e2	Challenge 1	syn36382380	3454109		0.6413	0.5328	0.6216	IBB_UT	taxonomy_relabd.species.csv: Terrabacteria group
docker.synapse.org/syn34085067/ibb-testmodel37_5@sha256:794e34e79644138fae496681bbe29da819588b57b01282fcd377d11248c720e2	taxonomy/taxonomy_relabd.species.csv	Ureaplasma	1.51301	TRUE	docker.synapse.org/syn34085067/ibb-testmodel37_5	sha256:794e34e79644138fae496681bbe29da819588b57b01282fcd377d11248c720e2	Challenge 1	syn36382380	3454109		0.6413	0.5328	0.6216	IBB_UT	taxonomy_relabd.species.csv: Ureaplasma
docker.synapse.org/syn34085067/ibb-testmodel37_5@sha256:794e34e79644138fae496681bbe29da819588b57b01282fcd377d11248c720e2	taxonomy/taxonomy_relabd.species.csv	Urinicoccus massiliensis	1.22931	TRUE	docker.synapse.org/syn34085067/ibb-testmodel37_5	sha256:794e34e79644138fae496681bbe29da819588b57b01282fcd377d11248c720e2	Challenge 1	syn36382380	3454109		0.6413	0.5328	0.6216	IBB_UT	taxonomy_relabd.species.csv: Urinicoccus massiliensis
docker.synapse.org/syn34085067/ibb-testmodel37_5@sha256:794e34e79644138fae496681bbe29da819588b57b01282fcd377d11248c720e2	taxonomy/taxonomy_relabd.species.csv	Varibaculum anthropi/cambriense	1.21717	TRUE	docker.synapse.org/syn34085067/ibb-testmodel37_5	sha256:794e34e79644138fae496681bbe29da819588b57b01282fcd377d11248c720e2	Challenge 1	syn36382380	3454109		0.6413	0.5328	0.6216	IBB_UT	taxonomy_relabd.species.csv: Varibaculum anthropi/cambriense
docker.synapse.org/syn34085067/ibb-testmodel37_5@sha256:794e34e79644138fae496681bbe29da819588b57b01282fcd377d11248c720e2	taxonomy/taxonomy_relabd.species.csv	Winkia neuii	1.1049	TRUE	docker.synapse.org/syn34085067/ibb-testmodel37_5	sha256:794e34e79644138fae496681bbe29da819588b57b01282fcd377d11248c720e2	Challenge 1	syn36382380	3454109		0.6413	0.5328	0.6216	IBB_UT	taxonomy_relabd.species.csv: Winkia neuii
docker.synapse.org/syn34085067/ibb-testmodel37_5@sha256:794e34e79644138fae496681bbe29da819588b57b01282fcd377d11248c720e2	taxonomy/taxonomy_relabd.species.csv	unclassified Bacteroidales	0.802185	TRUE	docker.synapse.org/syn34085067/ibb-testmodel37_5	sha256:794e34e79644138fae496681bbe29da819588b57b01282fcd377d11248c720e2	Challenge 1	syn36382380	3454109		0.6413	0.5328	0.6216	IBB_UT	taxonomy_relabd.species.csv: unclassified Bacteroidales
docker.synapse.org/syn34085067/ibb-testmodel37_9@sha256:794e34e79644138fae496681bbe29da819588b57b01282fcd377d11248c720e2	taxonomy/taxonomy_relabd.species.csv	Achromobacter	1.43429	TRUE	docker.synapse.org/syn34085067/ibb-testmodel37_9	sha256:794e34e79644138fae496681bbe29da819588b57b01282fcd377d11248c720e2	Challenge 1	syn36510476	3454109		0.6413	0.5328	0.6216	IBB_UT	taxonomy_relabd.species.csv: Achromobacter
docker.synapse.org/syn34085067/ibb-testmodel37_9@sha256:794e34e79644138fae496681bbe29da819588b57b01282fcd377d11248c720e2	taxonomy/taxonomy_relabd.species.csv	Actinomyces_urinae/Gleimia_europaea	1.04408	TRUE	docker.synapse.org/syn34085067/ibb-testmodel37_9	sha256:794e34e79644138fae496681bbe29da819588b57b01282fcd377d11248c720e2	Challenge 1	syn36510476	3454109		0.6413	0.5328	0.6216	IBB_UT	taxonomy_relabd.species.csv: Actinomyces_urinae/Gleimia_europaea
docker.synapse.org/syn34085067/ibb-testmodel37_9@sha256:794e34e79644138fae496681bbe29da819588b57b01282fcd377d11248c720e2	taxonomy/taxonomy_relabd.species.csv	Aerococcus christensenii	1.233	TRUE	docker.synapse.org/syn34085067/ibb-testmodel37_9	sha256:794e34e79644138fae496681bbe29da819588b57b01282fcd377d11248c720e2	Challenge 1	syn36510476	3454109		0.6413	0.5328	0.6216	IBB_UT	taxonomy_relabd.species.csv: Aerococcus christensenii
docker.synapse.org/syn34085067/ibb-testmodel37_9@sha256:794e34e79644138fae496681bbe29da819588b57b01282fcd377d11248c720e2	taxonomy/taxonomy_relabd.species.csv	Anaerococcus	1.19971	TRUE	docker.synapse.org/syn34085067/ibb-testmodel37_9	sha256:794e34e79644138fae496681bbe29da819588b57b01282fcd377d11248c720e2	Challenge 1	syn36510476	3454109		0.6413	0.5328	0.6216	IBB_UT	taxonomy_relabd.species.csv: Anaerococcus
docker.synapse.org/syn34085067/ibb-testmodel37_9@sha256:794e34e79644138fae496681bbe29da819588b57b01282fcd377d11248c720e2	taxonomy/taxonomy_relabd.species.csv	Anaerococcus hydrogenalis	0.871206	TRUE	docker.synapse.org/syn34085067/ibb-testmodel37_9	sha256:794e34e79644138fae496681bbe29da819588b57b01282fcd377d11248c720e2	Challenge 1	syn36510476	3454109		0.6413	0.5328	0.6216	IBB_UT	taxonomy_relabd.species.csv: Anaerococcus hydrogenalis
docker.synapse.org/syn34085067/ibb-testmodel37_9@sha256:794e34e79644138fae496681bbe29da819588b57b01282fcd377d11248c720e2	taxonomy/taxonomy_relabd.species.csv	Anaerococcus lactolyticus	1.11256	TRUE	docker.synapse.org/syn34085067/ibb-testmodel37_9	sha256:794e34e79644138fae496681bbe29da819588b57b01282fcd377d11248c720e2	Challenge 1	syn36510476	3454109		0.6413	0.5328	0.6216	IBB_UT	taxonomy_relabd.species.csv: Anaerococcus lactolyticus
docker.synapse.org/syn34085067/ibb-testmodel37_9@sha256:794e34e79644138fae496681bbe29da819588b57b01282fcd377d11248c720e2	taxonomy/taxonomy_relabd.species.csv	Anaerococcus mediterraneensis	1.41315	TRUE	docker.synapse.org/syn34085067/ibb-testmodel37_9	sha256:794e34e79644138fae496681bbe29da819588b57b01282fcd377d11248c720e2	Challenge 1	syn36510476	3454109		0.6413	0.5328	0.6216	IBB_UT	taxonomy_relabd.species.csv: Anaerococcus mediterraneensis
docker.synapse.org/syn34085067/ibb-testmodel37_9@sha256:794e34e79644138fae496681bbe29da819588b57b01282fcd377d11248c720e2	taxonomy/taxonomy_relabd.species.csv	Anaerococcus octavius	1.20789	TRUE	docker.synapse.org/syn34085067/ibb-testmodel37_9	sha256:794e34e79644138fae496681bbe29da819588b57b01282fcd377d11248c720e2	Challenge 1	syn36510476	3454109		0.6413	0.5328	0.6216	IBB_UT	taxonomy_relabd.species.csv: Anaerococcus octavius
docker.synapse.org/syn34085067/ibb-testmodel37_9@sha256:794e34e79644138fae496681bbe29da819588b57b01282fcd377d11248c720e2	taxonomy/taxonomy_relabd.species.csv	Anaerococcus prevotii/tetradius	1.52312	TRUE	docker.synapse.org/syn34085067/ibb-testmodel37_9	sha256:794e34e79644138fae496681bbe29da819588b57b01282fcd377d11248c720e2	Challenge 1	syn36510476	3454109		0.6413	0.5328	0.6216	IBB_UT	taxonomy_relabd.species.csv: Anaerococcus prevotii/tetradius
docker.synapse.org/syn34085067/ibb-testmodel37_9@sha256:794e34e79644138fae496681bbe29da819588b57b01282fcd377d11248c720e2	taxonomy/taxonomy_relabd.species.csv	Anaerococcus provencensis	1.07177	TRUE	docker.synapse.org/syn34085067/ibb-testmodel37_9	sha256:794e34e79644138fae496681bbe29da819588b57b01282fcd377d11248c720e2	Challenge 1	syn36510476	3454109		0.6413	0.5328	0.6216	IBB_UT	taxonomy_relabd.species.csv: Anaerococcus provencensis
docker.synapse.org/syn34085067/ibb-testmodel37_9@sha256:794e34e79644138fae496681bbe29da819588b57b01282fcd377d11248c720e2	taxonomy/taxonomy_relabd.species.csv	Anaerococcus vaginalis	1.38849	TRUE	docker.synapse.org/syn34085067/ibb-testmodel37_9	sha256:794e34e79644138fae496681bbe29da819588b57b01282fcd377d11248c720e2	Challenge 1	syn36510476	3454109		0.6413	0.5328	0.6216	IBB_UT	taxonomy_relabd.species.csv: Anaerococcus vaginalis
docker.synapse.org/syn34085067/ibb-testmodel37_9@sha256:794e34e79644138fae496681bbe29da819588b57b01282fcd377d11248c720e2	taxonomy/taxonomy_relabd.species.csv	Atopobium vaginae	1.86247	TRUE	docker.synapse.org/syn34085067/ibb-testmodel37_9	sha256:794e34e79644138fae496681bbe29da819588b57b01282fcd377d11248c720e2	Challenge 1	syn36510476	3454109		0.6413	0.5328	0.6216	IBB_UT	taxonomy_relabd.species.csv: Atopobium vaginae
docker.synapse.org/syn34085067/ibb-testmodel37_9@sha256:794e34e79644138fae496681bbe29da819588b57b01282fcd377d11248c720e2	taxonomy/taxonomy_relabd.species.csv	Bacteria <bacteria>	1.5693	TRUE	docker.synapse.org/syn34085067/ibb-testmodel37_9	sha256:794e34e79644138fae496681bbe29da819588b57b01282fcd377d11248c720e2	Challenge 1	syn36510476	3454109		0.6413	0.5328	0.6216	IBB_UT	taxonomy_relabd.species.csv: Bacteria <bacteria>
docker.synapse.org/syn34085067/ibb-testmodel37_9@sha256:794e34e79644138fae496681bbe29da819588b57b01282fcd377d11248c720e2	taxonomy/taxonomy_relabd.species.csv	Bacteroidales	0.885325	TRUE	docker.synapse.org/syn34085067/ibb-testmodel37_9	sha256:794e34e79644138fae496681bbe29da819588b57b01282fcd377d11248c720e2	Challenge 1	syn36510476	3454109		0.6413	0.5328	0.6216	IBB_UT	taxonomy_relabd.species.csv: Bacteroidales
docker.synapse.org/syn34085067/ibb-testmodel37_9@sha256:794e34e79644138fae496681bbe29da819588b57b01282fcd377d11248c720e2	taxonomy/taxonomy_relabd.species.csv	Bacteroides vulgatus	0.767594	TRUE	docker.synapse.org/syn34085067/ibb-testmodel37_9	sha256:794e34e79644138fae496681bbe29da819588b57b01282fcd377d11248c720e2	Challenge 1	syn36510476	3454109		0.6413	0.5328	0.6216	IBB_UT	taxonomy_relabd.species.csv: Bacteroides vulgatus
docker.synapse.org/syn34085067/ibb-testmodel37_9@sha256:794e34e79644138fae496681bbe29da819588b57b01282fcd377d11248c720e2	taxonomy/taxonomy_relabd.species.csv	Bifidobacterium breve	0.59127	TRUE	docker.synapse.org/syn34085067/ibb-testmodel37_9	sha256:794e34e79644138fae496681bbe29da819588b57b01282fcd377d11248c720e2	Challenge 1	syn36510476	3454109		0.6413	0.5328	0.6216	IBB_UT	taxonomy_relabd.species.csv: Bifidobacterium breve
docker.synapse.org/syn34085067/ibb-testmodel37_9@sha256:794e34e79644138fae496681bbe29da819588b57b01282fcd377d11248c720e2	taxonomy/taxonomy_relabd.species.csv	Brevibacterium ravenspurgense	1.06179	TRUE	docker.synapse.org/syn34085067/ibb-testmodel37_9	sha256:794e34e79644138fae496681bbe29da819588b57b01282fcd377d11248c720e2	Challenge 1	syn36510476	3454109		0.6413	0.5328	0.6216	IBB_UT	taxonomy_relabd.species.csv: Brevibacterium ravenspurgense
docker.synapse.org/syn34085067/ibb-testmodel37_9@sha256:794e34e79644138fae496681bbe29da819588b57b01282fcd377d11248c720e2	taxonomy/taxonomy_relabd.species.csv	Campylobacter hominis	1.07019	TRUE	docker.synapse.org/syn34085067/ibb-testmodel37_9	sha256:794e34e79644138fae496681bbe29da819588b57b01282fcd377d11248c720e2	Challenge 1	syn36510476	3454109		0.6413	0.5328	0.6216	IBB_UT	taxonomy_relabd.species.csv: Campylobacter hominis
docker.synapse.org/syn34085067/ibb-testmodel37_9@sha256:794e34e79644138fae496681bbe29da819588b57b01282fcd377d11248c720e2	taxonomy/taxonomy_relabd.species.csv	Campylobacter ureolyticus	1.3947	TRUE	docker.synapse.org/syn34085067/ibb-testmodel37_9	sha256:794e34e79644138fae496681bbe29da819588b57b01282fcd377d11248c720e2	Challenge 1	syn36510476	3454109		0.6413	0.5328	0.6216	IBB_UT	taxonomy_relabd.species.csv: Campylobacter ureolyticus
docker.synapse.org/syn34085067/ibb-testmodel37_9@sha256:794e34e79644138fae496681bbe29da819588b57b01282fcd377d11248c720e2	taxonomy/taxonomy_relabd.species.csv	Casaltella	0.90587	TRUE	docker.synapse.org/syn34085067/ibb-testmodel37_9	sha256:794e34e79644138fae496681bbe29da819588b57b01282fcd377d11248c720e2	Challenge 1	syn36510476	3454109		0.6413	0.5328	0.6216	IBB_UT	taxonomy_relabd.species.csv: Casaltella
docker.synapse.org/syn34085067/ibb-testmodel37_9@sha256:794e34e79644138fae496681bbe29da819588b57b01282fcd377d11248c720e2	taxonomy/taxonomy_relabd.species.csv	Coriobacteriia	1.39882	TRUE	docker.synapse.org/syn34085067/ibb-testmodel37_9	sha256:794e34e79644138fae496681bbe29da819588b57b01282fcd377d11248c720e2	Challenge 1	syn36510476	3454109		0.6413	0.5328	0.6216	IBB_UT	taxonomy_relabd.species.csv: Coriobacteriia
docker.synapse.org/syn34085067/ibb-testmodel37_9@sha256:794e34e79644138fae496681bbe29da819588b57b01282fcd377d11248c720e2	taxonomy/taxonomy_relabd.species.csv	Corynebacterium amycolatum/lactis	1.07266	TRUE	docker.synapse.org/syn34085067/ibb-testmodel37_9	sha256:794e34e79644138fae496681bbe29da819588b57b01282fcd377d11248c720e2	Challenge 1	syn36510476	3454109		0.6413	0.5328	0.6216	IBB_UT	taxonomy_relabd.species.csv: Corynebacterium amycolatum/lactis
docker.synapse.org/syn34085067/ibb-testmodel37_9@sha256:794e34e79644138fae496681bbe29da819588b57b01282fcd377d11248c720e2	taxonomy/taxonomy_relabd.species.csv	Corynebacterium aurimucosum	1.20441	TRUE	docker.synapse.org/syn34085067/ibb-testmodel37_9	sha256:794e34e79644138fae496681bbe29da819588b57b01282fcd377d11248c720e2	Challenge 1	syn36510476	3454109		0.6413	0.5328	0.6216	IBB_UT	taxonomy_relabd.species.csv: Corynebacterium aurimucosum
docker.synapse.org/syn34085067/ibb-testmodel37_9@sha256:794e34e79644138fae496681bbe29da819588b57b01282fcd377d11248c720e2	taxonomy/taxonomy_relabd.species.csv	Corynebacterium coyleae	1.23426	TRUE	docker.synapse.org/syn34085067/ibb-testmodel37_9	sha256:794e34e79644138fae496681bbe29da819588b57b01282fcd377d11248c720e2	Challenge 1	syn36510476	3454109		0.6413	0.5328	0.6216	IBB_UT	taxonomy_relabd.species.csv: Corynebacterium coyleae
docker.synapse.org/syn34085067/ibb-testmodel37_9@sha256:794e34e79644138fae496681bbe29da819588b57b01282fcd377d11248c720e2	taxonomy/taxonomy_relabd.species.csv	Corynebacterium jeikeium	1.09663	TRUE	docker.synapse.org/syn34085067/ibb-testmodel37_9	sha256:794e34e79644138fae496681bbe29da819588b57b01282fcd377d11248c720e2	Challenge 1	syn36510476	3454109		0.6413	0.5328	0.6216	IBB_UT	taxonomy_relabd.species.csv: Corynebacterium jeikeium
docker.synapse.org/syn34085067/ibb-testmodel37_9@sha256:794e34e79644138fae496681bbe29da819588b57b01282fcd377d11248c720e2	taxonomy/taxonomy_relabd.species.csv	Corynebacterium pyruviciproducens	1.12446	TRUE	docker.synapse.org/syn34085067/ibb-testmodel37_9	sha256:794e34e79644138fae496681bbe29da819588b57b01282fcd377d11248c720e2	Challenge 1	syn36510476	3454109		0.6413	0.5328	0.6216	IBB_UT	taxonomy_relabd.species.csv: Corynebacterium pyruviciproducens
docker.synapse.org/syn34085067/ibb-testmodel37_9@sha256:794e34e79644138fae496681bbe29da819588b57b01282fcd377d11248c720e2	taxonomy/taxonomy_relabd.species.csv	Corynebacterium senegalense	1.11405	TRUE	docker.synapse.org/syn34085067/ibb-testmodel37_9	sha256:794e34e79644138fae496681bbe29da819588b57b01282fcd377d11248c720e2	Challenge 1	syn36510476	3454109		0.6413	0.5328	0.6216	IBB_UT	taxonomy_relabd.species.csv: Corynebacterium senegalense
docker.synapse.org/syn34085067/ibb-testmodel37_9@sha256:794e34e79644138fae496681bbe29da819588b57b01282fcd377d11248c720e2	taxonomy/taxonomy_relabd.species.csv	Corynebacterium sundsvallense/thomssenii	0.89202	TRUE	docker.synapse.org/syn34085067/ibb-testmodel37_9	sha256:794e34e79644138fae496681bbe29da819588b57b01282fcd377d11248c720e2	Challenge 1	syn36510476	3454109		0.6413	0.5328	0.6216	IBB_UT	taxonomy_relabd.species.csv: Corynebacterium sundsvallense/thomssenii
docker.synapse.org/syn34085067/ibb-testmodel37_9@sha256:794e34e79644138fae496681bbe29da819588b57b01282fcd377d11248c720e2	taxonomy/taxonomy_relabd.species.csv	Corynebacterium tuberculostearicum	1.52964	TRUE	docker.synapse.org/syn34085067/ibb-testmodel37_9	sha256:794e34e79644138fae496681bbe29da819588b57b01282fcd377d11248c720e2	Challenge 1	syn36510476	3454109		0.6413	0.5328	0.6216	IBB_UT	taxonomy_relabd.species.csv: Corynebacterium tuberculostearicum
docker.synapse.org/syn34085067/ibb-testmodel37_9@sha256:794e34e79644138fae496681bbe29da819588b57b01282fcd377d11248c720e2	taxonomy/taxonomy_relabd.species.csv	Corynebacterium tuscaniense	1.06377	TRUE	docker.synapse.org/syn34085067/ibb-testmodel37_9	sha256:794e34e79644138fae496681bbe29da819588b57b01282fcd377d11248c720e2	Challenge 1	syn36510476	3454109		0.6413	0.5328	0.6216	IBB_UT	taxonomy_relabd.species.csv: Corynebacterium tuscaniense
docker.synapse.org/syn34085067/ibb-testmodel37_9@sha256:794e34e79644138fae496681bbe29da819588b57b01282fcd377d11248c720e2	taxonomy/taxonomy_relabd.species.csv	Dialister	1.87697	TRUE	docker.synapse.org/syn34085067/ibb-testmodel37_9	sha256:794e34e79644138fae496681bbe29da819588b57b01282fcd377d11248c720e2	Challenge 1	syn36510476	3454109		0.6413	0.5328	0.6216	IBB_UT	taxonomy_relabd.species.csv: Dialister
docker.synapse.org/syn34085067/ibb-testmodel37_9@sha256:794e34e79644138fae496681bbe29da819588b57b01282fcd377d11248c720e2	taxonomy/taxonomy_relabd.species.csv	Dialister micraerophilus	2.24468	TRUE	docker.synapse.org/syn34085067/ibb-testmodel37_9	sha256:794e34e79644138fae496681bbe29da819588b57b01282fcd377d11248c720e2	Challenge 1	syn36510476	3454109		0.6413	0.5328	0.6216	IBB_UT	taxonomy_relabd.species.csv: Dialister micraerophilus
docker.synapse.org/syn34085067/ibb-testmodel37_9@sha256:794e34e79644138fae496681bbe29da819588b57b01282fcd377d11248c720e2	taxonomy/taxonomy_relabd.species.csv	Dialister propionicifaciens	1.5755	TRUE	docker.synapse.org/syn34085067/ibb-testmodel37_9	sha256:794e34e79644138fae496681bbe29da819588b57b01282fcd377d11248c720e2	Challenge 1	syn36510476	3454109		0.6413	0.5328	0.6216	IBB_UT	taxonomy_relabd.species.csv: Dialister propionicifaciens
docker.synapse.org/syn34085067/ibb-testmodel37_9@sha256:794e34e79644138fae496681bbe29da819588b57b01282fcd377d11248c720e2	taxonomy/taxonomy_relabd.species.csv	Eggerthellaceae	1.65662	TRUE	docker.synapse.org/syn34085067/ibb-testmodel37_9	sha256:794e34e79644138fae496681bbe29da819588b57b01282fcd377d11248c720e2	Challenge 1	syn36510476	3454109		0.6413	0.5328	0.6216	IBB_UT	taxonomy_relabd.species.csv: Eggerthellaceae
docker.synapse.org/syn34085067/ibb-testmodel37_9@sha256:794e34e79644138fae496681bbe29da819588b57b01282fcd377d11248c720e2	taxonomy/taxonomy_relabd.species.csv	Enterococcus faecalis	0.71631	TRUE	docker.synapse.org/syn34085067/ibb-testmodel37_9	sha256:794e34e79644138fae496681bbe29da819588b57b01282fcd377d11248c720e2	Challenge 1	syn36510476	3454109		0.6413	0.5328	0.6216	IBB_UT	taxonomy_relabd.species.csv: Enterococcus faecalis
docker.synapse.org/syn34085067/ibb-testmodel37_9@sha256:794e34e79644138fae496681bbe29da819588b57b01282fcd377d11248c720e2	taxonomy/taxonomy_relabd.species.csv	Ezakiella	1.50629	TRUE	docker.synapse.org/syn34085067/ibb-testmodel37_9	sha256:794e34e79644138fae496681bbe29da819588b57b01282fcd377d11248c720e2	Challenge 1	syn36510476	3454109		0.6413	0.5328	0.6216	IBB_UT	taxonomy_relabd.species.csv: Ezakiella
docker.synapse.org/syn34085067/ibb-testmodel37_9@sha256:794e34e79644138fae496681bbe29da819588b57b01282fcd377d11248c720e2	taxonomy/taxonomy_relabd.species.csv	Facklamia hominis	1.46485	TRUE	docker.synapse.org/syn34085067/ibb-testmodel37_9	sha256:794e34e79644138fae496681bbe29da819588b57b01282fcd377d11248c720e2	Challenge 1	syn36510476	3454109		0.6413	0.5328	0.6216	IBB_UT	taxonomy_relabd.species.csv: Facklamia hominis
docker.synapse.org/syn34085067/ibb-testmodel37_9@sha256:794e34e79644138fae496681bbe29da819588b57b01282fcd377d11248c720e2	taxonomy/taxonomy_relabd.species.csv	Fastidiosipila sanguinis	1.15754	TRUE	docker.synapse.org/syn34085067/ibb-testmodel37_9	sha256:794e34e79644138fae496681bbe29da819588b57b01282fcd377d11248c720e2	Challenge 1	syn36510476	3454109		0.6413	0.5328	0.6216	IBB_UT	taxonomy_relabd.species.csv: Fastidiosipila sanguinis
docker.synapse.org/syn34085067/ibb-testmodel37_9@sha256:794e34e79644138fae496681bbe29da819588b57b01282fcd377d11248c720e2	taxonomy/taxonomy_relabd.species.csv	Fenollaria	1.10431	TRUE	docker.synapse.org/syn34085067/ibb-testmodel37_9	sha256:794e34e79644138fae496681bbe29da819588b57b01282fcd377d11248c720e2	Challenge 1	syn36510476	3454109		0.6413	0.5328	0.6216	IBB_UT	taxonomy_relabd.species.csv: Fenollaria
docker.synapse.org/syn34085067/ibb-testmodel37_9@sha256:794e34e79644138fae496681bbe29da819588b57b01282fcd377d11248c720e2	taxonomy/taxonomy_relabd.species.csv	Fenollaria massiliensis/timonensis	1.31727	TRUE	docker.synapse.org/syn34085067/ibb-testmodel37_9	sha256:794e34e79644138fae496681bbe29da819588b57b01282fcd377d11248c720e2	Challenge 1	syn36510476	3454109		0.6413	0.5328	0.6216	IBB_UT	taxonomy_relabd.species.csv: Fenollaria massiliensis/timonensis
docker.synapse.org/syn34085067/ibb-testmodel37_9@sha256:794e34e79644138fae496681bbe29da819588b57b01282fcd377d11248c720e2	taxonomy/taxonomy_relabd.species.csv	Finegoldia magna	2.38407	TRUE	docker.synapse.org/syn34085067/ibb-testmodel37_9	sha256:794e34e79644138fae496681bbe29da819588b57b01282fcd377d11248c720e2	Challenge 1	syn36510476	3454109		0.6413	0.5328	0.6216	IBB_UT	taxonomy_relabd.species.csv: Finegoldia magna
docker.synapse.org/syn34085067/ibb-testmodel37_9@sha256:794e34e79644138fae496681bbe29da819588b57b01282fcd377d11248c720e2	taxonomy/taxonomy_relabd.species.csv	Firmicutes	1.03995	TRUE	docker.synapse.org/syn34085067/ibb-testmodel37_9	sha256:794e34e79644138fae496681bbe29da819588b57b01282fcd377d11248c720e2	Challenge 1	syn36510476	3454109		0.6413	0.5328	0.6216	IBB_UT	taxonomy_relabd.species.csv: Firmicutes
docker.synapse.org/syn34085067/ibb-testmodel37_9@sha256:794e34e79644138fae496681bbe29da819588b57b01282fcd377d11248c720e2	taxonomy/taxonomy_relabd.species.csv	Fusobacterium nucleatum	1.36766	TRUE	docker.synapse.org/syn34085067/ibb-testmodel37_9	sha256:794e34e79644138fae496681bbe29da819588b57b01282fcd377d11248c720e2	Challenge 1	syn36510476	3454109		0.6413	0.5328	0.6216	IBB_UT	taxonomy_relabd.species.csv: Fusobacterium nucleatum
docker.synapse.org/syn34085067/ibb-testmodel37_9@sha256:794e34e79644138fae496681bbe29da819588b57b01282fcd377d11248c720e2	taxonomy/taxonomy_relabd.species.csv	Gardnerella vaginalis	2.79589	TRUE	docker.synapse.org/syn34085067/ibb-testmodel37_9	sha256:794e34e79644138fae496681bbe29da819588b57b01282fcd377d11248c720e2	Challenge 1	syn36510476	3454109		0.6413	0.5328	0.6216	IBB_UT	taxonomy_relabd.species.csv: Gardnerella vaginalis
docker.synapse.org/syn34085067/ibb-testmodel37_9@sha256:794e34e79644138fae496681bbe29da819588b57b01282fcd377d11248c720e2	taxonomy/taxonomy_relabd.species.csv	Gemella asaccharolytica	1.54493	TRUE	docker.synapse.org/syn34085067/ibb-testmodel37_9	sha256:794e34e79644138fae496681bbe29da819588b57b01282fcd377d11248c720e2	Challenge 1	syn36510476	3454109		0.6413	0.5328	0.6216	IBB_UT	taxonomy_relabd.species.csv: Gemella asaccharolytica
docker.synapse.org/syn34085067/ibb-testmodel37_9@sha256:794e34e79644138fae496681bbe29da819588b57b01282fcd377d11248c720e2	taxonomy/taxonomy_relabd.species.csv	Helcococcus	0.875443	TRUE	docker.synapse.org/syn34085067/ibb-testmodel37_9	sha256:794e34e79644138fae496681bbe29da819588b57b01282fcd377d11248c720e2	Challenge 1	syn36510476	3454109		0.6413	0.5328	0.6216	IBB_UT	taxonomy_relabd.species.csv: Helcococcus
docker.synapse.org/syn34085067/ibb-testmodel37_9@sha256:794e34e79644138fae496681bbe29da819588b57b01282fcd377d11248c720e2	taxonomy/taxonomy_relabd.species.csv	Howardella	1.47628	TRUE	docker.synapse.org/syn34085067/ibb-testmodel37_9	sha256:794e34e79644138fae496681bbe29da819588b57b01282fcd377d11248c720e2	Challenge 1	syn36510476	3454109		0.6413	0.5328	0.6216	IBB_UT	taxonomy_relabd.species.csv: Howardella
docker.synapse.org/syn34085067/ibb-testmodel37_9@sha256:794e34e79644138fae496681bbe29da819588b57b01282fcd377d11248c720e2	taxonomy/taxonomy_relabd.species.csv	Hungateiclostridiaceae	1.39657	TRUE	docker.synapse.org/syn34085067/ibb-testmodel37_9	sha256:794e34e79644138fae496681bbe29da819588b57b01282fcd377d11248c720e2	Challenge 1	syn36510476	3454109		0.6413	0.5328	0.6216	IBB_UT	taxonomy_relabd.species.csv: Hungateiclostridiaceae
docker.synapse.org/syn34085067/ibb-testmodel37_9@sha256:794e34e79644138fae496681bbe29da819588b57b01282fcd377d11248c720e2	taxonomy/taxonomy_relabd.species.csv	Lachnospiraceae	2.16141	TRUE	docker.synapse.org/syn34085067/ibb-testmodel37_9	sha256:794e34e79644138fae496681bbe29da819588b57b01282fcd377d11248c720e2	Challenge 1	syn36510476	3454109		0.6413	0.5328	0.6216	IBB_UT	taxonomy_relabd.species.csv: Lachnospiraceae
docker.synapse.org/syn34085067/ibb-testmodel37_9@sha256:794e34e79644138fae496681bbe29da819588b57b01282fcd377d11248c720e2	taxonomy/taxonomy_relabd.species.csv	Lactobacillus coleohominis	1.4611	TRUE	docker.synapse.org/syn34085067/ibb-testmodel37_9	sha256:794e34e79644138fae496681bbe29da819588b57b01282fcd377d11248c720e2	Challenge 1	syn36510476	3454109		0.6413	0.5328	0.6216	IBB_UT	taxonomy_relabd.species.csv: Lactobacillus coleohominis
docker.synapse.org/syn34085067/ibb-testmodel37_9@sha256:794e34e79644138fae496681bbe29da819588b57b01282fcd377d11248c720e2	taxonomy/taxonomy_relabd.species.csv	Lactobacillus crispatus	3.2131	TRUE	docker.synapse.org/syn34085067/ibb-testmodel37_9	sha256:794e34e79644138fae496681bbe29da819588b57b01282fcd377d11248c720e2	Challenge 1	syn36510476	3454109		0.6413	0.5328	0.6216	IBB_UT	taxonomy_relabd.species.csv: Lactobacillus crispatus
docker.synapse.org/syn34085067/ibb-testmodel37_9@sha256:794e34e79644138fae496681bbe29da819588b57b01282fcd377d11248c720e2	taxonomy/taxonomy_relabd.species.csv	Lactobacillus gasseri	1.93574	TRUE	docker.synapse.org/syn34085067/ibb-testmodel37_9	sha256:794e34e79644138fae496681bbe29da819588b57b01282fcd377d11248c720e2	Challenge 1	syn36510476	3454109		0.6413	0.5328	0.6216	IBB_UT	taxonomy_relabd.species.csv: Lactobacillus gasseri
docker.synapse.org/syn34085067/ibb-testmodel37_9@sha256:794e34e79644138fae496681bbe29da819588b57b01282fcd377d11248c720e2	taxonomy/taxonomy_relabd.species.csv	Lactobacillus gasseri/paragasseri	1.62985	TRUE	docker.synapse.org/syn34085067/ibb-testmodel37_9	sha256:794e34e79644138fae496681bbe29da819588b57b01282fcd377d11248c720e2	Challenge 1	syn36510476	3454109		0.6413	0.5328	0.6216	IBB_UT	taxonomy_relabd.species.csv: Lactobacillus gasseri/paragasseri
docker.synapse.org/syn34085067/ibb-testmodel37_9@sha256:794e34e79644138fae496681bbe29da819588b57b01282fcd377d11248c720e2	taxonomy/taxonomy_relabd.species.csv	Lactobacillus iners	3.52192	TRUE	docker.synapse.org/syn34085067/ibb-testmodel37_9	sha256:794e34e79644138fae496681bbe29da819588b57b01282fcd377d11248c720e2	Challenge 1	syn36510476	3454109		0.6413	0.5328	0.6216	IBB_UT	taxonomy_relabd.species.csv: Lactobacillus iners
docker.synapse.org/syn34085067/ibb-testmodel37_9@sha256:794e34e79644138fae496681bbe29da819588b57b01282fcd377d11248c720e2	taxonomy/taxonomy_relabd.species.csv	Lactobacillus jensenii	2.96971	TRUE	docker.synapse.org/syn34085067/ibb-testmodel37_9	sha256:794e34e79644138fae496681bbe29da819588b57b01282fcd377d11248c720e2	Challenge 1	syn36510476	3454109		0.6413	0.5328	0.6216	IBB_UT	taxonomy_relabd.species.csv: Lactobacillus jensenii
docker.synapse.org/syn34085067/ibb-testmodel37_9@sha256:794e34e79644138fae496681bbe29da819588b57b01282fcd377d11248c720e2	taxonomy/taxonomy_relabd.species.csv	Lactobacillus johnsonii	0.863539	TRUE	docker.synapse.org/syn34085067/ibb-testmodel37_9	sha256:794e34e79644138fae496681bbe29da819588b57b01282fcd377d11248c720e2	Challenge 1	syn36510476	3454109		0.6413	0.5328	0.6216	IBB_UT	taxonomy_relabd.species.csv: Lactobacillus johnsonii
docker.synapse.org/syn34085067/ibb-testmodel37_9@sha256:794e34e79644138fae496681bbe29da819588b57b01282fcd377d11248c720e2	taxonomy/taxonomy_relabd.species.csv	Lactobacillus reuteri	1.58288	TRUE	docker.synapse.org/syn34085067/ibb-testmodel37_9	sha256:794e34e79644138fae496681bbe29da819588b57b01282fcd377d11248c720e2	Challenge 1	syn36510476	3454109		0.6413	0.5328	0.6216	IBB_UT	taxonomy_relabd.species.csv: Lactobacillus reuteri
docker.synapse.org/syn34085067/ibb-testmodel37_9@sha256:794e34e79644138fae496681bbe29da819588b57b01282fcd377d11248c720e2	taxonomy/taxonomy_relabd.species.csv	Lagierella	1.09417	TRUE	docker.synapse.org/syn34085067/ibb-testmodel37_9	sha256:794e34e79644138fae496681bbe29da819588b57b01282fcd377d11248c720e2	Challenge 1	syn36510476	3454109		0.6413	0.5328	0.6216	IBB_UT	taxonomy_relabd.species.csv: Lagierella
docker.synapse.org/syn34085067/ibb-testmodel37_9@sha256:794e34e79644138fae496681bbe29da819588b57b01282fcd377d11248c720e2	taxonomy/taxonomy_relabd.species.csv	Lawsonella clevelandensis	1.44793	TRUE	docker.synapse.org/syn34085067/ibb-testmodel37_9	sha256:794e34e79644138fae496681bbe29da819588b57b01282fcd377d11248c720e2	Challenge 1	syn36510476	3454109		0.6413	0.5328	0.6216	IBB_UT	taxonomy_relabd.species.csv: Lawsonella clevelandensis
docker.synapse.org/syn34085067/ibb-testmodel37_9@sha256:794e34e79644138fae496681bbe29da819588b57b01282fcd377d11248c720e2	taxonomy/taxonomy_relabd.species.csv	Megasphaera	2.23334	TRUE	docker.synapse.org/syn34085067/ibb-testmodel37_9	sha256:794e34e79644138fae496681bbe29da819588b57b01282fcd377d11248c720e2	Challenge 1	syn36510476	3454109		0.6413	0.5328	0.6216	IBB_UT	taxonomy_relabd.species.csv: Megasphaera
docker.synapse.org/syn34085067/ibb-testmodel37_9@sha256:794e34e79644138fae496681bbe29da819588b57b01282fcd377d11248c720e2	taxonomy/taxonomy_relabd.species.csv	Mobiluncus curtisii	1.40435	TRUE	docker.synapse.org/syn34085067/ibb-testmodel37_9	sha256:794e34e79644138fae496681bbe29da819588b57b01282fcd377d11248c720e2	Challenge 1	syn36510476	3454109		0.6413	0.5328	0.6216	IBB_UT	taxonomy_relabd.species.csv: Mobiluncus curtisii
docker.synapse.org/syn34085067/ibb-testmodel37_9@sha256:794e34e79644138fae496681bbe29da819588b57b01282fcd377d11248c720e2	taxonomy/taxonomy_relabd.species.csv	Murdochiella_asaccharolytica/Levyella_massiliensis	1.03677	TRUE	docker.synapse.org/syn34085067/ibb-testmodel37_9	sha256:794e34e79644138fae496681bbe29da819588b57b01282fcd377d11248c720e2	Challenge 1	syn36510476	3454109		0.6413	0.5328	0.6216	IBB_UT	taxonomy_relabd.species.csv: Murdochiella_asaccharolytica/Levyella_massiliensis
docker.synapse.org/syn34085067/ibb-testmodel37_9@sha256:794e34e79644138fae496681bbe29da819588b57b01282fcd377d11248c720e2	taxonomy/taxonomy_relabd.species.csv	Mycoplasma hominis	1.24459	TRUE	docker.synapse.org/syn34085067/ibb-testmodel37_9	sha256:794e34e79644138fae496681bbe29da819588b57b01282fcd377d11248c720e2	Challenge 1	syn36510476	3454109		0.6413	0.5328	0.6216	IBB_UT	taxonomy_relabd.species.csv: Mycoplasma hominis
docker.synapse.org/syn34085067/ibb-testmodel37_9@sha256:794e34e79644138fae496681bbe29da819588b57b01282fcd377d11248c720e2	taxonomy/taxonomy_relabd.species.csv	Olegusella massiliensis	1.23649	TRUE	docker.synapse.org/syn34085067/ibb-testmodel37_9	sha256:794e34e79644138fae496681bbe29da819588b57b01282fcd377d11248c720e2	Challenge 1	syn36510476	3454109		0.6413	0.5328	0.6216	IBB_UT	taxonomy_relabd.species.csv: Olegusella massiliensis
docker.synapse.org/syn34085067/ibb-testmodel37_9@sha256:794e34e79644138fae496681bbe29da819588b57b01282fcd377d11248c720e2	taxonomy/taxonomy_relabd.species.csv	Parvimonas micra	1.8143	TRUE	docker.synapse.org/syn34085067/ibb-testmodel37_9	sha256:794e34e79644138fae496681bbe29da819588b57b01282fcd377d11248c720e2	Challenge 1	syn36510476	3454109		0.6413	0.5328	0.6216	IBB_UT	taxonomy_relabd.species.csv: Parvimonas micra
docker.synapse.org/syn34085067/ibb-testmodel37_9@sha256:794e34e79644138fae496681bbe29da819588b57b01282fcd377d11248c720e2	taxonomy/taxonomy_relabd.species.csv	Peptoniphilus	1.6072	TRUE	docker.synapse.org/syn34085067/ibb-testmodel37_9	sha256:794e34e79644138fae496681bbe29da819588b57b01282fcd377d11248c720e2	Challenge 1	syn36510476	3454109		0.6413	0.5328	0.6216	IBB_UT	taxonomy_relabd.species.csv: Peptoniphilus
docker.synapse.org/syn34085067/ibb-testmodel37_9@sha256:794e34e79644138fae496681bbe29da819588b57b01282fcd377d11248c720e2	taxonomy/taxonomy_relabd.species.csv	Peptoniphilus asaccharolyticus/harei	1.80801	TRUE	docker.synapse.org/syn34085067/ibb-testmodel37_9	sha256:794e34e79644138fae496681bbe29da819588b57b01282fcd377d11248c720e2	Challenge 1	syn36510476	3454109		0.6413	0.5328	0.6216	IBB_UT	taxonomy_relabd.species.csv: Peptoniphilus asaccharolyticus/harei
docker.synapse.org/syn34085067/ibb-testmodel37_9@sha256:794e34e79644138fae496681bbe29da819588b57b01282fcd377d11248c720e2	taxonomy/taxonomy_relabd.species.csv	Peptoniphilus coxii	1.37978	TRUE	docker.synapse.org/syn34085067/ibb-testmodel37_9	sha256:794e34e79644138fae496681bbe29da819588b57b01282fcd377d11248c720e2	Challenge 1	syn36510476	3454109		0.6413	0.5328	0.6216	IBB_UT	taxonomy_relabd.species.csv: Peptoniphilus coxii
docker.synapse.org/syn34085067/ibb-testmodel37_9@sha256:794e34e79644138fae496681bbe29da819588b57b01282fcd377d11248c720e2	taxonomy/taxonomy_relabd.species.csv	Peptoniphilus duerdenii	1.16383	TRUE	docker.synapse.org/syn34085067/ibb-testmodel37_9	sha256:794e34e79644138fae496681bbe29da819588b57b01282fcd377d11248c720e2	Challenge 1	syn36510476	3454109		0.6413	0.5328	0.6216	IBB_UT	taxonomy_relabd.species.csv: Peptoniphilus duerdenii
docker.synapse.org/syn34085067/ibb-testmodel37_9@sha256:794e34e79644138fae496681bbe29da819588b57b01282fcd377d11248c720e2	taxonomy/taxonomy_relabd.species.csv	Peptoniphilus grossensis/harei	1.49933	TRUE	docker.synapse.org/syn34085067/ibb-testmodel37_9	sha256:794e34e79644138fae496681bbe29da819588b57b01282fcd377d11248c720e2	Challenge 1	syn36510476	3454109		0.6413	0.5328	0.6216	IBB_UT	taxonomy_relabd.species.csv: Peptoniphilus grossensis/harei
docker.synapse.org/syn34085067/ibb-testmodel37_9@sha256:794e34e79644138fae496681bbe29da819588b57b01282fcd377d11248c720e2	taxonomy/taxonomy_relabd.species.csv	Peptoniphilus harei/lacydonensis	0.986509	TRUE	docker.synapse.org/syn34085067/ibb-testmodel37_9	sha256:794e34e79644138fae496681bbe29da819588b57b01282fcd377d11248c720e2	Challenge 1	syn36510476	3454109		0.6413	0.5328	0.6216	IBB_UT	taxonomy_relabd.species.csv: Peptoniphilus harei/lacydonensis
docker.synapse.org/syn34085067/ibb-testmodel37_9@sha256:794e34e79644138fae496681bbe29da819588b57b01282fcd377d11248c720e2	taxonomy/taxonomy_relabd.species.csv	Peptoniphilus lacrimalis	1.78435	TRUE	docker.synapse.org/syn34085067/ibb-testmodel37_9	sha256:794e34e79644138fae496681bbe29da819588b57b01282fcd377d11248c720e2	Challenge 1	syn36510476	3454109		0.6413	0.5328	0.6216	IBB_UT	taxonomy_relabd.species.csv: Peptoniphilus lacrimalis
docker.synapse.org/syn34085067/ibb-testmodel37_9@sha256:794e34e79644138fae496681bbe29da819588b57b01282fcd377d11248c720e2	taxonomy/taxonomy_relabd.species.csv	Peptoniphilus obesi	1.14394	TRUE	docker.synapse.org/syn34085067/ibb-testmodel37_9	sha256:794e34e79644138fae496681bbe29da819588b57b01282fcd377d11248c720e2	Challenge 1	syn36510476	3454109		0.6413	0.5328	0.6216	IBB_UT	taxonomy_relabd.species.csv: Peptoniphilus obesi
docker.synapse.org/syn34085067/ibb-testmodel37_9@sha256:794e34e79644138fae496681bbe29da819588b57b01282fcd377d11248c720e2	taxonomy/taxonomy_relabd.species.csv	Peptoniphilus pacaensis	1.27291	TRUE	docker.synapse.org/syn34085067/ibb-testmodel37_9	sha256:794e34e79644138fae496681bbe29da819588b57b01282fcd377d11248c720e2	Challenge 1	syn36510476	3454109		0.6413	0.5328	0.6216	IBB_UT	taxonomy_relabd.species.csv: Peptoniphilus pacaensis
docker.synapse.org/syn34085067/ibb-testmodel37_9@sha256:794e34e79644138fae496681bbe29da819588b57b01282fcd377d11248c720e2	taxonomy/taxonomy_relabd.species.csv	Peptostreptococcus anaerobius	1.1114	TRUE	docker.synapse.org/syn34085067/ibb-testmodel37_9	sha256:794e34e79644138fae496681bbe29da819588b57b01282fcd377d11248c720e2	Challenge 1	syn36510476	3454109		0.6413	0.5328	0.6216	IBB_UT	taxonomy_relabd.species.csv: Peptostreptococcus anaerobius
docker.synapse.org/syn34085067/ibb-testmodel37_9@sha256:794e34e79644138fae496681bbe29da819588b57b01282fcd377d11248c720e2	taxonomy/taxonomy_relabd.species.csv	Porphyromonas	0.894204	TRUE	docker.synapse.org/syn34085067/ibb-testmodel37_9	sha256:794e34e79644138fae496681bbe29da819588b57b01282fcd377d11248c720e2	Challenge 1	syn36510476	3454109		0.6413	0.5328	0.6216	IBB_UT	taxonomy_relabd.species.csv: Porphyromonas
docker.synapse.org/syn34085067/ibb-testmodel37_9@sha256:794e34e79644138fae496681bbe29da819588b57b01282fcd377d11248c720e2	taxonomy/taxonomy_relabd.species.csv	Porphyromonas asaccharolytica	1.13728	TRUE	docker.synapse.org/syn34085067/ibb-testmodel37_9	sha256:794e34e79644138fae496681bbe29da819588b57b01282fcd377d11248c720e2	Challenge 1	syn36510476	3454109		0.6413	0.5328	0.6216	IBB_UT	taxonomy_relabd.species.csv: Porphyromonas asaccharolytica
docker.synapse.org/syn34085067/ibb-testmodel37_9@sha256:794e34e79644138fae496681bbe29da819588b57b01282fcd377d11248c720e2	taxonomy/taxonomy_relabd.species.csv	Porphyromonas bennonis	1.24382	TRUE	docker.synapse.org/syn34085067/ibb-testmodel37_9	sha256:794e34e79644138fae496681bbe29da819588b57b01282fcd377d11248c720e2	Challenge 1	syn36510476	3454109		0.6413	0.5328	0.6216	IBB_UT	taxonomy_relabd.species.csv: Porphyromonas bennonis
docker.synapse.org/syn34085067/ibb-testmodel37_9@sha256:794e34e79644138fae496681bbe29da819588b57b01282fcd377d11248c720e2	taxonomy/taxonomy_relabd.species.csv	Porphyromonas uenonis	1.09362	TRUE	docker.synapse.org/syn34085067/ibb-testmodel37_9	sha256:794e34e79644138fae496681bbe29da819588b57b01282fcd377d11248c720e2	Challenge 1	syn36510476	3454109		0.6413	0.5328	0.6216	IBB_UT	taxonomy_relabd.species.csv: Porphyromonas uenonis
docker.synapse.org/syn34085067/ibb-testmodel37_9@sha256:794e34e79644138fae496681bbe29da819588b57b01282fcd377d11248c720e2	taxonomy/taxonomy_relabd.species.csv	Prevotella	1.43537	TRUE	docker.synapse.org/syn34085067/ibb-testmodel37_9	sha256:794e34e79644138fae496681bbe29da819588b57b01282fcd377d11248c720e2	Challenge 1	syn36510476	3454109		0.6413	0.5328	0.6216	IBB_UT	taxonomy_relabd.species.csv: Prevotella
docker.synapse.org/syn34085067/ibb-testmodel37_9@sha256:794e34e79644138fae496681bbe29da819588b57b01282fcd377d11248c720e2	taxonomy/taxonomy_relabd.species.csv	Prevotella amnii	1.23624	TRUE	docker.synapse.org/syn34085067/ibb-testmodel37_9	sha256:794e34e79644138fae496681bbe29da819588b57b01282fcd377d11248c720e2	Challenge 1	syn36510476	3454109		0.6413	0.5328	0.6216	IBB_UT	taxonomy_relabd.species.csv: Prevotella amnii
docker.synapse.org/syn34085067/ibb-testmodel37_9@sha256:794e34e79644138fae496681bbe29da819588b57b01282fcd377d11248c720e2	taxonomy/taxonomy_relabd.species.csv	Prevotella bergensis	1.08337	TRUE	docker.synapse.org/syn34085067/ibb-testmodel37_9	sha256:794e34e79644138fae496681bbe29da819588b57b01282fcd377d11248c720e2	Challenge 1	syn36510476	3454109		0.6413	0.5328	0.6216	IBB_UT	taxonomy_relabd.species.csv: Prevotella bergensis
docker.synapse.org/syn34085067/ibb-testmodel37_9@sha256:794e34e79644138fae496681bbe29da819588b57b01282fcd377d11248c720e2	taxonomy/taxonomy_relabd.species.csv	Prevotella bivia	1.98794	TRUE	docker.synapse.org/syn34085067/ibb-testmodel37_9	sha256:794e34e79644138fae496681bbe29da819588b57b01282fcd377d11248c720e2	Challenge 1	syn36510476	3454109		0.6413	0.5328	0.6216	IBB_UT	taxonomy_relabd.species.csv: Prevotella bivia
docker.synapse.org/syn34085067/ibb-testmodel37_9@sha256:794e34e79644138fae496681bbe29da819588b57b01282fcd377d11248c720e2	taxonomy/taxonomy_relabd.species.csv	Prevotella buccalis	1.68208	TRUE	docker.synapse.org/syn34085067/ibb-testmodel37_9	sha256:794e34e79644138fae496681bbe29da819588b57b01282fcd377d11248c720e2	Challenge 1	syn36510476	3454109		0.6413	0.5328	0.6216	IBB_UT	taxonomy_relabd.species.csv: Prevotella buccalis
docker.synapse.org/syn34085067/ibb-testmodel37_9@sha256:794e34e79644138fae496681bbe29da819588b57b01282fcd377d11248c720e2	taxonomy/taxonomy_relabd.species.csv	Prevotella colorans	1.55055	TRUE	docker.synapse.org/syn34085067/ibb-testmodel37_9	sha256:794e34e79644138fae496681bbe29da819588b57b01282fcd377d11248c720e2	Challenge 1	syn36510476	3454109		0.6413	0.5328	0.6216	IBB_UT	taxonomy_relabd.species.csv: Prevotella colorans
docker.synapse.org/syn34085067/ibb-testmodel37_9@sha256:794e34e79644138fae496681bbe29da819588b57b01282fcd377d11248c720e2	taxonomy/taxonomy_relabd.species.csv	Prevotella corporis	1.11544	TRUE	docker.synapse.org/syn34085067/ibb-testmodel37_9	sha256:794e34e79644138fae496681bbe29da819588b57b01282fcd377d11248c720e2	Challenge 1	syn36510476	3454109		0.6413	0.5328	0.6216	IBB_UT	taxonomy_relabd.species.csv: Prevotella corporis
docker.synapse.org/syn34085067/ibb-testmodel37_9@sha256:794e34e79644138fae496681bbe29da819588b57b01282fcd377d11248c720e2	taxonomy/taxonomy_relabd.species.csv	Prevotella disiens	1.54101	TRUE	docker.synapse.org/syn34085067/ibb-testmodel37_9	sha256:794e34e79644138fae496681bbe29da819588b57b01282fcd377d11248c720e2	Challenge 1	syn36510476	3454109		0.6413	0.5328	0.6216	IBB_UT	taxonomy_relabd.species.csv: Prevotella disiens
docker.synapse.org/syn34085067/ibb-testmodel37_9@sha256:794e34e79644138fae496681bbe29da819588b57b01282fcd377d11248c720e2	taxonomy/taxonomy_relabd.species.csv	Prevotella timonensis	1.99627	TRUE	docker.synapse.org/syn34085067/ibb-testmodel37_9	sha256:794e34e79644138fae496681bbe29da819588b57b01282fcd377d11248c720e2	Challenge 1	syn36510476	3454109		0.6413	0.5328	0.6216	IBB_UT	taxonomy_relabd.species.csv: Prevotella timonensis
docker.synapse.org/syn34085067/ibb-testmodel37_9@sha256:794e34e79644138fae496681bbe29da819588b57b01282fcd377d11248c720e2	taxonomy/taxonomy_relabd.species.csv	Pseudoglutamicibacter albus/cumminsii	1.04312	TRUE	docker.synapse.org/syn34085067/ibb-testmodel37_9	sha256:794e34e79644138fae496681bbe29da819588b57b01282fcd377d11248c720e2	Challenge 1	syn36510476	3454109		0.6413	0.5328	0.6216	IBB_UT	taxonomy_relabd.species.csv: Pseudoglutamicibacter albus/cumminsii
docker.synapse.org/syn34085067/ibb-testmodel37_9@sha256:794e34e79644138fae496681bbe29da819588b57b01282fcd377d11248c720e2	taxonomy/taxonomy_relabd.species.csv	Pseudomonas fluorescens/veronii	1.89494	TRUE	docker.synapse.org/syn34085067/ibb-testmodel37_9	sha256:794e34e79644138fae496681bbe29da819588b57b01282fcd377d11248c720e2	Challenge 1	syn36510476	3454109		0.6413	0.5328	0.6216	IBB_UT	taxonomy_relabd.species.csv: Pseudomonas fluorescens/veronii
docker.synapse.org/syn34085067/ibb-testmodel37_9@sha256:794e34e79644138fae496681bbe29da819588b57b01282fcd377d11248c720e2	taxonomy/taxonomy_relabd.species.csv	Pseudomonas veronii	1.58906	TRUE	docker.synapse.org/syn34085067/ibb-testmodel37_9	sha256:794e34e79644138fae496681bbe29da819588b57b01282fcd377d11248c720e2	Challenge 1	syn36510476	3454109		0.6413	0.5328	0.6216	IBB_UT	taxonomy_relabd.species.csv: Pseudomonas veronii
docker.synapse.org/syn34085067/ibb-testmodel37_9@sha256:794e34e79644138fae496681bbe29da819588b57b01282fcd377d11248c720e2	taxonomy/taxonomy_relabd.species.csv	Ruminococcaceae	0.824197	TRUE	docker.synapse.org/syn34085067/ibb-testmodel37_9	sha256:794e34e79644138fae496681bbe29da819588b57b01282fcd377d11248c720e2	Challenge 1	syn36510476	3454109		0.6413	0.5328	0.6216	IBB_UT	taxonomy_relabd.species.csv: Ruminococcaceae
docker.synapse.org/syn34085067/ibb-testmodel37_9@sha256:794e34e79644138fae496681bbe29da819588b57b01282fcd377d11248c720e2	taxonomy/taxonomy_relabd.species.csv	Sneathia amnii	1.63037	TRUE	docker.synapse.org/syn34085067/ibb-testmodel37_9	sha256:794e34e79644138fae496681bbe29da819588b57b01282fcd377d11248c720e2	Challenge 1	syn36510476	3454109		0.6413	0.5328	0.6216	IBB_UT	taxonomy_relabd.species.csv: Sneathia amnii
docker.synapse.org/syn34085067/ibb-testmodel37_9@sha256:794e34e79644138fae496681bbe29da819588b57b01282fcd377d11248c720e2	taxonomy/taxonomy_relabd.species.csv	Sneathia sanguinegens	1.3558	TRUE	docker.synapse.org/syn34085067/ibb-testmodel37_9	sha256:794e34e79644138fae496681bbe29da819588b57b01282fcd377d11248c720e2	Challenge 1	syn36510476	3454109		0.6413	0.5328	0.6216	IBB_UT	taxonomy_relabd.species.csv: Sneathia sanguinegens
docker.synapse.org/syn34085067/ibb-testmodel37_9@sha256:794e34e79644138fae496681bbe29da819588b57b01282fcd377d11248c720e2	taxonomy/taxonomy_relabd.species.csv	Staphylococcus epidermidis	0.97278	TRUE	docker.synapse.org/syn34085067/ibb-testmodel37_9	sha256:794e34e79644138fae496681bbe29da819588b57b01282fcd377d11248c720e2	Challenge 1	syn36510476	3454109		0.6413	0.5328	0.6216	IBB_UT	taxonomy_relabd.species.csv: Staphylococcus epidermidis
docker.synapse.org/syn34085067/ibb-testmodel37_9@sha256:794e34e79644138fae496681bbe29da819588b57b01282fcd377d11248c720e2	taxonomy/taxonomy_relabd.species.csv	Staphylococcus haemolyticus	1.19147	TRUE	docker.synapse.org/syn34085067/ibb-testmodel37_9	sha256:794e34e79644138fae496681bbe29da819588b57b01282fcd377d11248c720e2	Challenge 1	syn36510476	3454109		0.6413	0.5328	0.6216	IBB_UT	taxonomy_relabd.species.csv: Staphylococcus haemolyticus
docker.synapse.org/syn34085067/ibb-testmodel37_9@sha256:794e34e79644138fae496681bbe29da819588b57b01282fcd377d11248c720e2	taxonomy/taxonomy_relabd.species.csv	Staphylococcus lugdunensis	1.33623	TRUE	docker.synapse.org/syn34085067/ibb-testmodel37_9	sha256:794e34e79644138fae496681bbe29da819588b57b01282fcd377d11248c720e2	Challenge 1	syn36510476	3454109		0.6413	0.5328	0.6216	IBB_UT	taxonomy_relabd.species.csv: Staphylococcus lugdunensis
docker.synapse.org/syn34085067/ibb-testmodel37_9@sha256:794e34e79644138fae496681bbe29da819588b57b01282fcd377d11248c720e2	taxonomy/taxonomy_relabd.species.csv	Streptococcus anginosus	1.68529	TRUE	docker.synapse.org/syn34085067/ibb-testmodel37_9	sha256:794e34e79644138fae496681bbe29da819588b57b01282fcd377d11248c720e2	Challenge 1	syn36510476	3454109		0.6413	0.5328	0.6216	IBB_UT	taxonomy_relabd.species.csv: Streptococcus anginosus
docker.synapse.org/syn34085067/ibb-testmodel37_9@sha256:794e34e79644138fae496681bbe29da819588b57b01282fcd377d11248c720e2	taxonomy/taxonomy_relabd.species.csv	Streptococcus mitis	0.511664	TRUE	docker.synapse.org/syn34085067/ibb-testmodel37_9	sha256:794e34e79644138fae496681bbe29da819588b57b01282fcd377d11248c720e2	Challenge 1	syn36510476	3454109		0.6413	0.5328	0.6216	IBB_UT	taxonomy_relabd.species.csv: Streptococcus mitis
docker.synapse.org/syn34085067/ibb-testmodel37_9@sha256:794e34e79644138fae496681bbe29da819588b57b01282fcd377d11248c720e2	taxonomy/taxonomy_relabd.species.csv	Sutterella	1.21651	TRUE	docker.synapse.org/syn34085067/ibb-testmodel37_9	sha256:794e34e79644138fae496681bbe29da819588b57b01282fcd377d11248c720e2	Challenge 1	syn36510476	3454109		0.6413	0.5328	0.6216	IBB_UT	taxonomy_relabd.species.csv: Sutterella
docker.synapse.org/syn34085067/ibb-testmodel37_9@sha256:794e34e79644138fae496681bbe29da819588b57b01282fcd377d11248c720e2	taxonomy/taxonomy_relabd.species.csv	Terrabacteria group	1.82858	TRUE	docker.synapse.org/syn34085067/ibb-testmodel37_9	sha256:794e34e79644138fae496681bbe29da819588b57b01282fcd377d11248c720e2	Challenge 1	syn36510476	3454109		0.6413	0.5328	0.6216	IBB_UT	taxonomy_relabd.species.csv: Terrabacteria group
docker.synapse.org/syn34085067/ibb-testmodel37_9@sha256:794e34e79644138fae496681bbe29da819588b57b01282fcd377d11248c720e2	taxonomy/taxonomy_relabd.species.csv	Ureaplasma	1.51301	TRUE	docker.synapse.org/syn34085067/ibb-testmodel37_9	sha256:794e34e79644138fae496681bbe29da819588b57b01282fcd377d11248c720e2	Challenge 1	syn36510476	3454109		0.6413	0.5328	0.6216	IBB_UT	taxonomy_relabd.species.csv: Ureaplasma
docker.synapse.org/syn34085067/ibb-testmodel37_9@sha256:794e34e79644138fae496681bbe29da819588b57b01282fcd377d11248c720e2	taxonomy/taxonomy_relabd.species.csv	Urinicoccus massiliensis	1.22931	TRUE	docker.synapse.org/syn34085067/ibb-testmodel37_9	sha256:794e34e79644138fae496681bbe29da819588b57b01282fcd377d11248c720e2	Challenge 1	syn36510476	3454109		0.6413	0.5328	0.6216	IBB_UT	taxonomy_relabd.species.csv: Urinicoccus massiliensis
docker.synapse.org/syn34085067/ibb-testmodel37_9@sha256:794e34e79644138fae496681bbe29da819588b57b01282fcd377d11248c720e2	taxonomy/taxonomy_relabd.species.csv	Varibaculum anthropi/cambriense	1.21717	TRUE	docker.synapse.org/syn34085067/ibb-testmodel37_9	sha256:794e34e79644138fae496681bbe29da819588b57b01282fcd377d11248c720e2	Challenge 1	syn36510476	3454109		0.6413	0.5328	0.6216	IBB_UT	taxonomy_relabd.species.csv: Varibaculum anthropi/cambriense
docker.synapse.org/syn34085067/ibb-testmodel37_9@sha256:794e34e79644138fae496681bbe29da819588b57b01282fcd377d11248c720e2	taxonomy/taxonomy_relabd.species.csv	Winkia neuii	1.1049	TRUE	docker.synapse.org/syn34085067/ibb-testmodel37_9	sha256:794e34e79644138fae496681bbe29da819588b57b01282fcd377d11248c720e2	Challenge 1	syn36510476	3454109		0.6413	0.5328	0.6216	IBB_UT	taxonomy_relabd.species.csv: Winkia neuii
docker.synapse.org/syn34085067/ibb-testmodel37_9@sha256:794e34e79644138fae496681bbe29da819588b57b01282fcd377d11248c720e2	taxonomy/taxonomy_relabd.species.csv	unclassified Bacteroidales	0.802185	TRUE	docker.synapse.org/syn34085067/ibb-testmodel37_9	sha256:794e34e79644138fae496681bbe29da819588b57b01282fcd377d11248c720e2	Challenge 1	syn36510476	3454109		0.6413	0.5328	0.6216	IBB_UT	taxonomy_relabd.species.csv: unclassified Bacteroidales
docker.synapse.org/syn35594394/preterm@sha256:198aeb67cef53da9990945f336f8d47e5140449ce80f9ca8679a7fdaf51999ca	taxonomy/taxonomy_relabd.genus.csv	Achromobacter	9.72e-14	TRUE	docker.synapse.org/syn35594394/preterm	sha256:198aeb67cef53da9990945f336f8d47e5140449ce80f9ca8679a7fdaf51999ca	Challenge 1	syn36385198	3452101		0.6459	0.5683	0.5946	KBJ	taxonomy_relabd.genus.csv: Achromobacter
docker.synapse.org/syn35594394/preterm@sha256:198aeb67cef53da9990945f336f8d47e5140449ce80f9ca8679a7fdaf51999ca	taxonomy/taxonomy_relabd.genus.csv	Acinetobacter	9.72e-14	TRUE	docker.synapse.org/syn35594394/preterm	sha256:198aeb67cef53da9990945f336f8d47e5140449ce80f9ca8679a7fdaf51999ca	Challenge 1	syn36385198	3452101		0.6459	0.5683	0.5946	KBJ	taxonomy_relabd.genus.csv: Acinetobacter
docker.synapse.org/syn35594394/preterm@sha256:198aeb67cef53da9990945f336f8d47e5140449ce80f9ca8679a7fdaf51999ca	taxonomy/taxonomy_relabd.genus.csv	Actinomyces	9.72e-14	TRUE	docker.synapse.org/syn35594394/preterm	sha256:198aeb67cef53da9990945f336f8d47e5140449ce80f9ca8679a7fdaf51999ca	Challenge 1	syn36385198	3452101		0.6459	0.5683	0.5946	KBJ	taxonomy_relabd.genus.csv: Actinomyces
docker.synapse.org/syn35594394/preterm@sha256:198aeb67cef53da9990945f336f8d47e5140449ce80f9ca8679a7fdaf51999ca	taxonomy/taxonomy_relabd.genus.csv	Actinomyces/Gleimia	9.72e-14	TRUE	docker.synapse.org/syn35594394/preterm	sha256:198aeb67cef53da9990945f336f8d47e5140449ce80f9ca8679a7fdaf51999ca	Challenge 1	syn36385198	3452101		0.6459	0.5683	0.5946	KBJ	taxonomy_relabd.genus.csv: Actinomyces/Gleimia
docker.synapse.org/syn35594394/preterm@sha256:198aeb67cef53da9990945f336f8d47e5140449ce80f9ca8679a7fdaf51999ca	taxonomy/taxonomy_relabd.genus.csv	Aerococcus	0.376852	TRUE	docker.synapse.org/syn35594394/preterm	sha256:198aeb67cef53da9990945f336f8d47e5140449ce80f9ca8679a7fdaf51999ca	Challenge 1	syn36385198	3452101		0.6459	0.5683	0.5946	KBJ	taxonomy_relabd.genus.csv: Aerococcus
docker.synapse.org/syn35594394/preterm@sha256:198aeb67cef53da9990945f336f8d47e5140449ce80f9ca8679a7fdaf51999ca	taxonomy/taxonomy_relabd.genus.csv	Arcanobacterium	0.377278	TRUE	docker.synapse.org/syn35594394/preterm	sha256:198aeb67cef53da9990945f336f8d47e5140449ce80f9ca8679a7fdaf51999ca	Challenge 1	syn36385198	3452101		0.6459	0.5683	0.5946	KBJ	taxonomy_relabd.genus.csv: Arcanobacterium
docker.synapse.org/syn35594394/preterm@sha256:198aeb67cef53da9990945f336f8d47e5140449ce80f9ca8679a7fdaf51999ca	taxonomy/taxonomy_relabd.genus.csv	Atopobium	9.72e-14	TRUE	docker.synapse.org/syn35594394/preterm	sha256:198aeb67cef53da9990945f336f8d47e5140449ce80f9ca8679a7fdaf51999ca	Challenge 1	syn36385198	3452101		0.6459	0.5683	0.5946	KBJ	taxonomy_relabd.genus.csv: Atopobium
docker.synapse.org/syn35594394/preterm@sha256:198aeb67cef53da9990945f336f8d47e5140449ce80f9ca8679a7fdaf51999ca	taxonomy/taxonomy_relabd.genus.csv	Bacteria <bacteria>	9.72e-14	TRUE	docker.synapse.org/syn35594394/preterm	sha256:198aeb67cef53da9990945f336f8d47e5140449ce80f9ca8679a7fdaf51999ca	Challenge 1	syn36385198	3452101		0.6459	0.5683	0.5946	KBJ	taxonomy_relabd.genus.csv: Bacteria <bacteria>
docker.synapse.org/syn35594394/preterm@sha256:198aeb67cef53da9990945f336f8d47e5140449ce80f9ca8679a7fdaf51999ca	taxonomy/taxonomy_relabd.genus.csv	Bacteroidales	9.72e-14	TRUE	docker.synapse.org/syn35594394/preterm	sha256:198aeb67cef53da9990945f336f8d47e5140449ce80f9ca8679a7fdaf51999ca	Challenge 1	syn36385198	3452101		0.6459	0.5683	0.5946	KBJ	taxonomy_relabd.genus.csv: Bacteroidales
docker.synapse.org/syn35594394/preterm@sha256:198aeb67cef53da9990945f336f8d47e5140449ce80f9ca8679a7fdaf51999ca	taxonomy/taxonomy_relabd.genus.csv	Bacteroides	9.72e-14	TRUE	docker.synapse.org/syn35594394/preterm	sha256:198aeb67cef53da9990945f336f8d47e5140449ce80f9ca8679a7fdaf51999ca	Challenge 1	syn36385198	3452101		0.6459	0.5683	0.5946	KBJ	taxonomy_relabd.genus.csv: Bacteroides
docker.synapse.org/syn35594394/preterm@sha256:198aeb67cef53da9990945f336f8d47e5140449ce80f9ca8679a7fdaf51999ca	taxonomy/taxonomy_relabd.genus.csv	Bifidobacterium	9.72e-14	TRUE	docker.synapse.org/syn35594394/preterm	sha256:198aeb67cef53da9990945f336f8d47e5140449ce80f9ca8679a7fdaf51999ca	Challenge 1	syn36385198	3452101		0.6459	0.5683	0.5946	KBJ	taxonomy_relabd.genus.csv: Bifidobacterium
docker.synapse.org/syn35594394/preterm@sha256:198aeb67cef53da9990945f336f8d47e5140449ce80f9ca8679a7fdaf51999ca	taxonomy/taxonomy_relabd.genus.csv	Blautia	9.72e-14	TRUE	docker.synapse.org/syn35594394/preterm	sha256:198aeb67cef53da9990945f336f8d47e5140449ce80f9ca8679a7fdaf51999ca	Challenge 1	syn36385198	3452101		0.6459	0.5683	0.5946	KBJ	taxonomy_relabd.genus.csv: Blautia
docker.synapse.org/syn35594394/preterm@sha256:198aeb67cef53da9990945f336f8d47e5140449ce80f9ca8679a7fdaf51999ca	taxonomy/taxonomy_relabd.genus.csv	Brevibacterium	9.72e-14	TRUE	docker.synapse.org/syn35594394/preterm	sha256:198aeb67cef53da9990945f336f8d47e5140449ce80f9ca8679a7fdaf51999ca	Challenge 1	syn36385198	3452101		0.6459	0.5683	0.5946	KBJ	taxonomy_relabd.genus.csv: Brevibacterium
docker.synapse.org/syn35594394/preterm@sha256:198aeb67cef53da9990945f336f8d47e5140449ce80f9ca8679a7fdaf51999ca	taxonomy/taxonomy_relabd.genus.csv	Campylobacter	9.72e-14	TRUE	docker.synapse.org/syn35594394/preterm	sha256:198aeb67cef53da9990945f336f8d47e5140449ce80f9ca8679a7fdaf51999ca	Challenge 1	syn36385198	3452101		0.6459	0.5683	0.5946	KBJ	taxonomy_relabd.genus.csv: Campylobacter
docker.synapse.org/syn35594394/preterm@sha256:198aeb67cef53da9990945f336f8d47e5140449ce80f9ca8679a7fdaf51999ca	taxonomy/taxonomy_relabd.genus.csv	Casaltella	9.72e-14	TRUE	docker.synapse.org/syn35594394/preterm	sha256:198aeb67cef53da9990945f336f8d47e5140449ce80f9ca8679a7fdaf51999ca	Challenge 1	syn36385198	3452101		0.6459	0.5683	0.5946	KBJ	taxonomy_relabd.genus.csv: Casaltella
docker.synapse.org/syn35594394/preterm@sha256:198aeb67cef53da9990945f336f8d47e5140449ce80f9ca8679a7fdaf51999ca	taxonomy/taxonomy_relabd.genus.csv	Coriobacteriia	9.72e-14	TRUE	docker.synapse.org/syn35594394/preterm	sha256:198aeb67cef53da9990945f336f8d47e5140449ce80f9ca8679a7fdaf51999ca	Challenge 1	syn36385198	3452101		0.6459	0.5683	0.5946	KBJ	taxonomy_relabd.genus.csv: Coriobacteriia
docker.synapse.org/syn35594394/preterm@sha256:198aeb67cef53da9990945f336f8d47e5140449ce80f9ca8679a7fdaf51999ca	taxonomy/taxonomy_relabd.genus.csv	Corynebacterium	9.72e-14	TRUE	docker.synapse.org/syn35594394/preterm	sha256:198aeb67cef53da9990945f336f8d47e5140449ce80f9ca8679a7fdaf51999ca	Challenge 1	syn36385198	3452101		0.6459	0.5683	0.5946	KBJ	taxonomy_relabd.genus.csv: Corynebacterium
docker.synapse.org/syn35594394/preterm@sha256:198aeb67cef53da9990945f336f8d47e5140449ce80f9ca8679a7fdaf51999ca	taxonomy/taxonomy_relabd.genus.csv	Dermabacter	0.668914	TRUE	docker.synapse.org/syn35594394/preterm	sha256:198aeb67cef53da9990945f336f8d47e5140449ce80f9ca8679a7fdaf51999ca	Challenge 1	syn36385198	3452101		0.6459	0.5683	0.5946	KBJ	taxonomy_relabd.genus.csv: Dermabacter
docker.synapse.org/syn35594394/preterm@sha256:198aeb67cef53da9990945f336f8d47e5140449ce80f9ca8679a7fdaf51999ca	taxonomy/taxonomy_relabd.genus.csv	Dialister	9.72e-14	TRUE	docker.synapse.org/syn35594394/preterm	sha256:198aeb67cef53da9990945f336f8d47e5140449ce80f9ca8679a7fdaf51999ca	Challenge 1	syn36385198	3452101		0.6459	0.5683	0.5946	KBJ	taxonomy_relabd.genus.csv: Dialister
docker.synapse.org/syn35594394/preterm@sha256:198aeb67cef53da9990945f336f8d47e5140449ce80f9ca8679a7fdaf51999ca	taxonomy/taxonomy_relabd.genus.csv	Eggerthellaceae	9.72e-14	TRUE	docker.synapse.org/syn35594394/preterm	sha256:198aeb67cef53da9990945f336f8d47e5140449ce80f9ca8679a7fdaf51999ca	Challenge 1	syn36385198	3452101		0.6459	0.5683	0.5946	KBJ	taxonomy_relabd.genus.csv: Eggerthellaceae
docker.synapse.org/syn35594394/preterm@sha256:198aeb67cef53da9990945f336f8d47e5140449ce80f9ca8679a7fdaf51999ca	taxonomy/taxonomy_relabd.genus.csv	Enterococcus	0.476068	TRUE	docker.synapse.org/syn35594394/preterm	sha256:198aeb67cef53da9990945f336f8d47e5140449ce80f9ca8679a7fdaf51999ca	Challenge 1	syn36385198	3452101		0.6459	0.5683	0.5946	KBJ	taxonomy_relabd.genus.csv: Enterococcus
docker.synapse.org/syn35594394/preterm@sha256:198aeb67cef53da9990945f336f8d47e5140449ce80f9ca8679a7fdaf51999ca	taxonomy/taxonomy_relabd.genus.csv	Escherichia	0.393172	TRUE	docker.synapse.org/syn35594394/preterm	sha256:198aeb67cef53da9990945f336f8d47e5140449ce80f9ca8679a7fdaf51999ca	Challenge 1	syn36385198	3452101		0.6459	0.5683	0.5946	KBJ	taxonomy_relabd.genus.csv: Escherichia
docker.synapse.org/syn35594394/preterm@sha256:198aeb67cef53da9990945f336f8d47e5140449ce80f9ca8679a7fdaf51999ca	taxonomy/taxonomy_relabd.genus.csv	Ezakiella	9.72e-14	TRUE	docker.synapse.org/syn35594394/preterm	sha256:198aeb67cef53da9990945f336f8d47e5140449ce80f9ca8679a7fdaf51999ca	Challenge 1	syn36385198	3452101		0.6459	0.5683	0.5946	KBJ	taxonomy_relabd.genus.csv: Ezakiella
docker.synapse.org/syn35594394/preterm@sha256:198aeb67cef53da9990945f336f8d47e5140449ce80f9ca8679a7fdaf51999ca	taxonomy/taxonomy_relabd.genus.csv	Facklamia	9.72e-14	TRUE	docker.synapse.org/syn35594394/preterm	sha256:198aeb67cef53da9990945f336f8d47e5140449ce80f9ca8679a7fdaf51999ca	Challenge 1	syn36385198	3452101		0.6459	0.5683	0.5946	KBJ	taxonomy_relabd.genus.csv: Facklamia
docker.synapse.org/syn35594394/preterm@sha256:198aeb67cef53da9990945f336f8d47e5140449ce80f9ca8679a7fdaf51999ca	taxonomy/taxonomy_relabd.genus.csv	Fastidiosipila	9.72e-14	TRUE	docker.synapse.org/syn35594394/preterm	sha256:198aeb67cef53da9990945f336f8d47e5140449ce80f9ca8679a7fdaf51999ca	Challenge 1	syn36385198	3452101		0.6459	0.5683	0.5946	KBJ	taxonomy_relabd.genus.csv: Fastidiosipila
docker.synapse.org/syn35594394/preterm@sha256:198aeb67cef53da9990945f336f8d47e5140449ce80f9ca8679a7fdaf51999ca	taxonomy/taxonomy_relabd.genus.csv	Fenollaria	9.72e-14	TRUE	docker.synapse.org/syn35594394/preterm	sha256:198aeb67cef53da9990945f336f8d47e5140449ce80f9ca8679a7fdaf51999ca	Challenge 1	syn36385198	3452101		0.6459	0.5683	0.5946	KBJ	taxonomy_relabd.genus.csv: Fenollaria
docker.synapse.org/syn35594394/preterm@sha256:198aeb67cef53da9990945f336f8d47e5140449ce80f9ca8679a7fdaf51999ca	taxonomy/taxonomy_relabd.genus.csv	Finegoldia	9.72e-14	TRUE	docker.synapse.org/syn35594394/preterm	sha256:198aeb67cef53da9990945f336f8d47e5140449ce80f9ca8679a7fdaf51999ca	Challenge 1	syn36385198	3452101		0.6459	0.5683	0.5946	KBJ	taxonomy_relabd.genus.csv: Finegoldia
docker.synapse.org/syn35594394/preterm@sha256:198aeb67cef53da9990945f336f8d47e5140449ce80f9ca8679a7fdaf51999ca	taxonomy/taxonomy_relabd.genus.csv	Firmicutes	9.72e-14	TRUE	docker.synapse.org/syn35594394/preterm	sha256:198aeb67cef53da9990945f336f8d47e5140449ce80f9ca8679a7fdaf51999ca	Challenge 1	syn36385198	3452101		0.6459	0.5683	0.5946	KBJ	taxonomy_relabd.genus.csv: Firmicutes
docker.synapse.org/syn35594394/preterm@sha256:198aeb67cef53da9990945f336f8d47e5140449ce80f9ca8679a7fdaf51999ca	taxonomy/taxonomy_relabd.genus.csv	Fusobacterium	0.41172	TRUE	docker.synapse.org/syn35594394/preterm	sha256:198aeb67cef53da9990945f336f8d47e5140449ce80f9ca8679a7fdaf51999ca	Challenge 1	syn36385198	3452101		0.6459	0.5683	0.5946	KBJ	taxonomy_relabd.genus.csv: Fusobacterium
docker.synapse.org/syn35594394/preterm@sha256:198aeb67cef53da9990945f336f8d47e5140449ce80f9ca8679a7fdaf51999ca	taxonomy/taxonomy_relabd.genus.csv	Gardnerella	9.72e-14	TRUE	docker.synapse.org/syn35594394/preterm	sha256:198aeb67cef53da9990945f336f8d47e5140449ce80f9ca8679a7fdaf51999ca	Challenge 1	syn36385198	3452101		0.6459	0.5683	0.5946	KBJ	taxonomy_relabd.genus.csv: Gardnerella
docker.synapse.org/syn35594394/preterm@sha256:198aeb67cef53da9990945f336f8d47e5140449ce80f9ca8679a7fdaf51999ca	taxonomy/taxonomy_relabd.genus.csv	Gemella	9.72e-14	TRUE	docker.synapse.org/syn35594394/preterm	sha256:198aeb67cef53da9990945f336f8d47e5140449ce80f9ca8679a7fdaf51999ca	Challenge 1	syn36385198	3452101		0.6459	0.5683	0.5946	KBJ	taxonomy_relabd.genus.csv: Gemella
docker.synapse.org/syn35594394/preterm@sha256:198aeb67cef53da9990945f336f8d47e5140449ce80f9ca8679a7fdaf51999ca	taxonomy/taxonomy_relabd.genus.csv	Haemophilus	0.329844	TRUE	docker.synapse.org/syn35594394/preterm	sha256:198aeb67cef53da9990945f336f8d47e5140449ce80f9ca8679a7fdaf51999ca	Challenge 1	syn36385198	3452101		0.6459	0.5683	0.5946	KBJ	taxonomy_relabd.genus.csv: Haemophilus
docker.synapse.org/syn35594394/preterm@sha256:198aeb67cef53da9990945f336f8d47e5140449ce80f9ca8679a7fdaf51999ca	taxonomy/taxonomy_relabd.genus.csv	Helcococcus	9.72e-14	TRUE	docker.synapse.org/syn35594394/preterm	sha256:198aeb67cef53da9990945f336f8d47e5140449ce80f9ca8679a7fdaf51999ca	Challenge 1	syn36385198	3452101		0.6459	0.5683	0.5946	KBJ	taxonomy_relabd.genus.csv: Helcococcus
docker.synapse.org/syn35594394/preterm@sha256:198aeb67cef53da9990945f336f8d47e5140449ce80f9ca8679a7fdaf51999ca	taxonomy/taxonomy_relabd.genus.csv	Howardella	0.306038	TRUE	docker.synapse.org/syn35594394/preterm	sha256:198aeb67cef53da9990945f336f8d47e5140449ce80f9ca8679a7fdaf51999ca	Challenge 1	syn36385198	3452101		0.6459	0.5683	0.5946	KBJ	taxonomy_relabd.genus.csv: Howardella
docker.synapse.org/syn35594394/preterm@sha256:198aeb67cef53da9990945f336f8d47e5140449ce80f9ca8679a7fdaf51999ca	taxonomy/taxonomy_relabd.genus.csv	Hungateiclostridiaceae	0.316577	TRUE	docker.synapse.org/syn35594394/preterm	sha256:198aeb67cef53da9990945f336f8d47e5140449ce80f9ca8679a7fdaf51999ca	Challenge 1	syn36385198	3452101		0.6459	0.5683	0.5946	KBJ	taxonomy_relabd.genus.csv: Hungateiclostridiaceae
docker.synapse.org/syn35594394/preterm@sha256:198aeb67cef53da9990945f336f8d47e5140449ce80f9ca8679a7fdaf51999ca	taxonomy/taxonomy_relabd.genus.csv	Lachnospiraceae	9.72e-14	TRUE	docker.synapse.org/syn35594394/preterm	sha256:198aeb67cef53da9990945f336f8d47e5140449ce80f9ca8679a7fdaf51999ca	Challenge 1	syn36385198	3452101		0.6459	0.5683	0.5946	KBJ	taxonomy_relabd.genus.csv: Lachnospiraceae
docker.synapse.org/syn35594394/preterm@sha256:198aeb67cef53da9990945f336f8d47e5140449ce80f9ca8679a7fdaf51999ca	taxonomy/taxonomy_relabd.genus.csv	Lactobacillus	1.12263	TRUE	docker.synapse.org/syn35594394/preterm	sha256:198aeb67cef53da9990945f336f8d47e5140449ce80f9ca8679a7fdaf51999ca	Challenge 1	syn36385198	3452101		0.6459	0.5683	0.5946	KBJ	taxonomy_relabd.genus.csv: Lactobacillus
docker.synapse.org/syn35594394/preterm@sha256:198aeb67cef53da9990945f336f8d47e5140449ce80f9ca8679a7fdaf51999ca	taxonomy/taxonomy_relabd.genus.csv	Lagierella	9.72e-14	TRUE	docker.synapse.org/syn35594394/preterm	sha256:198aeb67cef53da9990945f336f8d47e5140449ce80f9ca8679a7fdaf51999ca	Challenge 1	syn36385198	3452101		0.6459	0.5683	0.5946	KBJ	taxonomy_relabd.genus.csv: Lagierella
docker.synapse.org/syn35594394/preterm@sha256:198aeb67cef53da9990945f336f8d47e5140449ce80f9ca8679a7fdaf51999ca	taxonomy/taxonomy_relabd.genus.csv	Lawsonella	9.72e-14	TRUE	docker.synapse.org/syn35594394/preterm	sha256:198aeb67cef53da9990945f336f8d47e5140449ce80f9ca8679a7fdaf51999ca	Challenge 1	syn36385198	3452101		0.6459	0.5683	0.5946	KBJ	taxonomy_relabd.genus.csv: Lawsonella
docker.synapse.org/syn35594394/preterm@sha256:198aeb67cef53da9990945f336f8d47e5140449ce80f9ca8679a7fdaf51999ca	taxonomy/taxonomy_relabd.genus.csv	Megasphaera	9.72e-14	TRUE	docker.synapse.org/syn35594394/preterm	sha256:198aeb67cef53da9990945f336f8d47e5140449ce80f9ca8679a7fdaf51999ca	Challenge 1	syn36385198	3452101		0.6459	0.5683	0.5946	KBJ	taxonomy_relabd.genus.csv: Megasphaera
docker.synapse.org/syn35594394/preterm@sha256:198aeb67cef53da9990945f336f8d47e5140449ce80f9ca8679a7fdaf51999ca	taxonomy/taxonomy_relabd.genus.csv	Mobiluncus	0.39603	TRUE	docker.synapse.org/syn35594394/preterm	sha256:198aeb67cef53da9990945f336f8d47e5140449ce80f9ca8679a7fdaf51999ca	Challenge 1	syn36385198	3452101		0.6459	0.5683	0.5946	KBJ	taxonomy_relabd.genus.csv: Mobiluncus
docker.synapse.org/syn35594394/preterm@sha256:198aeb67cef53da9990945f336f8d47e5140449ce80f9ca8679a7fdaf51999ca	taxonomy/taxonomy_relabd.genus.csv	Murdochiella/Levyella	9.72e-14	TRUE	docker.synapse.org/syn35594394/preterm	sha256:198aeb67cef53da9990945f336f8d47e5140449ce80f9ca8679a7fdaf51999ca	Challenge 1	syn36385198	3452101		0.6459	0.5683	0.5946	KBJ	taxonomy_relabd.genus.csv: Murdochiella/Levyella
docker.synapse.org/syn35594394/preterm@sha256:198aeb67cef53da9990945f336f8d47e5140449ce80f9ca8679a7fdaf51999ca	taxonomy/taxonomy_relabd.genus.csv	Mycoplasma	0.525061	TRUE	docker.synapse.org/syn35594394/preterm	sha256:198aeb67cef53da9990945f336f8d47e5140449ce80f9ca8679a7fdaf51999ca	Challenge 1	syn36385198	3452101		0.6459	0.5683	0.5946	KBJ	taxonomy_relabd.genus.csv: Mycoplasma
docker.synapse.org/syn35594394/preterm@sha256:198aeb67cef53da9990945f336f8d47e5140449ce80f9ca8679a7fdaf51999ca	taxonomy/taxonomy_relabd.genus.csv	Negativicoccus	9.72e-14	TRUE	docker.synapse.org/syn35594394/preterm	sha256:198aeb67cef53da9990945f336f8d47e5140449ce80f9ca8679a7fdaf51999ca	Challenge 1	syn36385198	3452101		0.6459	0.5683	0.5946	KBJ	taxonomy_relabd.genus.csv: Negativicoccus
docker.synapse.org/syn35594394/preterm@sha256:198aeb67cef53da9990945f336f8d47e5140449ce80f9ca8679a7fdaf51999ca	taxonomy/taxonomy_relabd.genus.csv	Neisseria	0.269703	TRUE	docker.synapse.org/syn35594394/preterm	sha256:198aeb67cef53da9990945f336f8d47e5140449ce80f9ca8679a7fdaf51999ca	Challenge 1	syn36385198	3452101		0.6459	0.5683	0.5946	KBJ	taxonomy_relabd.genus.csv: Neisseria
docker.synapse.org/syn35594394/preterm@sha256:198aeb67cef53da9990945f336f8d47e5140449ce80f9ca8679a7fdaf51999ca	taxonomy/taxonomy_relabd.genus.csv	Olegusella	9.72e-14	TRUE	docker.synapse.org/syn35594394/preterm	sha256:198aeb67cef53da9990945f336f8d47e5140449ce80f9ca8679a7fdaf51999ca	Challenge 1	syn36385198	3452101		0.6459	0.5683	0.5946	KBJ	taxonomy_relabd.genus.csv: Olegusella
docker.synapse.org/syn35594394/preterm@sha256:198aeb67cef53da9990945f336f8d47e5140449ce80f9ca8679a7fdaf51999ca	taxonomy/taxonomy_relabd.genus.csv	Parvimonas	9.72e-14	TRUE	docker.synapse.org/syn35594394/preterm	sha256:198aeb67cef53da9990945f336f8d47e5140449ce80f9ca8679a7fdaf51999ca	Challenge 1	syn36385198	3452101		0.6459	0.5683	0.5946	KBJ	taxonomy_relabd.genus.csv: Parvimonas
docker.synapse.org/syn35594394/preterm@sha256:198aeb67cef53da9990945f336f8d47e5140449ce80f9ca8679a7fdaf51999ca	taxonomy/taxonomy_relabd.genus.csv	Peptococcus	0.50199	TRUE	docker.synapse.org/syn35594394/preterm	sha256:198aeb67cef53da9990945f336f8d47e5140449ce80f9ca8679a7fdaf51999ca	Challenge 1	syn36385198	3452101		0.6459	0.5683	0.5946	KBJ	taxonomy_relabd.genus.csv: Peptococcus
docker.synapse.org/syn35594394/preterm@sha256:198aeb67cef53da9990945f336f8d47e5140449ce80f9ca8679a7fdaf51999ca	taxonomy/taxonomy_relabd.genus.csv	Peptoniphilus	0.402575	TRUE	docker.synapse.org/syn35594394/preterm	sha256:198aeb67cef53da9990945f336f8d47e5140449ce80f9ca8679a7fdaf51999ca	Challenge 1	syn36385198	3452101		0.6459	0.5683	0.5946	KBJ	taxonomy_relabd.genus.csv: Peptoniphilus
docker.synapse.org/syn35594394/preterm@sha256:198aeb67cef53da9990945f336f8d47e5140449ce80f9ca8679a7fdaf51999ca	taxonomy/taxonomy_relabd.genus.csv	Peptostreptococcus	0.36334	TRUE	docker.synapse.org/syn35594394/preterm	sha256:198aeb67cef53da9990945f336f8d47e5140449ce80f9ca8679a7fdaf51999ca	Challenge 1	syn36385198	3452101		0.6459	0.5683	0.5946	KBJ	taxonomy_relabd.genus.csv: Peptostreptococcus
docker.synapse.org/syn35594394/preterm@sha256:198aeb67cef53da9990945f336f8d47e5140449ce80f9ca8679a7fdaf51999ca	taxonomy/taxonomy_relabd.genus.csv	Porphyromonas	9.72e-14	TRUE	docker.synapse.org/syn35594394/preterm	sha256:198aeb67cef53da9990945f336f8d47e5140449ce80f9ca8679a7fdaf51999ca	Challenge 1	syn36385198	3452101		0.6459	0.5683	0.5946	KBJ	taxonomy_relabd.genus.csv: Porphyromonas
docker.synapse.org/syn35594394/preterm@sha256:198aeb67cef53da9990945f336f8d47e5140449ce80f9ca8679a7fdaf51999ca	taxonomy/taxonomy_relabd.genus.csv	Prevotella	0.911593	TRUE	docker.synapse.org/syn35594394/preterm	sha256:198aeb67cef53da9990945f336f8d47e5140449ce80f9ca8679a7fdaf51999ca	Challenge 1	syn36385198	3452101		0.6459	0.5683	0.5946	KBJ	taxonomy_relabd.genus.csv: Prevotella
docker.synapse.org/syn35594394/preterm@sha256:198aeb67cef53da9990945f336f8d47e5140449ce80f9ca8679a7fdaf51999ca	taxonomy/taxonomy_relabd.genus.csv	Pseudoglutamicibacter	9.72e-14	TRUE	docker.synapse.org/syn35594394/preterm	sha256:198aeb67cef53da9990945f336f8d47e5140449ce80f9ca8679a7fdaf51999ca	Challenge 1	syn36385198	3452101		0.6459	0.5683	0.5946	KBJ	taxonomy_relabd.genus.csv: Pseudoglutamicibacter
docker.synapse.org/syn35594394/preterm@sha256:198aeb67cef53da9990945f336f8d47e5140449ce80f9ca8679a7fdaf51999ca	taxonomy/taxonomy_relabd.genus.csv	Pseudomonas	9.72e-14	TRUE	docker.synapse.org/syn35594394/preterm	sha256:198aeb67cef53da9990945f336f8d47e5140449ce80f9ca8679a7fdaf51999ca	Challenge 1	syn36385198	3452101		0.6459	0.5683	0.5946	KBJ	taxonomy_relabd.genus.csv: Pseudomonas
docker.synapse.org/syn35594394/preterm@sha256:198aeb67cef53da9990945f336f8d47e5140449ce80f9ca8679a7fdaf51999ca	taxonomy/taxonomy_relabd.genus.csv	Ruminococcaceae	9.72e-14	TRUE	docker.synapse.org/syn35594394/preterm	sha256:198aeb67cef53da9990945f336f8d47e5140449ce80f9ca8679a7fdaf51999ca	Challenge 1	syn36385198	3452101		0.6459	0.5683	0.5946	KBJ	taxonomy_relabd.genus.csv: Ruminococcaceae
docker.synapse.org/syn35594394/preterm@sha256:198aeb67cef53da9990945f336f8d47e5140449ce80f9ca8679a7fdaf51999ca	taxonomy/taxonomy_relabd.genus.csv	Schaalia	0.280986	TRUE	docker.synapse.org/syn35594394/preterm	sha256:198aeb67cef53da9990945f336f8d47e5140449ce80f9ca8679a7fdaf51999ca	Challenge 1	syn36385198	3452101		0.6459	0.5683	0.5946	KBJ	taxonomy_relabd.genus.csv: Schaalia
docker.synapse.org/syn35594394/preterm@sha256:198aeb67cef53da9990945f336f8d47e5140449ce80f9ca8679a7fdaf51999ca	taxonomy/taxonomy_relabd.genus.csv	Sneathia	0.352177	TRUE	docker.synapse.org/syn35594394/preterm	sha256:198aeb67cef53da9990945f336f8d47e5140449ce80f9ca8679a7fdaf51999ca	Challenge 1	syn36385198	3452101		0.6459	0.5683	0.5946	KBJ	taxonomy_relabd.genus.csv: Sneathia
docker.synapse.org/syn35594394/preterm@sha256:198aeb67cef53da9990945f336f8d47e5140449ce80f9ca8679a7fdaf51999ca	taxonomy/taxonomy_relabd.genus.csv	Staphylococcus	0.400823	TRUE	docker.synapse.org/syn35594394/preterm	sha256:198aeb67cef53da9990945f336f8d47e5140449ce80f9ca8679a7fdaf51999ca	Challenge 1	syn36385198	3452101		0.6459	0.5683	0.5946	KBJ	taxonomy_relabd.genus.csv: Staphylococcus
docker.synapse.org/syn35594394/preterm@sha256:198aeb67cef53da9990945f336f8d47e5140449ce80f9ca8679a7fdaf51999ca	taxonomy/taxonomy_relabd.genus.csv	Streptococcus	0.460734	TRUE	docker.synapse.org/syn35594394/preterm	sha256:198aeb67cef53da9990945f336f8d47e5140449ce80f9ca8679a7fdaf51999ca	Challenge 1	syn36385198	3452101		0.6459	0.5683	0.5946	KBJ	taxonomy_relabd.genus.csv: Streptococcus
docker.synapse.org/syn35594394/preterm@sha256:198aeb67cef53da9990945f336f8d47e5140449ce80f9ca8679a7fdaf51999ca	taxonomy/taxonomy_relabd.genus.csv	Sutterella	0.339704	TRUE	docker.synapse.org/syn35594394/preterm	sha256:198aeb67cef53da9990945f336f8d47e5140449ce80f9ca8679a7fdaf51999ca	Challenge 1	syn36385198	3452101		0.6459	0.5683	0.5946	KBJ	taxonomy_relabd.genus.csv: Sutterella
docker.synapse.org/syn35594394/preterm@sha256:198aeb67cef53da9990945f336f8d47e5140449ce80f9ca8679a7fdaf51999ca	taxonomy/taxonomy_relabd.genus.csv	Terrabacteria group	9.72e-14	TRUE	docker.synapse.org/syn35594394/preterm	sha256:198aeb67cef53da9990945f336f8d47e5140449ce80f9ca8679a7fdaf51999ca	Challenge 1	syn36385198	3452101		0.6459	0.5683	0.5946	KBJ	taxonomy_relabd.genus.csv: Terrabacteria group
docker.synapse.org/syn35594394/preterm@sha256:198aeb67cef53da9990945f336f8d47e5140449ce80f9ca8679a7fdaf51999ca	taxonomy/taxonomy_relabd.genus.csv	Ureaplasma	0.379363	TRUE	docker.synapse.org/syn35594394/preterm	sha256:198aeb67cef53da9990945f336f8d47e5140449ce80f9ca8679a7fdaf51999ca	Challenge 1	syn36385198	3452101		0.6459	0.5683	0.5946	KBJ	taxonomy_relabd.genus.csv: Ureaplasma
docker.synapse.org/syn35594394/preterm@sha256:198aeb67cef53da9990945f336f8d47e5140449ce80f9ca8679a7fdaf51999ca	taxonomy/taxonomy_relabd.genus.csv	Urinicoccus	9.72e-14	TRUE	docker.synapse.org/syn35594394/preterm	sha256:198aeb67cef53da9990945f336f8d47e5140449ce80f9ca8679a7fdaf51999ca	Challenge 1	syn36385198	3452101		0.6459	0.5683	0.5946	KBJ	taxonomy_relabd.genus.csv: Urinicoccus
docker.synapse.org/syn35594394/preterm@sha256:198aeb67cef53da9990945f336f8d47e5140449ce80f9ca8679a7fdaf51999ca	taxonomy/taxonomy_relabd.genus.csv	Varibaculum	9.72e-14	TRUE	docker.synapse.org/syn35594394/preterm	sha256:198aeb67cef53da9990945f336f8d47e5140449ce80f9ca8679a7fdaf51999ca	Challenge 1	syn36385198	3452101		0.6459	0.5683	0.5946	KBJ	taxonomy_relabd.genus.csv: Varibaculum
docker.synapse.org/syn35594394/preterm@sha256:198aeb67cef53da9990945f336f8d47e5140449ce80f9ca8679a7fdaf51999ca	taxonomy/taxonomy_relabd.genus.csv	Veillonella	0.706109	TRUE	docker.synapse.org/syn35594394/preterm	sha256:198aeb67cef53da9990945f336f8d47e5140449ce80f9ca8679a7fdaf51999ca	Challenge 1	syn36385198	3452101		0.6459	0.5683	0.5946	KBJ	taxonomy_relabd.genus.csv: Veillonella
docker.synapse.org/syn35594394/preterm@sha256:198aeb67cef53da9990945f336f8d47e5140449ce80f9ca8679a7fdaf51999ca	taxonomy/taxonomy_relabd.genus.csv	Winkia	9.72e-14	TRUE	docker.synapse.org/syn35594394/preterm	sha256:198aeb67cef53da9990945f336f8d47e5140449ce80f9ca8679a7fdaf51999ca	Challenge 1	syn36385198	3452101		0.6459	0.5683	0.5946	KBJ	taxonomy_relabd.genus.csv: Winkia
docker.synapse.org/syn35594394/preterm@sha256:198aeb67cef53da9990945f336f8d47e5140449ce80f9ca8679a7fdaf51999ca	taxonomy/taxonomy_relabd.genus.csv	unclassified Bacteroidales	9.72e-14	TRUE	docker.synapse.org/syn35594394/preterm	sha256:198aeb67cef53da9990945f336f8d47e5140449ce80f9ca8679a7fdaf51999ca	Challenge 1	syn36385198	3452101		0.6459	0.5683	0.5946	KBJ	taxonomy_relabd.genus.csv: unclassified Bacteroidales
docker.synapse.org/syn35594394/preterm@sha256:198aeb67cef53da9990945f336f8d47e5140449ce80f9ca8679a7fdaf51999ca	taxonomy/taxonomy_relabd.genus.csv	unclassified Lachnospiraceae	9.72e-14	TRUE	docker.synapse.org/syn35594394/preterm	sha256:198aeb67cef53da9990945f336f8d47e5140449ce80f9ca8679a7fdaf51999ca	Challenge 1	syn36385198	3452101		0.6459	0.5683	0.5946	KBJ	taxonomy_relabd.genus.csv: unclassified Lachnospiraceae
docker.synapse.org/syn34555655/sub1_ccorrect@sha256:bdfd9c12da0315c91f4e0959d37308e209ed51a3dc6179b8da2bcf6152e374cc	phylotypes/phylotype_nreads.1e0.csv	pt__00001	0.41673	TRUE	docker.synapse.org/syn34555655/sub1_ccorrect	sha256:bdfd9c12da0315c91f4e0959d37308e209ed51a3dc6179b8da2bcf6152e374cc	Challenge 1	syn35842379	3319559		0.6452	0.5438	0.4054	yuanfang.guan	phylotype_nreads.1e0.csv: pt__00001
docker.synapse.org/syn34555655/sub1_ccorrect@sha256:bdfd9c12da0315c91f4e0959d37308e209ed51a3dc6179b8da2bcf6152e374cc	phylotypes/phylotype_nreads.1e0.csv	pt__00002	0.165428	TRUE	docker.synapse.org/syn34555655/sub1_ccorrect	sha256:bdfd9c12da0315c91f4e0959d37308e209ed51a3dc6179b8da2bcf6152e374cc	Challenge 1	syn35842379	3319559		0.6452	0.5438	0.4054	yuanfang.guan	phylotype_nreads.1e0.csv: pt__00002
docker.synapse.org/syn34555655/sub1_ccorrect@sha256:bdfd9c12da0315c91f4e0959d37308e209ed51a3dc6179b8da2bcf6152e374cc	phylotypes/phylotype_nreads.1e0.csv	pt__00003	0.159518	TRUE	docker.synapse.org/syn34555655/sub1_ccorrect	sha256:bdfd9c12da0315c91f4e0959d37308e209ed51a3dc6179b8da2bcf6152e374cc	Challenge 1	syn35842379	3319559		0.6452	0.5438	0.4054	yuanfang.guan	phylotype_nreads.1e0.csv: pt__00003
docker.synapse.org/syn34555655/sub1_ccorrect@sha256:bdfd9c12da0315c91f4e0959d37308e209ed51a3dc6179b8da2bcf6152e374cc	phylotypes/phylotype_nreads.1e0.csv	pt__00004	0.118584	TRUE	docker.synapse.org/syn34555655/sub1_ccorrect	sha256:bdfd9c12da0315c91f4e0959d37308e209ed51a3dc6179b8da2bcf6152e374cc	Challenge 1	syn35842379	3319559		0.6452	0.5438	0.4054	yuanfang.guan	phylotype_nreads.1e0.csv: pt__00004
docker.synapse.org/syn34555655/sub1_ccorrect@sha256:bdfd9c12da0315c91f4e0959d37308e209ed51a3dc6179b8da2bcf6152e374cc	phylotypes/phylotype_nreads.1e0.csv	pt__00005	0.157389	TRUE	docker.synapse.org/syn34555655/sub1_ccorrect	sha256:bdfd9c12da0315c91f4e0959d37308e209ed51a3dc6179b8da2bcf6152e374cc	Challenge 1	syn35842379	3319559		0.6452	0.5438	0.4054	yuanfang.guan	phylotype_nreads.1e0.csv: pt__00005
docker.synapse.org/syn34555655/sub1_ccorrect@sha256:bdfd9c12da0315c91f4e0959d37308e209ed51a3dc6179b8da2bcf6152e374cc	phylotypes/phylotype_nreads.1e0.csv	pt__00006	0.12339	TRUE	docker.synapse.org/syn34555655/sub1_ccorrect	sha256:bdfd9c12da0315c91f4e0959d37308e209ed51a3dc6179b8da2bcf6152e374cc	Challenge 1	syn35842379	3319559		0.6452	0.5438	0.4054	yuanfang.guan	phylotype_nreads.1e0.csv: pt__00006
docker.synapse.org/syn34555655/sub1_ccorrect@sha256:bdfd9c12da0315c91f4e0959d37308e209ed51a3dc6179b8da2bcf6152e374cc	phylotypes/phylotype_nreads.1e0.csv	pt__00007	0.237818	TRUE	docker.synapse.org/syn34555655/sub1_ccorrect	sha256:bdfd9c12da0315c91f4e0959d37308e209ed51a3dc6179b8da2bcf6152e374cc	Challenge 1	syn35842379	3319559		0.6452	0.5438	0.4054	yuanfang.guan	phylotype_nreads.1e0.csv: pt__00007
docker.synapse.org/syn34555655/sub1_ccorrect@sha256:bdfd9c12da0315c91f4e0959d37308e209ed51a3dc6179b8da2bcf6152e374cc	phylotypes/phylotype_nreads.1e0.csv	pt__00008	0.200217	TRUE	docker.synapse.org/syn34555655/sub1_ccorrect	sha256:bdfd9c12da0315c91f4e0959d37308e209ed51a3dc6179b8da2bcf6152e374cc	Challenge 1	syn35842379	3319559		0.6452	0.5438	0.4054	yuanfang.guan	phylotype_nreads.1e0.csv: pt__00008
docker.synapse.org/syn34555655/sub1_ccorrect@sha256:bdfd9c12da0315c91f4e0959d37308e209ed51a3dc6179b8da2bcf6152e374cc	phylotypes/phylotype_nreads.1e0.csv	pt__00009	0.108281	TRUE	docker.synapse.org/syn34555655/sub1_ccorrect	sha256:bdfd9c12da0315c91f4e0959d37308e209ed51a3dc6179b8da2bcf6152e374cc	Challenge 1	syn35842379	3319559		0.6452	0.5438	0.4054	yuanfang.guan	phylotype_nreads.1e0.csv: pt__00009
docker.synapse.org/syn34555655/sub1_ccorrect@sha256:bdfd9c12da0315c91f4e0959d37308e209ed51a3dc6179b8da2bcf6152e374cc	phylotypes/phylotype_nreads.1e0.csv	pt__00010	0.100832	TRUE	docker.synapse.org/syn34555655/sub1_ccorrect	sha256:bdfd9c12da0315c91f4e0959d37308e209ed51a3dc6179b8da2bcf6152e374cc	Challenge 1	syn35842379	3319559		0.6452	0.5438	0.4054	yuanfang.guan	phylotype_nreads.1e0.csv: pt__00010
docker.synapse.org/syn34555655/sub1_ccorrect@sha256:bdfd9c12da0315c91f4e0959d37308e209ed51a3dc6179b8da2bcf6152e374cc	phylotypes/phylotype_nreads.1e0.csv	pt__00011	0.111	TRUE	docker.synapse.org/syn34555655/sub1_ccorrect	sha256:bdfd9c12da0315c91f4e0959d37308e209ed51a3dc6179b8da2bcf6152e374cc	Challenge 1	syn35842379	3319559		0.6452	0.5438	0.4054	yuanfang.guan	phylotype_nreads.1e0.csv: pt__00011
docker.synapse.org/syn34555655/sub1_ccorrect@sha256:bdfd9c12da0315c91f4e0959d37308e209ed51a3dc6179b8da2bcf6152e374cc	phylotypes/phylotype_nreads.1e0.csv	pt__00012	0.147316	TRUE	docker.synapse.org/syn34555655/sub1_ccorrect	sha256:bdfd9c12da0315c91f4e0959d37308e209ed51a3dc6179b8da2bcf6152e374cc	Challenge 1	syn35842379	3319559		0.6452	0.5438	0.4054	yuanfang.guan	phylotype_nreads.1e0.csv: pt__00012
docker.synapse.org/syn34555655/sub1_ccorrect@sha256:bdfd9c12da0315c91f4e0959d37308e209ed51a3dc6179b8da2bcf6152e374cc	phylotypes/phylotype_nreads.1e0.csv	pt__00013	0.193722	TRUE	docker.synapse.org/syn34555655/sub1_ccorrect	sha256:bdfd9c12da0315c91f4e0959d37308e209ed51a3dc6179b8da2bcf6152e374cc	Challenge 1	syn35842379	3319559		0.6452	0.5438	0.4054	yuanfang.guan	phylotype_nreads.1e0.csv: pt__00013
docker.synapse.org/syn34555655/sub1_ccorrect@sha256:bdfd9c12da0315c91f4e0959d37308e209ed51a3dc6179b8da2bcf6152e374cc	phylotypes/phylotype_nreads.1e0.csv	pt__00014	0.149739	TRUE	docker.synapse.org/syn34555655/sub1_ccorrect	sha256:bdfd9c12da0315c91f4e0959d37308e209ed51a3dc6179b8da2bcf6152e374cc	Challenge 1	syn35842379	3319559		0.6452	0.5438	0.4054	yuanfang.guan	phylotype_nreads.1e0.csv: pt__00014
docker.synapse.org/syn34555655/sub1_ccorrect@sha256:bdfd9c12da0315c91f4e0959d37308e209ed51a3dc6179b8da2bcf6152e374cc	phylotypes/phylotype_nreads.1e0.csv	pt__00015	0.0830327	TRUE	docker.synapse.org/syn34555655/sub1_ccorrect	sha256:bdfd9c12da0315c91f4e0959d37308e209ed51a3dc6179b8da2bcf6152e374cc	Challenge 1	syn35842379	3319559		0.6452	0.5438	0.4054	yuanfang.guan	phylotype_nreads.1e0.csv: pt__00015
docker.synapse.org/syn34555655/sub1_ccorrect@sha256:bdfd9c12da0315c91f4e0959d37308e209ed51a3dc6179b8da2bcf6152e374cc	phylotypes/phylotype_nreads.1e0.csv	pt__00016	0.0898389	TRUE	docker.synapse.org/syn34555655/sub1_ccorrect	sha256:bdfd9c12da0315c91f4e0959d37308e209ed51a3dc6179b8da2bcf6152e374cc	Challenge 1	syn35842379	3319559		0.6452	0.5438	0.4054	yuanfang.guan	phylotype_nreads.1e0.csv: pt__00016
docker.synapse.org/syn34555655/sub1_ccorrect@sha256:bdfd9c12da0315c91f4e0959d37308e209ed51a3dc6179b8da2bcf6152e374cc	phylotypes/phylotype_nreads.1e0.csv	pt__00017	0.0429236	TRUE	docker.synapse.org/syn34555655/sub1_ccorrect	sha256:bdfd9c12da0315c91f4e0959d37308e209ed51a3dc6179b8da2bcf6152e374cc	Challenge 1	syn35842379	3319559		0.6452	0.5438	0.4054	yuanfang.guan	phylotype_nreads.1e0.csv: pt__00017
docker.synapse.org/syn34555655/sub1_ccorrect@sha256:bdfd9c12da0315c91f4e0959d37308e209ed51a3dc6179b8da2bcf6152e374cc	phylotypes/phylotype_nreads.1e0.csv	pt__00018	0.127329	TRUE	docker.synapse.org/syn34555655/sub1_ccorrect	sha256:bdfd9c12da0315c91f4e0959d37308e209ed51a3dc6179b8da2bcf6152e374cc	Challenge 1	syn35842379	3319559		0.6452	0.5438	0.4054	yuanfang.guan	phylotype_nreads.1e0.csv: pt__00018
docker.synapse.org/syn34555655/sub1_ccorrect@sha256:bdfd9c12da0315c91f4e0959d37308e209ed51a3dc6179b8da2bcf6152e374cc	phylotypes/phylotype_nreads.1e0.csv	pt__00019	0.208941	TRUE	docker.synapse.org/syn34555655/sub1_ccorrect	sha256:bdfd9c12da0315c91f4e0959d37308e209ed51a3dc6179b8da2bcf6152e374cc	Challenge 1	syn35842379	3319559		0.6452	0.5438	0.4054	yuanfang.guan	phylotype_nreads.1e0.csv: pt__00019
docker.synapse.org/syn34555655/sub1_ccorrect@sha256:bdfd9c12da0315c91f4e0959d37308e209ed51a3dc6179b8da2bcf6152e374cc	phylotypes/phylotype_nreads.1e0.csv	pt__00020	0.155891	TRUE	docker.synapse.org/syn34555655/sub1_ccorrect	sha256:bdfd9c12da0315c91f4e0959d37308e209ed51a3dc6179b8da2bcf6152e374cc	Challenge 1	syn35842379	3319559		0.6452	0.5438	0.4054	yuanfang.guan	phylotype_nreads.1e0.csv: pt__00020
docker.synapse.org/syn34555655/sub1_ccorrect@sha256:bdfd9c12da0315c91f4e0959d37308e209ed51a3dc6179b8da2bcf6152e374cc	phylotypes/phylotype_nreads.1e0.csv	pt__00021	0.0673142	TRUE	docker.synapse.org/syn34555655/sub1_ccorrect	sha256:bdfd9c12da0315c91f4e0959d37308e209ed51a3dc6179b8da2bcf6152e374cc	Challenge 1	syn35842379	3319559		0.6452	0.5438	0.4054	yuanfang.guan	phylotype_nreads.1e0.csv: pt__00021
docker.synapse.org/syn34555655/sub1_ccorrect@sha256:bdfd9c12da0315c91f4e0959d37308e209ed51a3dc6179b8da2bcf6152e374cc	phylotypes/phylotype_nreads.1e0.csv	pt__00022	0.126061	TRUE	docker.synapse.org/syn34555655/sub1_ccorrect	sha256:bdfd9c12da0315c91f4e0959d37308e209ed51a3dc6179b8da2bcf6152e374cc	Challenge 1	syn35842379	3319559		0.6452	0.5438	0.4054	yuanfang.guan	phylotype_nreads.1e0.csv: pt__00022
docker.synapse.org/syn34555655/sub1_ccorrect@sha256:bdfd9c12da0315c91f4e0959d37308e209ed51a3dc6179b8da2bcf6152e374cc	phylotypes/phylotype_nreads.1e0.csv	pt__00023	0.0446085	TRUE	docker.synapse.org/syn34555655/sub1_ccorrect	sha256:bdfd9c12da0315c91f4e0959d37308e209ed51a3dc6179b8da2bcf6152e374cc	Challenge 1	syn35842379	3319559		0.6452	0.5438	0.4054	yuanfang.guan	phylotype_nreads.1e0.csv: pt__00023
docker.synapse.org/syn34555655/sub1_ccorrect@sha256:bdfd9c12da0315c91f4e0959d37308e209ed51a3dc6179b8da2bcf6152e374cc	phylotypes/phylotype_nreads.1e0.csv	pt__00025	0.0785841	TRUE	docker.synapse.org/syn34555655/sub1_ccorrect	sha256:bdfd9c12da0315c91f4e0959d37308e209ed51a3dc6179b8da2bcf6152e374cc	Challenge 1	syn35842379	3319559		0.6452	0.5438	0.4054	yuanfang.guan	phylotype_nreads.1e0.csv: pt__00025
docker.synapse.org/syn34555655/sub1_ccorrect@sha256:bdfd9c12da0315c91f4e0959d37308e209ed51a3dc6179b8da2bcf6152e374cc	phylotypes/phylotype_nreads.1e0.csv	pt__00026	0.0149891	TRUE	docker.synapse.org/syn34555655/sub1_ccorrect	sha256:bdfd9c12da0315c91f4e0959d37308e209ed51a3dc6179b8da2bcf6152e374cc	Challenge 1	syn35842379	3319559		0.6452	0.5438	0.4054	yuanfang.guan	phylotype_nreads.1e0.csv: pt__00026
docker.synapse.org/syn34555655/sub1_ccorrect@sha256:bdfd9c12da0315c91f4e0959d37308e209ed51a3dc6179b8da2bcf6152e374cc	phylotypes/phylotype_nreads.1e0.csv	pt__00027	0.102632	TRUE	docker.synapse.org/syn34555655/sub1_ccorrect	sha256:bdfd9c12da0315c91f4e0959d37308e209ed51a3dc6179b8da2bcf6152e374cc	Challenge 1	syn35842379	3319559		0.6452	0.5438	0.4054	yuanfang.guan	phylotype_nreads.1e0.csv: pt__00027
docker.synapse.org/syn34555655/sub1_ccorrect@sha256:bdfd9c12da0315c91f4e0959d37308e209ed51a3dc6179b8da2bcf6152e374cc	phylotypes/phylotype_nreads.1e0.csv	pt__00028	0.0901525	TRUE	docker.synapse.org/syn34555655/sub1_ccorrect	sha256:bdfd9c12da0315c91f4e0959d37308e209ed51a3dc6179b8da2bcf6152e374cc	Challenge 1	syn35842379	3319559		0.6452	0.5438	0.4054	yuanfang.guan	phylotype_nreads.1e0.csv: pt__00028
docker.synapse.org/syn34555655/sub1_ccorrect@sha256:bdfd9c12da0315c91f4e0959d37308e209ed51a3dc6179b8da2bcf6152e374cc	phylotypes/phylotype_nreads.1e0.csv	pt__00029	0.0105108	TRUE	docker.synapse.org/syn34555655/sub1_ccorrect	sha256:bdfd9c12da0315c91f4e0959d37308e209ed51a3dc6179b8da2bcf6152e374cc	Challenge 1	syn35842379	3319559		0.6452	0.5438	0.4054	yuanfang.guan	phylotype_nreads.1e0.csv: pt__00029
docker.synapse.org/syn34555655/sub1_ccorrect@sha256:bdfd9c12da0315c91f4e0959d37308e209ed51a3dc6179b8da2bcf6152e374cc	phylotypes/phylotype_nreads.1e0.csv	pt__00030	0.0454124	TRUE	docker.synapse.org/syn34555655/sub1_ccorrect	sha256:bdfd9c12da0315c91f4e0959d37308e209ed51a3dc6179b8da2bcf6152e374cc	Challenge 1	syn35842379	3319559		0.6452	0.5438	0.4054	yuanfang.guan	phylotype_nreads.1e0.csv: pt__00030
docker.synapse.org/syn34555655/sub1_ccorrect@sha256:bdfd9c12da0315c91f4e0959d37308e209ed51a3dc6179b8da2bcf6152e374cc	phylotypes/phylotype_nreads.1e0.csv	pt__00031	0.0452822	TRUE	docker.synapse.org/syn34555655/sub1_ccorrect	sha256:bdfd9c12da0315c91f4e0959d37308e209ed51a3dc6179b8da2bcf6152e374cc	Challenge 1	syn35842379	3319559		0.6452	0.5438	0.4054	yuanfang.guan	phylotype_nreads.1e0.csv: pt__00031
docker.synapse.org/syn34555655/sub1_ccorrect@sha256:bdfd9c12da0315c91f4e0959d37308e209ed51a3dc6179b8da2bcf6152e374cc	phylotypes/phylotype_nreads.1e0.csv	pt__00032	0.0490679	TRUE	docker.synapse.org/syn34555655/sub1_ccorrect	sha256:bdfd9c12da0315c91f4e0959d37308e209ed51a3dc6179b8da2bcf6152e374cc	Challenge 1	syn35842379	3319559		0.6452	0.5438	0.4054	yuanfang.guan	phylotype_nreads.1e0.csv: pt__00032
docker.synapse.org/syn34555655/sub1_ccorrect@sha256:bdfd9c12da0315c91f4e0959d37308e209ed51a3dc6179b8da2bcf6152e374cc	phylotypes/phylotype_nreads.1e0.csv	pt__00035	0.00225479	TRUE	docker.synapse.org/syn34555655/sub1_ccorrect	sha256:bdfd9c12da0315c91f4e0959d37308e209ed51a3dc6179b8da2bcf6152e374cc	Challenge 1	syn35842379	3319559		0.6452	0.5438	0.4054	yuanfang.guan	phylotype_nreads.1e0.csv: pt__00035
docker.synapse.org/syn34555655/sub1_ccorrect@sha256:bdfd9c12da0315c91f4e0959d37308e209ed51a3dc6179b8da2bcf6152e374cc	phylotypes/phylotype_nreads.1e0.csv	pt__00036	0.0452968	TRUE	docker.synapse.org/syn34555655/sub1_ccorrect	sha256:bdfd9c12da0315c91f4e0959d37308e209ed51a3dc6179b8da2bcf6152e374cc	Challenge 1	syn35842379	3319559		0.6452	0.5438	0.4054	yuanfang.guan	phylotype_nreads.1e0.csv: pt__00036
docker.synapse.org/syn34555655/sub1_ccorrect@sha256:bdfd9c12da0315c91f4e0959d37308e209ed51a3dc6179b8da2bcf6152e374cc	phylotypes/phylotype_nreads.1e0.csv	pt__00039	0.132415	TRUE	docker.synapse.org/syn34555655/sub1_ccorrect	sha256:bdfd9c12da0315c91f4e0959d37308e209ed51a3dc6179b8da2bcf6152e374cc	Challenge 1	syn35842379	3319559		0.6452	0.5438	0.4054	yuanfang.guan	phylotype_nreads.1e0.csv: pt__00039
docker.synapse.org/syn34555655/sub1_ccorrect@sha256:bdfd9c12da0315c91f4e0959d37308e209ed51a3dc6179b8da2bcf6152e374cc	phylotypes/phylotype_nreads.1e0.csv	pt__00042	0.00334083	TRUE	docker.synapse.org/syn34555655/sub1_ccorrect	sha256:bdfd9c12da0315c91f4e0959d37308e209ed51a3dc6179b8da2bcf6152e374cc	Challenge 1	syn35842379	3319559		0.6452	0.5438	0.4054	yuanfang.guan	phylotype_nreads.1e0.csv: pt__00042
docker.synapse.org/syn34555655/sub1_ccorrect@sha256:bdfd9c12da0315c91f4e0959d37308e209ed51a3dc6179b8da2bcf6152e374cc	phylotypes/phylotype_nreads.1e0.csv	pt__00048	0.0971595	TRUE	docker.synapse.org/syn34555655/sub1_ccorrect	sha256:bdfd9c12da0315c91f4e0959d37308e209ed51a3dc6179b8da2bcf6152e374cc	Challenge 1	syn35842379	3319559		0.6452	0.5438	0.4054	yuanfang.guan	phylotype_nreads.1e0.csv: pt__00048
docker.synapse.org/syn34555655/sub1_ccorrect@sha256:bdfd9c12da0315c91f4e0959d37308e209ed51a3dc6179b8da2bcf6152e374cc	phylotypes/phylotype_nreads.1e0.csv	pt__00050	0.0163881	TRUE	docker.synapse.org/syn34555655/sub1_ccorrect	sha256:bdfd9c12da0315c91f4e0959d37308e209ed51a3dc6179b8da2bcf6152e374cc	Challenge 1	syn35842379	3319559		0.6452	0.5438	0.4054	yuanfang.guan	phylotype_nreads.1e0.csv: pt__00050
docker.synapse.org/syn34555655/sub1_ccorrect@sha256:bdfd9c12da0315c91f4e0959d37308e209ed51a3dc6179b8da2bcf6152e374cc	phylotypes/phylotype_nreads.1e0.csv	pt__00060	0.015678	TRUE	docker.synapse.org/syn34555655/sub1_ccorrect	sha256:bdfd9c12da0315c91f4e0959d37308e209ed51a3dc6179b8da2bcf6152e374cc	Challenge 1	syn35842379	3319559		0.6452	0.5438	0.4054	yuanfang.guan	phylotype_nreads.1e0.csv: pt__00060
docker.synapse.org/syn34555655/sub1_ccorrect@sha256:bdfd9c12da0315c91f4e0959d37308e209ed51a3dc6179b8da2bcf6152e374cc	phylotypes/phylotype_nreads.1e0.csv	pt__00068	0.000461644	TRUE	docker.synapse.org/syn34555655/sub1_ccorrect	sha256:bdfd9c12da0315c91f4e0959d37308e209ed51a3dc6179b8da2bcf6152e374cc	Challenge 1	syn35842379	3319559		0.6452	0.5438	0.4054	yuanfang.guan	phylotype_nreads.1e0.csv: pt__00068
docker.synapse.org/syn34555655/sub1_final@sha256:9879f62d423ee6d26776f6a28d01e7c300786aec773e2ef707068b3ed6d6d368	phylotypes/phylotype_nreads.1e0.csv	pt__00001	0.750113	TRUE	docker.synapse.org/syn34555655/sub1_final	sha256:9879f62d423ee6d26776f6a28d01e7c300786aec773e2ef707068b3ed6d6d368	Challenge 1	syn36463027	3319559		0.6452	0.5438	0.4054	yuanfang.guan	phylotype_nreads.1e0.csv: pt__00001
docker.synapse.org/syn34555655/sub1_final@sha256:9879f62d423ee6d26776f6a28d01e7c300786aec773e2ef707068b3ed6d6d368	phylotypes/phylotype_nreads.1e0.csv	pt__00001	0.750113	TRUE	docker.synapse.org/syn34555655/sub1_final	sha256:9879f62d423ee6d26776f6a28d01e7c300786aec773e2ef707068b3ed6d6d368	Challenge 1	syn36463027	3319559		0.6452	0.5438	0.4054	yuanfang.guan	phylotype_nreads.1e0.csv: pt__00001
docker.synapse.org/syn34555655/sub1_final@sha256:9879f62d423ee6d26776f6a28d01e7c300786aec773e2ef707068b3ed6d6d368	phylotypes/phylotype_nreads.1e0.csv	pt__00002	0.297771	TRUE	docker.synapse.org/syn34555655/sub1_final	sha256:9879f62d423ee6d26776f6a28d01e7c300786aec773e2ef707068b3ed6d6d368	Challenge 1	syn36463027	3319559		0.6452	0.5438	0.4054	yuanfang.guan	phylotype_nreads.1e0.csv: pt__00002
docker.synapse.org/syn34555655/sub1_final@sha256:9879f62d423ee6d26776f6a28d01e7c300786aec773e2ef707068b3ed6d6d368	phylotypes/phylotype_nreads.1e0.csv	pt__00002	0.297771	TRUE	docker.synapse.org/syn34555655/sub1_final	sha256:9879f62d423ee6d26776f6a28d01e7c300786aec773e2ef707068b3ed6d6d368	Challenge 1	syn36463027	3319559		0.6452	0.5438	0.4054	yuanfang.guan	phylotype_nreads.1e0.csv: pt__00002
docker.synapse.org/syn34555655/sub1_final@sha256:9879f62d423ee6d26776f6a28d01e7c300786aec773e2ef707068b3ed6d6d368	phylotypes/phylotype_nreads.1e0.csv	pt__00003	0.287133	TRUE	docker.synapse.org/syn34555655/sub1_final	sha256:9879f62d423ee6d26776f6a28d01e7c300786aec773e2ef707068b3ed6d6d368	Challenge 1	syn36463027	3319559		0.6452	0.5438	0.4054	yuanfang.guan	phylotype_nreads.1e0.csv: pt__00003
docker.synapse.org/syn34555655/sub1_final@sha256:9879f62d423ee6d26776f6a28d01e7c300786aec773e2ef707068b3ed6d6d368	phylotypes/phylotype_nreads.1e0.csv	pt__00003	0.287133	TRUE	docker.synapse.org/syn34555655/sub1_final	sha256:9879f62d423ee6d26776f6a28d01e7c300786aec773e2ef707068b3ed6d6d368	Challenge 1	syn36463027	3319559		0.6452	0.5438	0.4054	yuanfang.guan	phylotype_nreads.1e0.csv: pt__00003
docker.synapse.org/syn34555655/sub1_final@sha256:9879f62d423ee6d26776f6a28d01e7c300786aec773e2ef707068b3ed6d6d368	phylotypes/phylotype_nreads.1e0.csv	pt__00004	0.213452	TRUE	docker.synapse.org/syn34555655/sub1_final	sha256:9879f62d423ee6d26776f6a28d01e7c300786aec773e2ef707068b3ed6d6d368	Challenge 1	syn36463027	3319559		0.6452	0.5438	0.4054	yuanfang.guan	phylotype_nreads.1e0.csv: pt__00004
docker.synapse.org/syn34555655/sub1_final@sha256:9879f62d423ee6d26776f6a28d01e7c300786aec773e2ef707068b3ed6d6d368	phylotypes/phylotype_nreads.1e0.csv	pt__00004	0.213452	TRUE	docker.synapse.org/syn34555655/sub1_final	sha256:9879f62d423ee6d26776f6a28d01e7c300786aec773e2ef707068b3ed6d6d368	Challenge 1	syn36463027	3319559		0.6452	0.5438	0.4054	yuanfang.guan	phylotype_nreads.1e0.csv: pt__00004
docker.synapse.org/syn34555655/sub1_final@sha256:9879f62d423ee6d26776f6a28d01e7c300786aec773e2ef707068b3ed6d6d368	phylotypes/phylotype_nreads.1e0.csv	pt__00005	0.283299	TRUE	docker.synapse.org/syn34555655/sub1_final	sha256:9879f62d423ee6d26776f6a28d01e7c300786aec773e2ef707068b3ed6d6d368	Challenge 1	syn36463027	3319559		0.6452	0.5438	0.4054	yuanfang.guan	phylotype_nreads.1e0.csv: pt__00005
docker.synapse.org/syn34555655/sub1_final@sha256:9879f62d423ee6d26776f6a28d01e7c300786aec773e2ef707068b3ed6d6d368	phylotypes/phylotype_nreads.1e0.csv	pt__00005	0.283299	TRUE	docker.synapse.org/syn34555655/sub1_final	sha256:9879f62d423ee6d26776f6a28d01e7c300786aec773e2ef707068b3ed6d6d368	Challenge 1	syn36463027	3319559		0.6452	0.5438	0.4054	yuanfang.guan	phylotype_nreads.1e0.csv: pt__00005
docker.synapse.org/syn34555655/sub1_final@sha256:9879f62d423ee6d26776f6a28d01e7c300786aec773e2ef707068b3ed6d6d368	phylotypes/phylotype_nreads.1e0.csv	pt__00006	0.222102	TRUE	docker.synapse.org/syn34555655/sub1_final	sha256:9879f62d423ee6d26776f6a28d01e7c300786aec773e2ef707068b3ed6d6d368	Challenge 1	syn36463027	3319559		0.6452	0.5438	0.4054	yuanfang.guan	phylotype_nreads.1e0.csv: pt__00006
docker.synapse.org/syn34555655/sub1_final@sha256:9879f62d423ee6d26776f6a28d01e7c300786aec773e2ef707068b3ed6d6d368	phylotypes/phylotype_nreads.1e0.csv	pt__00006	0.222102	TRUE	docker.synapse.org/syn34555655/sub1_final	sha256:9879f62d423ee6d26776f6a28d01e7c300786aec773e2ef707068b3ed6d6d368	Challenge 1	syn36463027	3319559		0.6452	0.5438	0.4054	yuanfang.guan	phylotype_nreads.1e0.csv: pt__00006
docker.synapse.org/syn34555655/sub1_final@sha256:9879f62d423ee6d26776f6a28d01e7c300786aec773e2ef707068b3ed6d6d368	phylotypes/phylotype_nreads.1e0.csv	pt__00007	0.428073	TRUE	docker.synapse.org/syn34555655/sub1_final	sha256:9879f62d423ee6d26776f6a28d01e7c300786aec773e2ef707068b3ed6d6d368	Challenge 1	syn36463027	3319559		0.6452	0.5438	0.4054	yuanfang.guan	phylotype_nreads.1e0.csv: pt__00007
docker.synapse.org/syn34555655/sub1_final@sha256:9879f62d423ee6d26776f6a28d01e7c300786aec773e2ef707068b3ed6d6d368	phylotypes/phylotype_nreads.1e0.csv	pt__00007	0.428073	TRUE	docker.synapse.org/syn34555655/sub1_final	sha256:9879f62d423ee6d26776f6a28d01e7c300786aec773e2ef707068b3ed6d6d368	Challenge 1	syn36463027	3319559		0.6452	0.5438	0.4054	yuanfang.guan	phylotype_nreads.1e0.csv: pt__00007
docker.synapse.org/syn34555655/sub1_final@sha256:9879f62d423ee6d26776f6a28d01e7c300786aec773e2ef707068b3ed6d6d368	phylotypes/phylotype_nreads.1e0.csv	pt__00008	0.36039	TRUE	docker.synapse.org/syn34555655/sub1_final	sha256:9879f62d423ee6d26776f6a28d01e7c300786aec773e2ef707068b3ed6d6d368	Challenge 1	syn36463027	3319559		0.6452	0.5438	0.4054	yuanfang.guan	phylotype_nreads.1e0.csv: pt__00008
docker.synapse.org/syn34555655/sub1_final@sha256:9879f62d423ee6d26776f6a28d01e7c300786aec773e2ef707068b3ed6d6d368	phylotypes/phylotype_nreads.1e0.csv	pt__00008	0.36039	TRUE	docker.synapse.org/syn34555655/sub1_final	sha256:9879f62d423ee6d26776f6a28d01e7c300786aec773e2ef707068b3ed6d6d368	Challenge 1	syn36463027	3319559		0.6452	0.5438	0.4054	yuanfang.guan	phylotype_nreads.1e0.csv: pt__00008
docker.synapse.org/syn34555655/sub1_final@sha256:9879f62d423ee6d26776f6a28d01e7c300786aec773e2ef707068b3ed6d6d368	phylotypes/phylotype_nreads.1e0.csv	pt__00009	0.194906	TRUE	docker.synapse.org/syn34555655/sub1_final	sha256:9879f62d423ee6d26776f6a28d01e7c300786aec773e2ef707068b3ed6d6d368	Challenge 1	syn36463027	3319559		0.6452	0.5438	0.4054	yuanfang.guan	phylotype_nreads.1e0.csv: pt__00009
docker.synapse.org/syn34555655/sub1_final@sha256:9879f62d423ee6d26776f6a28d01e7c300786aec773e2ef707068b3ed6d6d368	phylotypes/phylotype_nreads.1e0.csv	pt__00009	0.194906	TRUE	docker.synapse.org/syn34555655/sub1_final	sha256:9879f62d423ee6d26776f6a28d01e7c300786aec773e2ef707068b3ed6d6d368	Challenge 1	syn36463027	3319559		0.6452	0.5438	0.4054	yuanfang.guan	phylotype_nreads.1e0.csv: pt__00009
docker.synapse.org/syn34555655/sub1_final@sha256:9879f62d423ee6d26776f6a28d01e7c300786aec773e2ef707068b3ed6d6d368	phylotypes/phylotype_nreads.1e0.csv	pt__00010	0.181498	TRUE	docker.synapse.org/syn34555655/sub1_final	sha256:9879f62d423ee6d26776f6a28d01e7c300786aec773e2ef707068b3ed6d6d368	Challenge 1	syn36463027	3319559		0.6452	0.5438	0.4054	yuanfang.guan	phylotype_nreads.1e0.csv: pt__00010
docker.synapse.org/syn34555655/sub1_final@sha256:9879f62d423ee6d26776f6a28d01e7c300786aec773e2ef707068b3ed6d6d368	phylotypes/phylotype_nreads.1e0.csv	pt__00010	0.181498	TRUE	docker.synapse.org/syn34555655/sub1_final	sha256:9879f62d423ee6d26776f6a28d01e7c300786aec773e2ef707068b3ed6d6d368	Challenge 1	syn36463027	3319559		0.6452	0.5438	0.4054	yuanfang.guan	phylotype_nreads.1e0.csv: pt__00010
docker.synapse.org/syn34555655/sub1_final@sha256:9879f62d423ee6d26776f6a28d01e7c300786aec773e2ef707068b3ed6d6d368	phylotypes/phylotype_nreads.1e0.csv	pt__00011	0.1998	TRUE	docker.synapse.org/syn34555655/sub1_final	sha256:9879f62d423ee6d26776f6a28d01e7c300786aec773e2ef707068b3ed6d6d368	Challenge 1	syn36463027	3319559		0.6452	0.5438	0.4054	yuanfang.guan	phylotype_nreads.1e0.csv: pt__00011
docker.synapse.org/syn34555655/sub1_final@sha256:9879f62d423ee6d26776f6a28d01e7c300786aec773e2ef707068b3ed6d6d368	phylotypes/phylotype_nreads.1e0.csv	pt__00011	0.1998	TRUE	docker.synapse.org/syn34555655/sub1_final	sha256:9879f62d423ee6d26776f6a28d01e7c300786aec773e2ef707068b3ed6d6d368	Challenge 1	syn36463027	3319559		0.6452	0.5438	0.4054	yuanfang.guan	phylotype_nreads.1e0.csv: pt__00011
docker.synapse.org/syn34555655/sub1_final@sha256:9879f62d423ee6d26776f6a28d01e7c300786aec773e2ef707068b3ed6d6d368	phylotypes/phylotype_nreads.1e0.csv	pt__00012	0.265169	TRUE	docker.synapse.org/syn34555655/sub1_final	sha256:9879f62d423ee6d26776f6a28d01e7c300786aec773e2ef707068b3ed6d6d368	Challenge 1	syn36463027	3319559		0.6452	0.5438	0.4054	yuanfang.guan	phylotype_nreads.1e0.csv: pt__00012
docker.synapse.org/syn34555655/sub1_final@sha256:9879f62d423ee6d26776f6a28d01e7c300786aec773e2ef707068b3ed6d6d368	phylotypes/phylotype_nreads.1e0.csv	pt__00012	0.265169	TRUE	docker.synapse.org/syn34555655/sub1_final	sha256:9879f62d423ee6d26776f6a28d01e7c300786aec773e2ef707068b3ed6d6d368	Challenge 1	syn36463027	3319559		0.6452	0.5438	0.4054	yuanfang.guan	phylotype_nreads.1e0.csv: pt__00012
docker.synapse.org/syn34555655/sub1_final@sha256:9879f62d423ee6d26776f6a28d01e7c300786aec773e2ef707068b3ed6d6d368	phylotypes/phylotype_nreads.1e0.csv	pt__00013	0.348699	TRUE	docker.synapse.org/syn34555655/sub1_final	sha256:9879f62d423ee6d26776f6a28d01e7c300786aec773e2ef707068b3ed6d6d368	Challenge 1	syn36463027	3319559		0.6452	0.5438	0.4054	yuanfang.guan	phylotype_nreads.1e0.csv: pt__00013
docker.synapse.org/syn34555655/sub1_final@sha256:9879f62d423ee6d26776f6a28d01e7c300786aec773e2ef707068b3ed6d6d368	phylotypes/phylotype_nreads.1e0.csv	pt__00013	0.348699	TRUE	docker.synapse.org/syn34555655/sub1_final	sha256:9879f62d423ee6d26776f6a28d01e7c300786aec773e2ef707068b3ed6d6d368	Challenge 1	syn36463027	3319559		0.6452	0.5438	0.4054	yuanfang.guan	phylotype_nreads.1e0.csv: pt__00013
docker.synapse.org/syn34555655/sub1_final@sha256:9879f62d423ee6d26776f6a28d01e7c300786aec773e2ef707068b3ed6d6d368	phylotypes/phylotype_nreads.1e0.csv	pt__00014	0.269528	TRUE	docker.synapse.org/syn34555655/sub1_final	sha256:9879f62d423ee6d26776f6a28d01e7c300786aec773e2ef707068b3ed6d6d368	Challenge 1	syn36463027	3319559		0.6452	0.5438	0.4054	yuanfang.guan	phylotype_nreads.1e0.csv: pt__00014
docker.synapse.org/syn34555655/sub1_final@sha256:9879f62d423ee6d26776f6a28d01e7c300786aec773e2ef707068b3ed6d6d368	phylotypes/phylotype_nreads.1e0.csv	pt__00014	0.269528	TRUE	docker.synapse.org/syn34555655/sub1_final	sha256:9879f62d423ee6d26776f6a28d01e7c300786aec773e2ef707068b3ed6d6d368	Challenge 1	syn36463027	3319559		0.6452	0.5438	0.4054	yuanfang.guan	phylotype_nreads.1e0.csv: pt__00014
docker.synapse.org/syn34555655/sub1_final@sha256:9879f62d423ee6d26776f6a28d01e7c300786aec773e2ef707068b3ed6d6d368	phylotypes/phylotype_nreads.1e0.csv	pt__00015	0.149458	TRUE	docker.synapse.org/syn34555655/sub1_final	sha256:9879f62d423ee6d26776f6a28d01e7c300786aec773e2ef707068b3ed6d6d368	Challenge 1	syn36463027	3319559		0.6452	0.5438	0.4054	yuanfang.guan	phylotype_nreads.1e0.csv: pt__00015
docker.synapse.org/syn34555655/sub1_final@sha256:9879f62d423ee6d26776f6a28d01e7c300786aec773e2ef707068b3ed6d6d368	phylotypes/phylotype_nreads.1e0.csv	pt__00015	0.149458	TRUE	docker.synapse.org/syn34555655/sub1_final	sha256:9879f62d423ee6d26776f6a28d01e7c300786aec773e2ef707068b3ed6d6d368	Challenge 1	syn36463027	3319559		0.6452	0.5438	0.4054	yuanfang.guan	phylotype_nreads.1e0.csv: pt__00015
docker.synapse.org/syn34555655/sub1_final@sha256:9879f62d423ee6d26776f6a28d01e7c300786aec773e2ef707068b3ed6d6d368	phylotypes/phylotype_nreads.1e0.csv	pt__00016	0.16171	TRUE	docker.synapse.org/syn34555655/sub1_final	sha256:9879f62d423ee6d26776f6a28d01e7c300786aec773e2ef707068b3ed6d6d368	Challenge 1	syn36463027	3319559		0.6452	0.5438	0.4054	yuanfang.guan	phylotype_nreads.1e0.csv: pt__00016
docker.synapse.org/syn34555655/sub1_final@sha256:9879f62d423ee6d26776f6a28d01e7c300786aec773e2ef707068b3ed6d6d368	phylotypes/phylotype_nreads.1e0.csv	pt__00016	0.16171	TRUE	docker.synapse.org/syn34555655/sub1_final	sha256:9879f62d423ee6d26776f6a28d01e7c300786aec773e2ef707068b3ed6d6d368	Challenge 1	syn36463027	3319559		0.6452	0.5438	0.4054	yuanfang.guan	phylotype_nreads.1e0.csv: pt__00016
docker.synapse.org/syn34555655/sub1_final@sha256:9879f62d423ee6d26776f6a28d01e7c300786aec773e2ef707068b3ed6d6d368	phylotypes/phylotype_nreads.1e0.csv	pt__00017	0.0772622	TRUE	docker.synapse.org/syn34555655/sub1_final	sha256:9879f62d423ee6d26776f6a28d01e7c300786aec773e2ef707068b3ed6d6d368	Challenge 1	syn36463027	3319559		0.6452	0.5438	0.4054	yuanfang.guan	phylotype_nreads.1e0.csv: pt__00017
docker.synapse.org/syn34555655/sub1_final@sha256:9879f62d423ee6d26776f6a28d01e7c300786aec773e2ef707068b3ed6d6d368	phylotypes/phylotype_nreads.1e0.csv	pt__00017	0.0772622	TRUE	docker.synapse.org/syn34555655/sub1_final	sha256:9879f62d423ee6d26776f6a28d01e7c300786aec773e2ef707068b3ed6d6d368	Challenge 1	syn36463027	3319559		0.6452	0.5438	0.4054	yuanfang.guan	phylotype_nreads.1e0.csv: pt__00017
docker.synapse.org/syn34555655/sub1_final@sha256:9879f62d423ee6d26776f6a28d01e7c300786aec773e2ef707068b3ed6d6d368	phylotypes/phylotype_nreads.1e0.csv	pt__00018	0.229189	TRUE	docker.synapse.org/syn34555655/sub1_final	sha256:9879f62d423ee6d26776f6a28d01e7c300786aec773e2ef707068b3ed6d6d368	Challenge 1	syn36463027	3319559		0.6452	0.5438	0.4054	yuanfang.guan	phylotype_nreads.1e0.csv: pt__00018
docker.synapse.org/syn34555655/sub1_final@sha256:9879f62d423ee6d26776f6a28d01e7c300786aec773e2ef707068b3ed6d6d368	phylotypes/phylotype_nreads.1e0.csv	pt__00018	0.229189	TRUE	docker.synapse.org/syn34555655/sub1_final	sha256:9879f62d423ee6d26776f6a28d01e7c300786aec773e2ef707068b3ed6d6d368	Challenge 1	syn36463027	3319559		0.6452	0.5438	0.4054	yuanfang.guan	phylotype_nreads.1e0.csv: pt__00018
docker.synapse.org/syn34555655/sub1_final@sha256:9879f62d423ee6d26776f6a28d01e7c300786aec773e2ef707068b3ed6d6d368	phylotypes/phylotype_nreads.1e0.csv	pt__00019	0.376094	TRUE	docker.synapse.org/syn34555655/sub1_final	sha256:9879f62d423ee6d26776f6a28d01e7c300786aec773e2ef707068b3ed6d6d368	Challenge 1	syn36463027	3319559		0.6452	0.5438	0.4054	yuanfang.guan	phylotype_nreads.1e0.csv: pt__00019
docker.synapse.org/syn34555655/sub1_final@sha256:9879f62d423ee6d26776f6a28d01e7c300786aec773e2ef707068b3ed6d6d368	phylotypes/phylotype_nreads.1e0.csv	pt__00019	0.376094	TRUE	docker.synapse.org/syn34555655/sub1_final	sha256:9879f62d423ee6d26776f6a28d01e7c300786aec773e2ef707068b3ed6d6d368	Challenge 1	syn36463027	3319559		0.6452	0.5438	0.4054	yuanfang.guan	phylotype_nreads.1e0.csv: pt__00019
docker.synapse.org/syn34555655/sub1_final@sha256:9879f62d423ee6d26776f6a28d01e7c300786aec773e2ef707068b3ed6d6d368	phylotypes/phylotype_nreads.1e0.csv	pt__00020	0.280602	TRUE	docker.synapse.org/syn34555655/sub1_final	sha256:9879f62d423ee6d26776f6a28d01e7c300786aec773e2ef707068b3ed6d6d368	Challenge 1	syn36463027	3319559		0.6452	0.5438	0.4054	yuanfang.guan	phylotype_nreads.1e0.csv: pt__00020
docker.synapse.org/syn34555655/sub1_final@sha256:9879f62d423ee6d26776f6a28d01e7c300786aec773e2ef707068b3ed6d6d368	phylotypes/phylotype_nreads.1e0.csv	pt__00020	0.280602	TRUE	docker.synapse.org/syn34555655/sub1_final	sha256:9879f62d423ee6d26776f6a28d01e7c300786aec773e2ef707068b3ed6d6d368	Challenge 1	syn36463027	3319559		0.6452	0.5438	0.4054	yuanfang.guan	phylotype_nreads.1e0.csv: pt__00020
docker.synapse.org/syn34555655/sub1_final@sha256:9879f62d423ee6d26776f6a28d01e7c300786aec773e2ef707068b3ed6d6d368	phylotypes/phylotype_nreads.1e0.csv	pt__00021	0.121165	TRUE	docker.synapse.org/syn34555655/sub1_final	sha256:9879f62d423ee6d26776f6a28d01e7c300786aec773e2ef707068b3ed6d6d368	Challenge 1	syn36463027	3319559		0.6452	0.5438	0.4054	yuanfang.guan	phylotype_nreads.1e0.csv: pt__00021
docker.synapse.org/syn34555655/sub1_final@sha256:9879f62d423ee6d26776f6a28d01e7c300786aec773e2ef707068b3ed6d6d368	phylotypes/phylotype_nreads.1e0.csv	pt__00021	0.121165	TRUE	docker.synapse.org/syn34555655/sub1_final	sha256:9879f62d423ee6d26776f6a28d01e7c300786aec773e2ef707068b3ed6d6d368	Challenge 1	syn36463027	3319559		0.6452	0.5438	0.4054	yuanfang.guan	phylotype_nreads.1e0.csv: pt__00021
docker.synapse.org/syn34555655/sub1_final@sha256:9879f62d423ee6d26776f6a28d01e7c300786aec773e2ef707068b3ed6d6d368	phylotypes/phylotype_nreads.1e0.csv	pt__00022	0.226908	TRUE	docker.synapse.org/syn34555655/sub1_final	sha256:9879f62d423ee6d26776f6a28d01e7c300786aec773e2ef707068b3ed6d6d368	Challenge 1	syn36463027	3319559		0.6452	0.5438	0.4054	yuanfang.guan	phylotype_nreads.1e0.csv: pt__00022
docker.synapse.org/syn34555655/sub1_final@sha256:9879f62d423ee6d26776f6a28d01e7c300786aec773e2ef707068b3ed6d6d368	phylotypes/phylotype_nreads.1e0.csv	pt__00022	0.226908	TRUE	docker.synapse.org/syn34555655/sub1_final	sha256:9879f62d423ee6d26776f6a28d01e7c300786aec773e2ef707068b3ed6d6d368	Challenge 1	syn36463027	3319559		0.6452	0.5438	0.4054	yuanfang.guan	phylotype_nreads.1e0.csv: pt__00022
docker.synapse.org/syn34555655/sub1_final@sha256:9879f62d423ee6d26776f6a28d01e7c300786aec773e2ef707068b3ed6d6d368	phylotypes/phylotype_nreads.1e0.csv	pt__00023	0.0802955	TRUE	docker.synapse.org/syn34555655/sub1_final	sha256:9879f62d423ee6d26776f6a28d01e7c300786aec773e2ef707068b3ed6d6d368	Challenge 1	syn36463027	3319559		0.6452	0.5438	0.4054	yuanfang.guan	phylotype_nreads.1e0.csv: pt__00023
docker.synapse.org/syn34555655/sub1_final@sha256:9879f62d423ee6d26776f6a28d01e7c300786aec773e2ef707068b3ed6d6d368	phylotypes/phylotype_nreads.1e0.csv	pt__00023	0.0802955	TRUE	docker.synapse.org/syn34555655/sub1_final	sha256:9879f62d423ee6d26776f6a28d01e7c300786aec773e2ef707068b3ed6d6d368	Challenge 1	syn36463027	3319559		0.6452	0.5438	0.4054	yuanfang.guan	phylotype_nreads.1e0.csv: pt__00023
docker.synapse.org/syn34555655/sub1_final@sha256:9879f62d423ee6d26776f6a28d01e7c300786aec773e2ef707068b3ed6d6d368	phylotypes/phylotype_nreads.1e0.csv	pt__00025	0.141451	TRUE	docker.synapse.org/syn34555655/sub1_final	sha256:9879f62d423ee6d26776f6a28d01e7c300786aec773e2ef707068b3ed6d6d368	Challenge 1	syn36463027	3319559		0.6452	0.5438	0.4054	yuanfang.guan	phylotype_nreads.1e0.csv: pt__00025
docker.synapse.org/syn34555655/sub1_final@sha256:9879f62d423ee6d26776f6a28d01e7c300786aec773e2ef707068b3ed6d6d368	phylotypes/phylotype_nreads.1e0.csv	pt__00025	0.141451	TRUE	docker.synapse.org/syn34555655/sub1_final	sha256:9879f62d423ee6d26776f6a28d01e7c300786aec773e2ef707068b3ed6d6d368	Challenge 1	syn36463027	3319559		0.6452	0.5438	0.4054	yuanfang.guan	phylotype_nreads.1e0.csv: pt__00025
docker.synapse.org/syn34555655/sub1_final@sha256:9879f62d423ee6d26776f6a28d01e7c300786aec773e2ef707068b3ed6d6d368	phylotypes/phylotype_nreads.1e0.csv	pt__00026	0.0269801	TRUE	docker.synapse.org/syn34555655/sub1_final	sha256:9879f62d423ee6d26776f6a28d01e7c300786aec773e2ef707068b3ed6d6d368	Challenge 1	syn36463027	3319559		0.6452	0.5438	0.4054	yuanfang.guan	phylotype_nreads.1e0.csv: pt__00026
docker.synapse.org/syn34555655/sub1_final@sha256:9879f62d423ee6d26776f6a28d01e7c300786aec773e2ef707068b3ed6d6d368	phylotypes/phylotype_nreads.1e0.csv	pt__00026	0.0269801	TRUE	docker.synapse.org/syn34555655/sub1_final	sha256:9879f62d423ee6d26776f6a28d01e7c300786aec773e2ef707068b3ed6d6d368	Challenge 1	syn36463027	3319559		0.6452	0.5438	0.4054	yuanfang.guan	phylotype_nreads.1e0.csv: pt__00026
docker.synapse.org/syn34555655/sub1_final@sha256:9879f62d423ee6d26776f6a28d01e7c300786aec773e2ef707068b3ed6d6d368	phylotypes/phylotype_nreads.1e0.csv	pt__00027	0.18474	TRUE	docker.synapse.org/syn34555655/sub1_final	sha256:9879f62d423ee6d26776f6a28d01e7c300786aec773e2ef707068b3ed6d6d368	Challenge 1	syn36463027	3319559		0.6452	0.5438	0.4054	yuanfang.guan	phylotype_nreads.1e0.csv: pt__00027
docker.synapse.org/syn34555655/sub1_final@sha256:9879f62d423ee6d26776f6a28d01e7c300786aec773e2ef707068b3ed6d6d368	phylotypes/phylotype_nreads.1e0.csv	pt__00027	0.18474	TRUE	docker.synapse.org/syn34555655/sub1_final	sha256:9879f62d423ee6d26776f6a28d01e7c300786aec773e2ef707068b3ed6d6d368	Challenge 1	syn36463027	3319559		0.6452	0.5438	0.4054	yuanfang.guan	phylotype_nreads.1e0.csv: pt__00027
docker.synapse.org/syn34555655/sub1_final@sha256:9879f62d423ee6d26776f6a28d01e7c300786aec773e2ef707068b3ed6d6d368	phylotypes/phylotype_nreads.1e0.csv	pt__00028	0.162275	TRUE	docker.synapse.org/syn34555655/sub1_final	sha256:9879f62d423ee6d26776f6a28d01e7c300786aec773e2ef707068b3ed6d6d368	Challenge 1	syn36463027	3319559		0.6452	0.5438	0.4054	yuanfang.guan	phylotype_nreads.1e0.csv: pt__00028
docker.synapse.org/syn34555655/sub1_final@sha256:9879f62d423ee6d26776f6a28d01e7c300786aec773e2ef707068b3ed6d6d368	phylotypes/phylotype_nreads.1e0.csv	pt__00028	0.162275	TRUE	docker.synapse.org/syn34555655/sub1_final	sha256:9879f62d423ee6d26776f6a28d01e7c300786aec773e2ef707068b3ed6d6d368	Challenge 1	syn36463027	3319559		0.6452	0.5438	0.4054	yuanfang.guan	phylotype_nreads.1e0.csv: pt__00028
docker.synapse.org/syn34555655/sub1_final@sha256:9879f62d423ee6d26776f6a28d01e7c300786aec773e2ef707068b3ed6d6d368	phylotypes/phylotype_nreads.1e0.csv	pt__00029	0.0189188	TRUE	docker.synapse.org/syn34555655/sub1_final	sha256:9879f62d423ee6d26776f6a28d01e7c300786aec773e2ef707068b3ed6d6d368	Challenge 1	syn36463027	3319559		0.6452	0.5438	0.4054	yuanfang.guan	phylotype_nreads.1e0.csv: pt__00029
docker.synapse.org/syn34555655/sub1_final@sha256:9879f62d423ee6d26776f6a28d01e7c300786aec773e2ef707068b3ed6d6d368	phylotypes/phylotype_nreads.1e0.csv	pt__00029	0.0189188	TRUE	docker.synapse.org/syn34555655/sub1_final	sha256:9879f62d423ee6d26776f6a28d01e7c300786aec773e2ef707068b3ed6d6d368	Challenge 1	syn36463027	3319559		0.6452	0.5438	0.4054	yuanfang.guan	phylotype_nreads.1e0.csv: pt__00029
docker.synapse.org/syn34555655/sub1_final@sha256:9879f62d423ee6d26776f6a28d01e7c300786aec773e2ef707068b3ed6d6d368	phylotypes/phylotype_nreads.1e0.csv	pt__00030	0.081741	TRUE	docker.synapse.org/syn34555655/sub1_final	sha256:9879f62d423ee6d26776f6a28d01e7c300786aec773e2ef707068b3ed6d6d368	Challenge 1	syn36463027	3319559		0.6452	0.5438	0.4054	yuanfang.guan	phylotype_nreads.1e0.csv: pt__00030
docker.synapse.org/syn34555655/sub1_final@sha256:9879f62d423ee6d26776f6a28d01e7c300786aec773e2ef707068b3ed6d6d368	phylotypes/phylotype_nreads.1e0.csv	pt__00030	0.081741	TRUE	docker.synapse.org/syn34555655/sub1_final	sha256:9879f62d423ee6d26776f6a28d01e7c300786aec773e2ef707068b3ed6d6d368	Challenge 1	syn36463027	3319559		0.6452	0.5438	0.4054	yuanfang.guan	phylotype_nreads.1e0.csv: pt__00030
docker.synapse.org/syn34555655/sub1_final@sha256:9879f62d423ee6d26776f6a28d01e7c300786aec773e2ef707068b3ed6d6d368	phylotypes/phylotype_nreads.1e0.csv	pt__00031	0.081508	TRUE	docker.synapse.org/syn34555655/sub1_final	sha256:9879f62d423ee6d26776f6a28d01e7c300786aec773e2ef707068b3ed6d6d368	Challenge 1	syn36463027	3319559		0.6452	0.5438	0.4054	yuanfang.guan	phylotype_nreads.1e0.csv: pt__00031
docker.synapse.org/syn34555655/sub1_final@sha256:9879f62d423ee6d26776f6a28d01e7c300786aec773e2ef707068b3ed6d6d368	phylotypes/phylotype_nreads.1e0.csv	pt__00031	0.081508	TRUE	docker.synapse.org/syn34555655/sub1_final	sha256:9879f62d423ee6d26776f6a28d01e7c300786aec773e2ef707068b3ed6d6d368	Challenge 1	syn36463027	3319559		0.6452	0.5438	0.4054	yuanfang.guan	phylotype_nreads.1e0.csv: pt__00031
docker.synapse.org/syn34555655/sub1_final@sha256:9879f62d423ee6d26776f6a28d01e7c300786aec773e2ef707068b3ed6d6d368	phylotypes/phylotype_nreads.1e0.csv	pt__00032	0.0883215	TRUE	docker.synapse.org/syn34555655/sub1_final	sha256:9879f62d423ee6d26776f6a28d01e7c300786aec773e2ef707068b3ed6d6d368	Challenge 1	syn36463027	3319559		0.6452	0.5438	0.4054	yuanfang.guan	phylotype_nreads.1e0.csv: pt__00032
docker.synapse.org/syn34555655/sub1_final@sha256:9879f62d423ee6d26776f6a28d01e7c300786aec773e2ef707068b3ed6d6d368	phylotypes/phylotype_nreads.1e0.csv	pt__00032	0.0883215	TRUE	docker.synapse.org/syn34555655/sub1_final	sha256:9879f62d423ee6d26776f6a28d01e7c300786aec773e2ef707068b3ed6d6d368	Challenge 1	syn36463027	3319559		0.6452	0.5438	0.4054	yuanfang.guan	phylotype_nreads.1e0.csv: pt__00032
docker.synapse.org/syn34555655/sub1_final@sha256:9879f62d423ee6d26776f6a28d01e7c300786aec773e2ef707068b3ed6d6d368	phylotypes/phylotype_nreads.1e0.csv	pt__00035	0.00405895	TRUE	docker.synapse.org/syn34555655/sub1_final	sha256:9879f62d423ee6d26776f6a28d01e7c300786aec773e2ef707068b3ed6d6d368	Challenge 1	syn36463027	3319559		0.6452	0.5438	0.4054	yuanfang.guan	phylotype_nreads.1e0.csv: pt__00035
docker.synapse.org/syn34555655/sub1_final@sha256:9879f62d423ee6d26776f6a28d01e7c300786aec773e2ef707068b3ed6d6d368	phylotypes/phylotype_nreads.1e0.csv	pt__00035	0.00405895	TRUE	docker.synapse.org/syn34555655/sub1_final	sha256:9879f62d423ee6d26776f6a28d01e7c300786aec773e2ef707068b3ed6d6d368	Challenge 1	syn36463027	3319559		0.6452	0.5438	0.4054	yuanfang.guan	phylotype_nreads.1e0.csv: pt__00035
docker.synapse.org/syn34555655/sub1_final@sha256:9879f62d423ee6d26776f6a28d01e7c300786aec773e2ef707068b3ed6d6d368	phylotypes/phylotype_nreads.1e0.csv	pt__00036	0.0815339	TRUE	docker.synapse.org/syn34555655/sub1_final	sha256:9879f62d423ee6d26776f6a28d01e7c300786aec773e2ef707068b3ed6d6d368	Challenge 1	syn36463027	3319559		0.6452	0.5438	0.4054	yuanfang.guan	phylotype_nreads.1e0.csv: pt__00036
docker.synapse.org/syn34555655/sub1_final@sha256:9879f62d423ee6d26776f6a28d01e7c300786aec773e2ef707068b3ed6d6d368	phylotypes/phylotype_nreads.1e0.csv	pt__00036	0.0815339	TRUE	docker.synapse.org/syn34555655/sub1_final	sha256:9879f62d423ee6d26776f6a28d01e7c300786aec773e2ef707068b3ed6d6d368	Challenge 1	syn36463027	3319559		0.6452	0.5438	0.4054	yuanfang.guan	phylotype_nreads.1e0.csv: pt__00036
docker.synapse.org/syn34555655/sub1_final@sha256:9879f62d423ee6d26776f6a28d01e7c300786aec773e2ef707068b3ed6d6d368	phylotypes/phylotype_nreads.1e0.csv	pt__00039	0.238349	TRUE	docker.synapse.org/syn34555655/sub1_final	sha256:9879f62d423ee6d26776f6a28d01e7c300786aec773e2ef707068b3ed6d6d368	Challenge 1	syn36463027	3319559		0.6452	0.5438	0.4054	yuanfang.guan	phylotype_nreads.1e0.csv: pt__00039
docker.synapse.org/syn34555655/sub1_final@sha256:9879f62d423ee6d26776f6a28d01e7c300786aec773e2ef707068b3ed6d6d368	phylotypes/phylotype_nreads.1e0.csv	pt__00039	0.238349	TRUE	docker.synapse.org/syn34555655/sub1_final	sha256:9879f62d423ee6d26776f6a28d01e7c300786aec773e2ef707068b3ed6d6d368	Challenge 1	syn36463027	3319559		0.6452	0.5438	0.4054	yuanfang.guan	phylotype_nreads.1e0.csv: pt__00039
docker.synapse.org/syn34555655/sub1_final@sha256:9879f62d423ee6d26776f6a28d01e7c300786aec773e2ef707068b3ed6d6d368	phylotypes/phylotype_nreads.1e0.csv	pt__00042	0.00601378	TRUE	docker.synapse.org/syn34555655/sub1_final	sha256:9879f62d423ee6d26776f6a28d01e7c300786aec773e2ef707068b3ed6d6d368	Challenge 1	syn36463027	3319559		0.6452	0.5438	0.4054	yuanfang.guan	phylotype_nreads.1e0.csv: pt__00042
docker.synapse.org/syn34555655/sub1_final@sha256:9879f62d423ee6d26776f6a28d01e7c300786aec773e2ef707068b3ed6d6d368	phylotypes/phylotype_nreads.1e0.csv	pt__00042	0.00601378	TRUE	docker.synapse.org/syn34555655/sub1_final	sha256:9879f62d423ee6d26776f6a28d01e7c300786aec773e2ef707068b3ed6d6d368	Challenge 1	syn36463027	3319559		0.6452	0.5438	0.4054	yuanfang.guan	phylotype_nreads.1e0.csv: pt__00042
docker.synapse.org/syn34555655/sub1_final@sha256:9879f62d423ee6d26776f6a28d01e7c300786aec773e2ef707068b3ed6d6d368	phylotypes/phylotype_nreads.1e0.csv	pt__00048	0.174887	TRUE	docker.synapse.org/syn34555655/sub1_final	sha256:9879f62d423ee6d26776f6a28d01e7c300786aec773e2ef707068b3ed6d6d368	Challenge 1	syn36463027	3319559		0.6452	0.5438	0.4054	yuanfang.guan	phylotype_nreads.1e0.csv: pt__00048
docker.synapse.org/syn34555655/sub1_final@sha256:9879f62d423ee6d26776f6a28d01e7c300786aec773e2ef707068b3ed6d6d368	phylotypes/phylotype_nreads.1e0.csv	pt__00048	0.174887	TRUE	docker.synapse.org/syn34555655/sub1_final	sha256:9879f62d423ee6d26776f6a28d01e7c300786aec773e2ef707068b3ed6d6d368	Challenge 1	syn36463027	3319559		0.6452	0.5438	0.4054	yuanfang.guan	phylotype_nreads.1e0.csv: pt__00048
docker.synapse.org/syn34555655/sub1_final@sha256:9879f62d423ee6d26776f6a28d01e7c300786aec773e2ef707068b3ed6d6d368	phylotypes/phylotype_nreads.1e0.csv	pt__00050	0.0294996	TRUE	docker.synapse.org/syn34555655/sub1_final	sha256:9879f62d423ee6d26776f6a28d01e7c300786aec773e2ef707068b3ed6d6d368	Challenge 1	syn36463027	3319559		0.6452	0.5438	0.4054	yuanfang.guan	phylotype_nreads.1e0.csv: pt__00050
docker.synapse.org/syn34555655/sub1_final@sha256:9879f62d423ee6d26776f6a28d01e7c300786aec773e2ef707068b3ed6d6d368	phylotypes/phylotype_nreads.1e0.csv	pt__00050	0.0294996	TRUE	docker.synapse.org/syn34555655/sub1_final	sha256:9879f62d423ee6d26776f6a28d01e7c300786aec773e2ef707068b3ed6d6d368	Challenge 1	syn36463027	3319559		0.6452	0.5438	0.4054	yuanfang.guan	phylotype_nreads.1e0.csv: pt__00050
docker.synapse.org/syn34555655/sub1_final@sha256:9879f62d423ee6d26776f6a28d01e7c300786aec773e2ef707068b3ed6d6d368	phylotypes/phylotype_nreads.1e0.csv	pt__00060	0.0282209	TRUE	docker.synapse.org/syn34555655/sub1_final	sha256:9879f62d423ee6d26776f6a28d01e7c300786aec773e2ef707068b3ed6d6d368	Challenge 1	syn36463027	3319559		0.6452	0.5438	0.4054	yuanfang.guan	phylotype_nreads.1e0.csv: pt__00060
docker.synapse.org/syn34555655/sub1_final@sha256:9879f62d423ee6d26776f6a28d01e7c300786aec773e2ef707068b3ed6d6d368	phylotypes/phylotype_nreads.1e0.csv	pt__00060	0.0282209	TRUE	docker.synapse.org/syn34555655/sub1_final	sha256:9879f62d423ee6d26776f6a28d01e7c300786aec773e2ef707068b3ed6d6d368	Challenge 1	syn36463027	3319559		0.6452	0.5438	0.4054	yuanfang.guan	phylotype_nreads.1e0.csv: pt__00060
docker.synapse.org/syn34555655/sub1_final@sha256:9879f62d423ee6d26776f6a28d01e7c300786aec773e2ef707068b3ed6d6d368	phylotypes/phylotype_nreads.1e0.csv	pt__00068	0.000831766	TRUE	docker.synapse.org/syn34555655/sub1_final	sha256:9879f62d423ee6d26776f6a28d01e7c300786aec773e2ef707068b3ed6d6d368	Challenge 1	syn36463027	3319559		0.6452	0.5438	0.4054	yuanfang.guan	phylotype_nreads.1e0.csv: pt__00068
docker.synapse.org/syn34555655/sub1_final@sha256:9879f62d423ee6d26776f6a28d01e7c300786aec773e2ef707068b3ed6d6d368	phylotypes/phylotype_nreads.1e0.csv	pt__00068	0.000831766	TRUE	docker.synapse.org/syn34555655/sub1_final	sha256:9879f62d423ee6d26776f6a28d01e7c300786aec773e2ef707068b3ed6d6d368	Challenge 1	syn36463027	3319559		0.6452	0.5438	0.4054	yuanfang.guan	phylotype_nreads.1e0.csv: pt__00068
docker.synapse.org/syn35594394/preterm@sha256:198aeb67cef53da9990945f336f8d47e5140449ce80f9ca8679a7fdaf51999ca	phylotypes/phylotype_relabd.1e_1.csv	pt__00001	1.87893e-13	TRUE	docker.synapse.org/syn35594394/preterm	sha256:198aeb67cef53da9990945f336f8d47e5140449ce80f9ca8679a7fdaf51999ca	Challenge 1	syn36385198	3452101		0.6459	0.5683	0.5946	KBJ	phylotype_relabd.1e_1.csv: pt__00001
docker.synapse.org/syn35594394/preterm@sha256:198aeb67cef53da9990945f336f8d47e5140449ce80f9ca8679a7fdaf51999ca	phylotypes/phylotype_relabd.1e_1.csv	pt__00002	1.87893e-13	TRUE	docker.synapse.org/syn35594394/preterm	sha256:198aeb67cef53da9990945f336f8d47e5140449ce80f9ca8679a7fdaf51999ca	Challenge 1	syn36385198	3452101		0.6459	0.5683	0.5946	KBJ	phylotype_relabd.1e_1.csv: pt__00002
docker.synapse.org/syn35594394/preterm@sha256:198aeb67cef53da9990945f336f8d47e5140449ce80f9ca8679a7fdaf51999ca	phylotypes/phylotype_relabd.1e_1.csv	pt__00003	1.87893e-13	TRUE	docker.synapse.org/syn35594394/preterm	sha256:198aeb67cef53da9990945f336f8d47e5140449ce80f9ca8679a7fdaf51999ca	Challenge 1	syn36385198	3452101		0.6459	0.5683	0.5946	KBJ	phylotype_relabd.1e_1.csv: pt__00003
docker.synapse.org/syn35594394/preterm@sha256:198aeb67cef53da9990945f336f8d47e5140449ce80f9ca8679a7fdaf51999ca	phylotypes/phylotype_relabd.1e_1.csv	pt__00004	1.87893e-13	TRUE	docker.synapse.org/syn35594394/preterm	sha256:198aeb67cef53da9990945f336f8d47e5140449ce80f9ca8679a7fdaf51999ca	Challenge 1	syn36385198	3452101		0.6459	0.5683	0.5946	KBJ	phylotype_relabd.1e_1.csv: pt__00004
docker.synapse.org/syn35594394/preterm@sha256:198aeb67cef53da9990945f336f8d47e5140449ce80f9ca8679a7fdaf51999ca	phylotypes/phylotype_relabd.1e_1.csv	pt__00005	1.87893e-13	TRUE	docker.synapse.org/syn35594394/preterm	sha256:198aeb67cef53da9990945f336f8d47e5140449ce80f9ca8679a7fdaf51999ca	Challenge 1	syn36385198	3452101		0.6459	0.5683	0.5946	KBJ	phylotype_relabd.1e_1.csv: pt__00005
docker.synapse.org/syn35594394/preterm@sha256:198aeb67cef53da9990945f336f8d47e5140449ce80f9ca8679a7fdaf51999ca	phylotypes/phylotype_relabd.1e_1.csv	pt__00006	1.87893e-13	TRUE	docker.synapse.org/syn35594394/preterm	sha256:198aeb67cef53da9990945f336f8d47e5140449ce80f9ca8679a7fdaf51999ca	Challenge 1	syn36385198	3452101		0.6459	0.5683	0.5946	KBJ	phylotype_relabd.1e_1.csv: pt__00006
docker.synapse.org/syn35594394/preterm@sha256:198aeb67cef53da9990945f336f8d47e5140449ce80f9ca8679a7fdaf51999ca	phylotypes/phylotype_relabd.1e_1.csv	pt__00007	1.87893e-13	TRUE	docker.synapse.org/syn35594394/preterm	sha256:198aeb67cef53da9990945f336f8d47e5140449ce80f9ca8679a7fdaf51999ca	Challenge 1	syn36385198	3452101		0.6459	0.5683	0.5946	KBJ	phylotype_relabd.1e_1.csv: pt__00007
docker.synapse.org/syn35594394/preterm@sha256:198aeb67cef53da9990945f336f8d47e5140449ce80f9ca8679a7fdaf51999ca	phylotypes/phylotype_relabd.1e_1.csv	pt__00008	0.389152	TRUE	docker.synapse.org/syn35594394/preterm	sha256:198aeb67cef53da9990945f336f8d47e5140449ce80f9ca8679a7fdaf51999ca	Challenge 1	syn36385198	3452101		0.6459	0.5683	0.5946	KBJ	phylotype_relabd.1e_1.csv: pt__00008
docker.synapse.org/syn35594394/preterm@sha256:198aeb67cef53da9990945f336f8d47e5140449ce80f9ca8679a7fdaf51999ca	phylotypes/phylotype_relabd.1e_1.csv	pt__00009	0.373978	TRUE	docker.synapse.org/syn35594394/preterm	sha256:198aeb67cef53da9990945f336f8d47e5140449ce80f9ca8679a7fdaf51999ca	Challenge 1	syn36385198	3452101		0.6459	0.5683	0.5946	KBJ	phylotype_relabd.1e_1.csv: pt__00009
docker.synapse.org/syn35594394/preterm@sha256:198aeb67cef53da9990945f336f8d47e5140449ce80f9ca8679a7fdaf51999ca	phylotypes/phylotype_relabd.1e_1.csv	pt__00010	1.87893e-13	TRUE	docker.synapse.org/syn35594394/preterm	sha256:198aeb67cef53da9990945f336f8d47e5140449ce80f9ca8679a7fdaf51999ca	Challenge 1	syn36385198	3452101		0.6459	0.5683	0.5946	KBJ	phylotype_relabd.1e_1.csv: pt__00010
docker.synapse.org/syn35594394/preterm@sha256:198aeb67cef53da9990945f336f8d47e5140449ce80f9ca8679a7fdaf51999ca	phylotypes/phylotype_relabd.1e_1.csv	pt__00011	1.87893e-13	TRUE	docker.synapse.org/syn35594394/preterm	sha256:198aeb67cef53da9990945f336f8d47e5140449ce80f9ca8679a7fdaf51999ca	Challenge 1	syn36385198	3452101		0.6459	0.5683	0.5946	KBJ	phylotype_relabd.1e_1.csv: pt__00011
docker.synapse.org/syn35594394/preterm@sha256:198aeb67cef53da9990945f336f8d47e5140449ce80f9ca8679a7fdaf51999ca	phylotypes/phylotype_relabd.1e_1.csv	pt__00012	1.87893e-13	TRUE	docker.synapse.org/syn35594394/preterm	sha256:198aeb67cef53da9990945f336f8d47e5140449ce80f9ca8679a7fdaf51999ca	Challenge 1	syn36385198	3452101		0.6459	0.5683	0.5946	KBJ	phylotype_relabd.1e_1.csv: pt__00012
docker.synapse.org/syn35594394/preterm@sha256:198aeb67cef53da9990945f336f8d47e5140449ce80f9ca8679a7fdaf51999ca	phylotypes/phylotype_relabd.1e_1.csv	pt__00013	0.375816	TRUE	docker.synapse.org/syn35594394/preterm	sha256:198aeb67cef53da9990945f336f8d47e5140449ce80f9ca8679a7fdaf51999ca	Challenge 1	syn36385198	3452101		0.6459	0.5683	0.5946	KBJ	phylotype_relabd.1e_1.csv: pt__00013
docker.synapse.org/syn35594394/preterm@sha256:198aeb67cef53da9990945f336f8d47e5140449ce80f9ca8679a7fdaf51999ca	phylotypes/phylotype_relabd.1e_1.csv	pt__00014	1.87893e-13	TRUE	docker.synapse.org/syn35594394/preterm	sha256:198aeb67cef53da9990945f336f8d47e5140449ce80f9ca8679a7fdaf51999ca	Challenge 1	syn36385198	3452101		0.6459	0.5683	0.5946	KBJ	phylotype_relabd.1e_1.csv: pt__00014
docker.synapse.org/syn35594394/preterm@sha256:198aeb67cef53da9990945f336f8d47e5140449ce80f9ca8679a7fdaf51999ca	phylotypes/phylotype_relabd.1e_1.csv	pt__00015	1.87893e-13	TRUE	docker.synapse.org/syn35594394/preterm	sha256:198aeb67cef53da9990945f336f8d47e5140449ce80f9ca8679a7fdaf51999ca	Challenge 1	syn36385198	3452101		0.6459	0.5683	0.5946	KBJ	phylotype_relabd.1e_1.csv: pt__00015
docker.synapse.org/syn35594394/preterm@sha256:198aeb67cef53da9990945f336f8d47e5140449ce80f9ca8679a7fdaf51999ca	phylotypes/phylotype_relabd.1e_1.csv	pt__00016	1.87893e-13	TRUE	docker.synapse.org/syn35594394/preterm	sha256:198aeb67cef53da9990945f336f8d47e5140449ce80f9ca8679a7fdaf51999ca	Challenge 1	syn36385198	3452101		0.6459	0.5683	0.5946	KBJ	phylotype_relabd.1e_1.csv: pt__00016
docker.synapse.org/syn35594394/preterm@sha256:198aeb67cef53da9990945f336f8d47e5140449ce80f9ca8679a7fdaf51999ca	phylotypes/phylotype_relabd.1e_1.csv	pt__00017	1.87893e-13	TRUE	docker.synapse.org/syn35594394/preterm	sha256:198aeb67cef53da9990945f336f8d47e5140449ce80f9ca8679a7fdaf51999ca	Challenge 1	syn36385198	3452101		0.6459	0.5683	0.5946	KBJ	phylotype_relabd.1e_1.csv: pt__00017
docker.synapse.org/syn35594394/preterm@sha256:198aeb67cef53da9990945f336f8d47e5140449ce80f9ca8679a7fdaf51999ca	phylotypes/phylotype_relabd.1e_1.csv	pt__00018	1.87893e-13	TRUE	docker.synapse.org/syn35594394/preterm	sha256:198aeb67cef53da9990945f336f8d47e5140449ce80f9ca8679a7fdaf51999ca	Challenge 1	syn36385198	3452101		0.6459	0.5683	0.5946	KBJ	phylotype_relabd.1e_1.csv: pt__00018
docker.synapse.org/syn35594394/preterm@sha256:198aeb67cef53da9990945f336f8d47e5140449ce80f9ca8679a7fdaf51999ca	phylotypes/phylotype_relabd.1e_1.csv	pt__00019	0.38391	TRUE	docker.synapse.org/syn35594394/preterm	sha256:198aeb67cef53da9990945f336f8d47e5140449ce80f9ca8679a7fdaf51999ca	Challenge 1	syn36385198	3452101		0.6459	0.5683	0.5946	KBJ	phylotype_relabd.1e_1.csv: pt__00019
docker.synapse.org/syn35594394/preterm@sha256:198aeb67cef53da9990945f336f8d47e5140449ce80f9ca8679a7fdaf51999ca	phylotypes/phylotype_relabd.1e_1.csv	pt__00020	1.87893e-13	TRUE	docker.synapse.org/syn35594394/preterm	sha256:198aeb67cef53da9990945f336f8d47e5140449ce80f9ca8679a7fdaf51999ca	Challenge 1	syn36385198	3452101		0.6459	0.5683	0.5946	KBJ	phylotype_relabd.1e_1.csv: pt__00020
docker.synapse.org/syn35594394/preterm@sha256:198aeb67cef53da9990945f336f8d47e5140449ce80f9ca8679a7fdaf51999ca	phylotypes/phylotype_relabd.1e_1.csv	pt__00021	1.87893e-13	TRUE	docker.synapse.org/syn35594394/preterm	sha256:198aeb67cef53da9990945f336f8d47e5140449ce80f9ca8679a7fdaf51999ca	Challenge 1	syn36385198	3452101		0.6459	0.5683	0.5946	KBJ	phylotype_relabd.1e_1.csv: pt__00021
docker.synapse.org/syn35594394/preterm@sha256:198aeb67cef53da9990945f336f8d47e5140449ce80f9ca8679a7fdaf51999ca	phylotypes/phylotype_relabd.1e_1.csv	pt__00022	0.318989	TRUE	docker.synapse.org/syn35594394/preterm	sha256:198aeb67cef53da9990945f336f8d47e5140449ce80f9ca8679a7fdaf51999ca	Challenge 1	syn36385198	3452101		0.6459	0.5683	0.5946	KBJ	phylotype_relabd.1e_1.csv: pt__00022
docker.synapse.org/syn35594394/preterm@sha256:198aeb67cef53da9990945f336f8d47e5140449ce80f9ca8679a7fdaf51999ca	phylotypes/phylotype_relabd.1e_1.csv	pt__00023	1.87893e-13	TRUE	docker.synapse.org/syn35594394/preterm	sha256:198aeb67cef53da9990945f336f8d47e5140449ce80f9ca8679a7fdaf51999ca	Challenge 1	syn36385198	3452101		0.6459	0.5683	0.5946	KBJ	phylotype_relabd.1e_1.csv: pt__00023
docker.synapse.org/syn35594394/preterm@sha256:198aeb67cef53da9990945f336f8d47e5140449ce80f9ca8679a7fdaf51999ca	phylotypes/phylotype_relabd.1e_1.csv	pt__00024	1.87893e-13	TRUE	docker.synapse.org/syn35594394/preterm	sha256:198aeb67cef53da9990945f336f8d47e5140449ce80f9ca8679a7fdaf51999ca	Challenge 1	syn36385198	3452101		0.6459	0.5683	0.5946	KBJ	phylotype_relabd.1e_1.csv: pt__00024
docker.synapse.org/syn35594394/preterm@sha256:198aeb67cef53da9990945f336f8d47e5140449ce80f9ca8679a7fdaf51999ca	phylotypes/phylotype_relabd.1e_1.csv	pt__00025	0.348744	TRUE	docker.synapse.org/syn35594394/preterm	sha256:198aeb67cef53da9990945f336f8d47e5140449ce80f9ca8679a7fdaf51999ca	Challenge 1	syn36385198	3452101		0.6459	0.5683	0.5946	KBJ	phylotype_relabd.1e_1.csv: pt__00025
docker.synapse.org/syn35594394/preterm@sha256:198aeb67cef53da9990945f336f8d47e5140449ce80f9ca8679a7fdaf51999ca	phylotypes/phylotype_relabd.1e_1.csv	pt__00026	1.87893e-13	TRUE	docker.synapse.org/syn35594394/preterm	sha256:198aeb67cef53da9990945f336f8d47e5140449ce80f9ca8679a7fdaf51999ca	Challenge 1	syn36385198	3452101		0.6459	0.5683	0.5946	KBJ	phylotype_relabd.1e_1.csv: pt__00026
docker.synapse.org/syn35594394/preterm@sha256:198aeb67cef53da9990945f336f8d47e5140449ce80f9ca8679a7fdaf51999ca	phylotypes/phylotype_relabd.1e_1.csv	pt__00027	1.87893e-13	TRUE	docker.synapse.org/syn35594394/preterm	sha256:198aeb67cef53da9990945f336f8d47e5140449ce80f9ca8679a7fdaf51999ca	Challenge 1	syn36385198	3452101		0.6459	0.5683	0.5946	KBJ	phylotype_relabd.1e_1.csv: pt__00027
docker.synapse.org/syn35594394/preterm@sha256:198aeb67cef53da9990945f336f8d47e5140449ce80f9ca8679a7fdaf51999ca	phylotypes/phylotype_relabd.1e_1.csv	pt__00028	1.87893e-13	TRUE	docker.synapse.org/syn35594394/preterm	sha256:198aeb67cef53da9990945f336f8d47e5140449ce80f9ca8679a7fdaf51999ca	Challenge 1	syn36385198	3452101		0.6459	0.5683	0.5946	KBJ	phylotype_relabd.1e_1.csv: pt__00028
docker.synapse.org/syn35594394/preterm@sha256:198aeb67cef53da9990945f336f8d47e5140449ce80f9ca8679a7fdaf51999ca	phylotypes/phylotype_relabd.1e_1.csv	pt__00029	1.87893e-13	TRUE	docker.synapse.org/syn35594394/preterm	sha256:198aeb67cef53da9990945f336f8d47e5140449ce80f9ca8679a7fdaf51999ca	Challenge 1	syn36385198	3452101		0.6459	0.5683	0.5946	KBJ	phylotype_relabd.1e_1.csv: pt__00029
docker.synapse.org/syn35594394/preterm@sha256:198aeb67cef53da9990945f336f8d47e5140449ce80f9ca8679a7fdaf51999ca	phylotypes/phylotype_relabd.1e_1.csv	pt__00030	1.87893e-13	TRUE	docker.synapse.org/syn35594394/preterm	sha256:198aeb67cef53da9990945f336f8d47e5140449ce80f9ca8679a7fdaf51999ca	Challenge 1	syn36385198	3452101		0.6459	0.5683	0.5946	KBJ	phylotype_relabd.1e_1.csv: pt__00030
docker.synapse.org/syn35594394/preterm@sha256:198aeb67cef53da9990945f336f8d47e5140449ce80f9ca8679a7fdaf51999ca	phylotypes/phylotype_relabd.1e_1.csv	pt__00031	1.87893e-13	TRUE	docker.synapse.org/syn35594394/preterm	sha256:198aeb67cef53da9990945f336f8d47e5140449ce80f9ca8679a7fdaf51999ca	Challenge 1	syn36385198	3452101		0.6459	0.5683	0.5946	KBJ	phylotype_relabd.1e_1.csv: pt__00031
docker.synapse.org/syn35594394/preterm@sha256:198aeb67cef53da9990945f336f8d47e5140449ce80f9ca8679a7fdaf51999ca	phylotypes/phylotype_relabd.1e_1.csv	pt__00032	1.87893e-13	TRUE	docker.synapse.org/syn35594394/preterm	sha256:198aeb67cef53da9990945f336f8d47e5140449ce80f9ca8679a7fdaf51999ca	Challenge 1	syn36385198	3452101		0.6459	0.5683	0.5946	KBJ	phylotype_relabd.1e_1.csv: pt__00032
docker.synapse.org/syn35594394/preterm@sha256:198aeb67cef53da9990945f336f8d47e5140449ce80f9ca8679a7fdaf51999ca	phylotypes/phylotype_relabd.1e_1.csv	pt__00033	1.87893e-13	TRUE	docker.synapse.org/syn35594394/preterm	sha256:198aeb67cef53da9990945f336f8d47e5140449ce80f9ca8679a7fdaf51999ca	Challenge 1	syn36385198	3452101		0.6459	0.5683	0.5946	KBJ	phylotype_relabd.1e_1.csv: pt__00033
docker.synapse.org/syn35594394/preterm@sha256:198aeb67cef53da9990945f336f8d47e5140449ce80f9ca8679a7fdaf51999ca	phylotypes/phylotype_relabd.1e_1.csv	pt__00034	0.346353	TRUE	docker.synapse.org/syn35594394/preterm	sha256:198aeb67cef53da9990945f336f8d47e5140449ce80f9ca8679a7fdaf51999ca	Challenge 1	syn36385198	3452101		0.6459	0.5683	0.5946	KBJ	phylotype_relabd.1e_1.csv: pt__00034
docker.synapse.org/syn35594394/preterm@sha256:198aeb67cef53da9990945f336f8d47e5140449ce80f9ca8679a7fdaf51999ca	phylotypes/phylotype_relabd.1e_1.csv	pt__00035	1.87893e-13	TRUE	docker.synapse.org/syn35594394/preterm	sha256:198aeb67cef53da9990945f336f8d47e5140449ce80f9ca8679a7fdaf51999ca	Challenge 1	syn36385198	3452101		0.6459	0.5683	0.5946	KBJ	phylotype_relabd.1e_1.csv: pt__00035
docker.synapse.org/syn35594394/preterm@sha256:198aeb67cef53da9990945f336f8d47e5140449ce80f9ca8679a7fdaf51999ca	phylotypes/phylotype_relabd.1e_1.csv	pt__00036	0.337574	TRUE	docker.synapse.org/syn35594394/preterm	sha256:198aeb67cef53da9990945f336f8d47e5140449ce80f9ca8679a7fdaf51999ca	Challenge 1	syn36385198	3452101		0.6459	0.5683	0.5946	KBJ	phylotype_relabd.1e_1.csv: pt__00036
docker.synapse.org/syn35594394/preterm@sha256:198aeb67cef53da9990945f336f8d47e5140449ce80f9ca8679a7fdaf51999ca	phylotypes/phylotype_relabd.1e_1.csv	pt__00037	1.87893e-13	TRUE	docker.synapse.org/syn35594394/preterm	sha256:198aeb67cef53da9990945f336f8d47e5140449ce80f9ca8679a7fdaf51999ca	Challenge 1	syn36385198	3452101		0.6459	0.5683	0.5946	KBJ	phylotype_relabd.1e_1.csv: pt__00037
docker.synapse.org/syn35594394/preterm@sha256:198aeb67cef53da9990945f336f8d47e5140449ce80f9ca8679a7fdaf51999ca	phylotypes/phylotype_relabd.1e_1.csv	pt__00038	1.87893e-13	TRUE	docker.synapse.org/syn35594394/preterm	sha256:198aeb67cef53da9990945f336f8d47e5140449ce80f9ca8679a7fdaf51999ca	Challenge 1	syn36385198	3452101		0.6459	0.5683	0.5946	KBJ	phylotype_relabd.1e_1.csv: pt__00038
docker.synapse.org/syn35594394/preterm@sha256:198aeb67cef53da9990945f336f8d47e5140449ce80f9ca8679a7fdaf51999ca	phylotypes/phylotype_relabd.1e_1.csv	pt__00039	0.391129	TRUE	docker.synapse.org/syn35594394/preterm	sha256:198aeb67cef53da9990945f336f8d47e5140449ce80f9ca8679a7fdaf51999ca	Challenge 1	syn36385198	3452101		0.6459	0.5683	0.5946	KBJ	phylotype_relabd.1e_1.csv: pt__00039
docker.synapse.org/syn35594394/preterm@sha256:198aeb67cef53da9990945f336f8d47e5140449ce80f9ca8679a7fdaf51999ca	phylotypes/phylotype_relabd.1e_1.csv	pt__00040	1.87893e-13	TRUE	docker.synapse.org/syn35594394/preterm	sha256:198aeb67cef53da9990945f336f8d47e5140449ce80f9ca8679a7fdaf51999ca	Challenge 1	syn36385198	3452101		0.6459	0.5683	0.5946	KBJ	phylotype_relabd.1e_1.csv: pt__00040
docker.synapse.org/syn35594394/preterm@sha256:198aeb67cef53da9990945f336f8d47e5140449ce80f9ca8679a7fdaf51999ca	phylotypes/phylotype_relabd.1e_1.csv	pt__00041	0.339671	TRUE	docker.synapse.org/syn35594394/preterm	sha256:198aeb67cef53da9990945f336f8d47e5140449ce80f9ca8679a7fdaf51999ca	Challenge 1	syn36385198	3452101		0.6459	0.5683	0.5946	KBJ	phylotype_relabd.1e_1.csv: pt__00041
docker.synapse.org/syn35594394/preterm@sha256:198aeb67cef53da9990945f336f8d47e5140449ce80f9ca8679a7fdaf51999ca	phylotypes/phylotype_relabd.1e_1.csv	pt__00042	1.87893e-13	TRUE	docker.synapse.org/syn35594394/preterm	sha256:198aeb67cef53da9990945f336f8d47e5140449ce80f9ca8679a7fdaf51999ca	Challenge 1	syn36385198	3452101		0.6459	0.5683	0.5946	KBJ	phylotype_relabd.1e_1.csv: pt__00042
docker.synapse.org/syn35594394/preterm@sha256:198aeb67cef53da9990945f336f8d47e5140449ce80f9ca8679a7fdaf51999ca	phylotypes/phylotype_relabd.1e_1.csv	pt__00044	1.87893e-13	TRUE	docker.synapse.org/syn35594394/preterm	sha256:198aeb67cef53da9990945f336f8d47e5140449ce80f9ca8679a7fdaf51999ca	Challenge 1	syn36385198	3452101		0.6459	0.5683	0.5946	KBJ	phylotype_relabd.1e_1.csv: pt__00044
docker.synapse.org/syn35594394/preterm@sha256:198aeb67cef53da9990945f336f8d47e5140449ce80f9ca8679a7fdaf51999ca	phylotypes/phylotype_relabd.1e_1.csv	pt__00045	0.335705	TRUE	docker.synapse.org/syn35594394/preterm	sha256:198aeb67cef53da9990945f336f8d47e5140449ce80f9ca8679a7fdaf51999ca	Challenge 1	syn36385198	3452101		0.6459	0.5683	0.5946	KBJ	phylotype_relabd.1e_1.csv: pt__00045
docker.synapse.org/syn35594394/preterm@sha256:198aeb67cef53da9990945f336f8d47e5140449ce80f9ca8679a7fdaf51999ca	phylotypes/phylotype_relabd.1e_1.csv	pt__00046	1.87893e-13	TRUE	docker.synapse.org/syn35594394/preterm	sha256:198aeb67cef53da9990945f336f8d47e5140449ce80f9ca8679a7fdaf51999ca	Challenge 1	syn36385198	3452101		0.6459	0.5683	0.5946	KBJ	phylotype_relabd.1e_1.csv: pt__00046
docker.synapse.org/syn35594394/preterm@sha256:198aeb67cef53da9990945f336f8d47e5140449ce80f9ca8679a7fdaf51999ca	phylotypes/phylotype_relabd.1e_1.csv	pt__00048	1.87893e-13	TRUE	docker.synapse.org/syn35594394/preterm	sha256:198aeb67cef53da9990945f336f8d47e5140449ce80f9ca8679a7fdaf51999ca	Challenge 1	syn36385198	3452101		0.6459	0.5683	0.5946	KBJ	phylotype_relabd.1e_1.csv: pt__00048
docker.synapse.org/syn35594394/preterm@sha256:198aeb67cef53da9990945f336f8d47e5140449ce80f9ca8679a7fdaf51999ca	phylotypes/phylotype_relabd.1e_1.csv	pt__00049	1.87893e-13	TRUE	docker.synapse.org/syn35594394/preterm	sha256:198aeb67cef53da9990945f336f8d47e5140449ce80f9ca8679a7fdaf51999ca	Challenge 1	syn36385198	3452101		0.6459	0.5683	0.5946	KBJ	phylotype_relabd.1e_1.csv: pt__00049
docker.synapse.org/syn35594394/preterm@sha256:198aeb67cef53da9990945f336f8d47e5140449ce80f9ca8679a7fdaf51999ca	phylotypes/phylotype_relabd.1e_1.csv	pt__00050	1.87893e-13	TRUE	docker.synapse.org/syn35594394/preterm	sha256:198aeb67cef53da9990945f336f8d47e5140449ce80f9ca8679a7fdaf51999ca	Challenge 1	syn36385198	3452101		0.6459	0.5683	0.5946	KBJ	phylotype_relabd.1e_1.csv: pt__00050
docker.synapse.org/syn35594394/preterm@sha256:198aeb67cef53da9990945f336f8d47e5140449ce80f9ca8679a7fdaf51999ca	phylotypes/phylotype_relabd.1e_1.csv	pt__00052	1.87893e-13	TRUE	docker.synapse.org/syn35594394/preterm	sha256:198aeb67cef53da9990945f336f8d47e5140449ce80f9ca8679a7fdaf51999ca	Challenge 1	syn36385198	3452101		0.6459	0.5683	0.5946	KBJ	phylotype_relabd.1e_1.csv: pt__00052
docker.synapse.org/syn35594394/preterm@sha256:198aeb67cef53da9990945f336f8d47e5140449ce80f9ca8679a7fdaf51999ca	phylotypes/phylotype_relabd.1e_1.csv	pt__00053	1.87893e-13	TRUE	docker.synapse.org/syn35594394/preterm	sha256:198aeb67cef53da9990945f336f8d47e5140449ce80f9ca8679a7fdaf51999ca	Challenge 1	syn36385198	3452101		0.6459	0.5683	0.5946	KBJ	phylotype_relabd.1e_1.csv: pt__00053
docker.synapse.org/syn35594394/preterm@sha256:198aeb67cef53da9990945f336f8d47e5140449ce80f9ca8679a7fdaf51999ca	phylotypes/phylotype_relabd.1e_1.csv	pt__00054	1.87893e-13	TRUE	docker.synapse.org/syn35594394/preterm	sha256:198aeb67cef53da9990945f336f8d47e5140449ce80f9ca8679a7fdaf51999ca	Challenge 1	syn36385198	3452101		0.6459	0.5683	0.5946	KBJ	phylotype_relabd.1e_1.csv: pt__00054
docker.synapse.org/syn35594394/preterm@sha256:198aeb67cef53da9990945f336f8d47e5140449ce80f9ca8679a7fdaf51999ca	phylotypes/phylotype_relabd.1e_1.csv	pt__00055	0.333759	TRUE	docker.synapse.org/syn35594394/preterm	sha256:198aeb67cef53da9990945f336f8d47e5140449ce80f9ca8679a7fdaf51999ca	Challenge 1	syn36385198	3452101		0.6459	0.5683	0.5946	KBJ	phylotype_relabd.1e_1.csv: pt__00055
docker.synapse.org/syn35594394/preterm@sha256:198aeb67cef53da9990945f336f8d47e5140449ce80f9ca8679a7fdaf51999ca	phylotypes/phylotype_relabd.1e_1.csv	pt__00056	1.87893e-13	TRUE	docker.synapse.org/syn35594394/preterm	sha256:198aeb67cef53da9990945f336f8d47e5140449ce80f9ca8679a7fdaf51999ca	Challenge 1	syn36385198	3452101		0.6459	0.5683	0.5946	KBJ	phylotype_relabd.1e_1.csv: pt__00056
docker.synapse.org/syn35594394/preterm@sha256:198aeb67cef53da9990945f336f8d47e5140449ce80f9ca8679a7fdaf51999ca	phylotypes/phylotype_relabd.1e_1.csv	pt__00057	1.87893e-13	TRUE	docker.synapse.org/syn35594394/preterm	sha256:198aeb67cef53da9990945f336f8d47e5140449ce80f9ca8679a7fdaf51999ca	Challenge 1	syn36385198	3452101		0.6459	0.5683	0.5946	KBJ	phylotype_relabd.1e_1.csv: pt__00057
docker.synapse.org/syn35594394/preterm@sha256:198aeb67cef53da9990945f336f8d47e5140449ce80f9ca8679a7fdaf51999ca	phylotypes/phylotype_relabd.1e_1.csv	pt__00058	0.444069	TRUE	docker.synapse.org/syn35594394/preterm	sha256:198aeb67cef53da9990945f336f8d47e5140449ce80f9ca8679a7fdaf51999ca	Challenge 1	syn36385198	3452101		0.6459	0.5683	0.5946	KBJ	phylotype_relabd.1e_1.csv: pt__00058
docker.synapse.org/syn35594394/preterm@sha256:198aeb67cef53da9990945f336f8d47e5140449ce80f9ca8679a7fdaf51999ca	phylotypes/phylotype_relabd.1e_1.csv	pt__00059	1.87893e-13	TRUE	docker.synapse.org/syn35594394/preterm	sha256:198aeb67cef53da9990945f336f8d47e5140449ce80f9ca8679a7fdaf51999ca	Challenge 1	syn36385198	3452101		0.6459	0.5683	0.5946	KBJ	phylotype_relabd.1e_1.csv: pt__00059
docker.synapse.org/syn35594394/preterm@sha256:198aeb67cef53da9990945f336f8d47e5140449ce80f9ca8679a7fdaf51999ca	phylotypes/phylotype_relabd.1e_1.csv	pt__00060	1.87893e-13	TRUE	docker.synapse.org/syn35594394/preterm	sha256:198aeb67cef53da9990945f336f8d47e5140449ce80f9ca8679a7fdaf51999ca	Challenge 1	syn36385198	3452101		0.6459	0.5683	0.5946	KBJ	phylotype_relabd.1e_1.csv: pt__00060
docker.synapse.org/syn35594394/preterm@sha256:198aeb67cef53da9990945f336f8d47e5140449ce80f9ca8679a7fdaf51999ca	phylotypes/phylotype_relabd.1e_1.csv	pt__00061	1.87893e-13	TRUE	docker.synapse.org/syn35594394/preterm	sha256:198aeb67cef53da9990945f336f8d47e5140449ce80f9ca8679a7fdaf51999ca	Challenge 1	syn36385198	3452101		0.6459	0.5683	0.5946	KBJ	phylotype_relabd.1e_1.csv: pt__00061
docker.synapse.org/syn35594394/preterm@sha256:198aeb67cef53da9990945f336f8d47e5140449ce80f9ca8679a7fdaf51999ca	phylotypes/phylotype_relabd.1e_1.csv	pt__00062	1.87893e-13	TRUE	docker.synapse.org/syn35594394/preterm	sha256:198aeb67cef53da9990945f336f8d47e5140449ce80f9ca8679a7fdaf51999ca	Challenge 1	syn36385198	3452101		0.6459	0.5683	0.5946	KBJ	phylotype_relabd.1e_1.csv: pt__00062
docker.synapse.org/syn35594394/preterm@sha256:198aeb67cef53da9990945f336f8d47e5140449ce80f9ca8679a7fdaf51999ca	phylotypes/phylotype_relabd.1e_1.csv	pt__00064	1.87893e-13	TRUE	docker.synapse.org/syn35594394/preterm	sha256:198aeb67cef53da9990945f336f8d47e5140449ce80f9ca8679a7fdaf51999ca	Challenge 1	syn36385198	3452101		0.6459	0.5683	0.5946	KBJ	phylotype_relabd.1e_1.csv: pt__00064
docker.synapse.org/syn35594394/preterm@sha256:198aeb67cef53da9990945f336f8d47e5140449ce80f9ca8679a7fdaf51999ca	phylotypes/phylotype_relabd.1e_1.csv	pt__00066	1.87893e-13	TRUE	docker.synapse.org/syn35594394/preterm	sha256:198aeb67cef53da9990945f336f8d47e5140449ce80f9ca8679a7fdaf51999ca	Challenge 1	syn36385198	3452101		0.6459	0.5683	0.5946	KBJ	phylotype_relabd.1e_1.csv: pt__00066
docker.synapse.org/syn35594394/preterm@sha256:198aeb67cef53da9990945f336f8d47e5140449ce80f9ca8679a7fdaf51999ca	phylotypes/phylotype_relabd.1e_1.csv	pt__00068	0.51066	TRUE	docker.synapse.org/syn35594394/preterm	sha256:198aeb67cef53da9990945f336f8d47e5140449ce80f9ca8679a7fdaf51999ca	Challenge 1	syn36385198	3452101		0.6459	0.5683	0.5946	KBJ	phylotype_relabd.1e_1.csv: pt__00068
docker.synapse.org/syn35594394/preterm@sha256:198aeb67cef53da9990945f336f8d47e5140449ce80f9ca8679a7fdaf51999ca	phylotypes/phylotype_relabd.1e_1.csv	pt__00069	1.87893e-13	TRUE	docker.synapse.org/syn35594394/preterm	sha256:198aeb67cef53da9990945f336f8d47e5140449ce80f9ca8679a7fdaf51999ca	Challenge 1	syn36385198	3452101		0.6459	0.5683	0.5946	KBJ	phylotype_relabd.1e_1.csv: pt__00069
docker.synapse.org/syn35594394/preterm@sha256:198aeb67cef53da9990945f336f8d47e5140449ce80f9ca8679a7fdaf51999ca	phylotypes/phylotype_relabd.1e_1.csv	pt__00073	1.87893e-13	TRUE	docker.synapse.org/syn35594394/preterm	sha256:198aeb67cef53da9990945f336f8d47e5140449ce80f9ca8679a7fdaf51999ca	Challenge 1	syn36385198	3452101		0.6459	0.5683	0.5946	KBJ	phylotype_relabd.1e_1.csv: pt__00073
docker.synapse.org/syn35594394/preterm@sha256:198aeb67cef53da9990945f336f8d47e5140449ce80f9ca8679a7fdaf51999ca	phylotypes/phylotype_relabd.1e_1.csv	pt__00074	1.87893e-13	TRUE	docker.synapse.org/syn35594394/preterm	sha256:198aeb67cef53da9990945f336f8d47e5140449ce80f9ca8679a7fdaf51999ca	Challenge 1	syn36385198	3452101		0.6459	0.5683	0.5946	KBJ	phylotype_relabd.1e_1.csv: pt__00074
docker.synapse.org/syn35594394/preterm@sha256:198aeb67cef53da9990945f336f8d47e5140449ce80f9ca8679a7fdaf51999ca	phylotypes/phylotype_relabd.1e_1.csv	pt__00075	1.87893e-13	TRUE	docker.synapse.org/syn35594394/preterm	sha256:198aeb67cef53da9990945f336f8d47e5140449ce80f9ca8679a7fdaf51999ca	Challenge 1	syn36385198	3452101		0.6459	0.5683	0.5946	KBJ	phylotype_relabd.1e_1.csv: pt__00075
docker.synapse.org/syn35594394/preterm@sha256:198aeb67cef53da9990945f336f8d47e5140449ce80f9ca8679a7fdaf51999ca	phylotypes/phylotype_relabd.1e_1.csv	pt__00076	1.87893e-13	TRUE	docker.synapse.org/syn35594394/preterm	sha256:198aeb67cef53da9990945f336f8d47e5140449ce80f9ca8679a7fdaf51999ca	Challenge 1	syn36385198	3452101		0.6459	0.5683	0.5946	KBJ	phylotype_relabd.1e_1.csv: pt__00076
docker.synapse.org/syn35594394/preterm@sha256:198aeb67cef53da9990945f336f8d47e5140449ce80f9ca8679a7fdaf51999ca	phylotypes/phylotype_relabd.1e_1.csv	pt__00077	1.87893e-13	TRUE	docker.synapse.org/syn35594394/preterm	sha256:198aeb67cef53da9990945f336f8d47e5140449ce80f9ca8679a7fdaf51999ca	Challenge 1	syn36385198	3452101		0.6459	0.5683	0.5946	KBJ	phylotype_relabd.1e_1.csv: pt__00077
docker.synapse.org/syn35594394/preterm@sha256:198aeb67cef53da9990945f336f8d47e5140449ce80f9ca8679a7fdaf51999ca	phylotypes/phylotype_relabd.1e_1.csv	pt__00078	1.87893e-13	TRUE	docker.synapse.org/syn35594394/preterm	sha256:198aeb67cef53da9990945f336f8d47e5140449ce80f9ca8679a7fdaf51999ca	Challenge 1	syn36385198	3452101		0.6459	0.5683	0.5946	KBJ	phylotype_relabd.1e_1.csv: pt__00078
docker.synapse.org/syn35594394/preterm@sha256:198aeb67cef53da9990945f336f8d47e5140449ce80f9ca8679a7fdaf51999ca	phylotypes/phylotype_relabd.1e_1.csv	pt__00079	1.87893e-13	TRUE	docker.synapse.org/syn35594394/preterm	sha256:198aeb67cef53da9990945f336f8d47e5140449ce80f9ca8679a7fdaf51999ca	Challenge 1	syn36385198	3452101		0.6459	0.5683	0.5946	KBJ	phylotype_relabd.1e_1.csv: pt__00079
docker.synapse.org/syn35594394/preterm@sha256:198aeb67cef53da9990945f336f8d47e5140449ce80f9ca8679a7fdaf51999ca	phylotypes/phylotype_relabd.1e_1.csv	pt__00080	1.87893e-13	TRUE	docker.synapse.org/syn35594394/preterm	sha256:198aeb67cef53da9990945f336f8d47e5140449ce80f9ca8679a7fdaf51999ca	Challenge 1	syn36385198	3452101		0.6459	0.5683	0.5946	KBJ	phylotype_relabd.1e_1.csv: pt__00080
docker.synapse.org/syn35594394/preterm@sha256:198aeb67cef53da9990945f336f8d47e5140449ce80f9ca8679a7fdaf51999ca	phylotypes/phylotype_relabd.1e_1.csv	pt__00082	1.87893e-13	TRUE	docker.synapse.org/syn35594394/preterm	sha256:198aeb67cef53da9990945f336f8d47e5140449ce80f9ca8679a7fdaf51999ca	Challenge 1	syn36385198	3452101		0.6459	0.5683	0.5946	KBJ	phylotype_relabd.1e_1.csv: pt__00082
docker.synapse.org/syn35594394/preterm@sha256:198aeb67cef53da9990945f336f8d47e5140449ce80f9ca8679a7fdaf51999ca	phylotypes/phylotype_relabd.1e_1.csv	pt__00085	1.87893e-13	TRUE	docker.synapse.org/syn35594394/preterm	sha256:198aeb67cef53da9990945f336f8d47e5140449ce80f9ca8679a7fdaf51999ca	Challenge 1	syn36385198	3452101		0.6459	0.5683	0.5946	KBJ	phylotype_relabd.1e_1.csv: pt__00085
docker.synapse.org/syn35594394/preterm@sha256:198aeb67cef53da9990945f336f8d47e5140449ce80f9ca8679a7fdaf51999ca	phylotypes/phylotype_relabd.1e_1.csv	pt__00087	1.87893e-13	TRUE	docker.synapse.org/syn35594394/preterm	sha256:198aeb67cef53da9990945f336f8d47e5140449ce80f9ca8679a7fdaf51999ca	Challenge 1	syn36385198	3452101		0.6459	0.5683	0.5946	KBJ	phylotype_relabd.1e_1.csv: pt__00087
docker.synapse.org/syn35594394/preterm@sha256:198aeb67cef53da9990945f336f8d47e5140449ce80f9ca8679a7fdaf51999ca	phylotypes/phylotype_relabd.1e_1.csv	pt__00089	1.87893e-13	TRUE	docker.synapse.org/syn35594394/preterm	sha256:198aeb67cef53da9990945f336f8d47e5140449ce80f9ca8679a7fdaf51999ca	Challenge 1	syn36385198	3452101		0.6459	0.5683	0.5946	KBJ	phylotype_relabd.1e_1.csv: pt__00089
docker.synapse.org/syn35594394/preterm@sha256:198aeb67cef53da9990945f336f8d47e5140449ce80f9ca8679a7fdaf51999ca	phylotypes/phylotype_relabd.1e_1.csv	pt__00090	0.290333	TRUE	docker.synapse.org/syn35594394/preterm	sha256:198aeb67cef53da9990945f336f8d47e5140449ce80f9ca8679a7fdaf51999ca	Challenge 1	syn36385198	3452101		0.6459	0.5683	0.5946	KBJ	phylotype_relabd.1e_1.csv: pt__00090
docker.synapse.org/syn35594394/preterm@sha256:198aeb67cef53da9990945f336f8d47e5140449ce80f9ca8679a7fdaf51999ca	phylotypes/phylotype_relabd.1e_1.csv	pt__00091	1.87893e-13	TRUE	docker.synapse.org/syn35594394/preterm	sha256:198aeb67cef53da9990945f336f8d47e5140449ce80f9ca8679a7fdaf51999ca	Challenge 1	syn36385198	3452101		0.6459	0.5683	0.5946	KBJ	phylotype_relabd.1e_1.csv: pt__00091
docker.synapse.org/syn35594394/preterm@sha256:198aeb67cef53da9990945f336f8d47e5140449ce80f9ca8679a7fdaf51999ca	phylotypes/phylotype_relabd.1e_1.csv	pt__00092	1.87893e-13	TRUE	docker.synapse.org/syn35594394/preterm	sha256:198aeb67cef53da9990945f336f8d47e5140449ce80f9ca8679a7fdaf51999ca	Challenge 1	syn36385198	3452101		0.6459	0.5683	0.5946	KBJ	phylotype_relabd.1e_1.csv: pt__00092
docker.synapse.org/syn35594394/preterm@sha256:198aeb67cef53da9990945f336f8d47e5140449ce80f9ca8679a7fdaf51999ca	phylotypes/phylotype_relabd.1e_1.csv	pt__00097	1.87893e-13	TRUE	docker.synapse.org/syn35594394/preterm	sha256:198aeb67cef53da9990945f336f8d47e5140449ce80f9ca8679a7fdaf51999ca	Challenge 1	syn36385198	3452101		0.6459	0.5683	0.5946	KBJ	phylotype_relabd.1e_1.csv: pt__00097
docker.synapse.org/syn35594394/preterm@sha256:198aeb67cef53da9990945f336f8d47e5140449ce80f9ca8679a7fdaf51999ca	phylotypes/phylotype_relabd.1e_1.csv	pt__00102	1.87893e-13	TRUE	docker.synapse.org/syn35594394/preterm	sha256:198aeb67cef53da9990945f336f8d47e5140449ce80f9ca8679a7fdaf51999ca	Challenge 1	syn36385198	3452101		0.6459	0.5683	0.5946	KBJ	phylotype_relabd.1e_1.csv: pt__00102
docker.synapse.org/syn35594394/preterm@sha256:198aeb67cef53da9990945f336f8d47e5140449ce80f9ca8679a7fdaf51999ca	phylotypes/phylotype_relabd.1e_1.csv	pt__00103	1.87893e-13	TRUE	docker.synapse.org/syn35594394/preterm	sha256:198aeb67cef53da9990945f336f8d47e5140449ce80f9ca8679a7fdaf51999ca	Challenge 1	syn36385198	3452101		0.6459	0.5683	0.5946	KBJ	phylotype_relabd.1e_1.csv: pt__00103
docker.synapse.org/syn35594394/preterm@sha256:198aeb67cef53da9990945f336f8d47e5140449ce80f9ca8679a7fdaf51999ca	phylotypes/phylotype_relabd.1e_1.csv	pt__00104	0.359915	TRUE	docker.synapse.org/syn35594394/preterm	sha256:198aeb67cef53da9990945f336f8d47e5140449ce80f9ca8679a7fdaf51999ca	Challenge 1	syn36385198	3452101		0.6459	0.5683	0.5946	KBJ	phylotype_relabd.1e_1.csv: pt__00104
docker.synapse.org/syn35594394/preterm@sha256:198aeb67cef53da9990945f336f8d47e5140449ce80f9ca8679a7fdaf51999ca	phylotypes/phylotype_relabd.1e_1.csv	pt__00109	1.87893e-13	TRUE	docker.synapse.org/syn35594394/preterm	sha256:198aeb67cef53da9990945f336f8d47e5140449ce80f9ca8679a7fdaf51999ca	Challenge 1	syn36385198	3452101		0.6459	0.5683	0.5946	KBJ	phylotype_relabd.1e_1.csv: pt__00109
docker.synapse.org/syn35594394/preterm@sha256:198aeb67cef53da9990945f336f8d47e5140449ce80f9ca8679a7fdaf51999ca	phylotypes/phylotype_relabd.1e_1.csv	pt__00112	1.87893e-13	TRUE	docker.synapse.org/syn35594394/preterm	sha256:198aeb67cef53da9990945f336f8d47e5140449ce80f9ca8679a7fdaf51999ca	Challenge 1	syn36385198	3452101		0.6459	0.5683	0.5946	KBJ	phylotype_relabd.1e_1.csv: pt__00112
docker.synapse.org/syn35594394/preterm@sha256:198aeb67cef53da9990945f336f8d47e5140449ce80f9ca8679a7fdaf51999ca	phylotypes/phylotype_relabd.1e_1.csv	pt__00117	1.87893e-13	TRUE	docker.synapse.org/syn35594394/preterm	sha256:198aeb67cef53da9990945f336f8d47e5140449ce80f9ca8679a7fdaf51999ca	Challenge 1	syn36385198	3452101		0.6459	0.5683	0.5946	KBJ	phylotype_relabd.1e_1.csv: pt__00117
docker.synapse.org/syn35594394/preterm@sha256:198aeb67cef53da9990945f336f8d47e5140449ce80f9ca8679a7fdaf51999ca	phylotypes/phylotype_relabd.1e_1.csv	pt__00121	1.87893e-13	TRUE	docker.synapse.org/syn35594394/preterm	sha256:198aeb67cef53da9990945f336f8d47e5140449ce80f9ca8679a7fdaf51999ca	Challenge 1	syn36385198	3452101		0.6459	0.5683	0.5946	KBJ	phylotype_relabd.1e_1.csv: pt__00121
docker.synapse.org/syn35594394/preterm@sha256:198aeb67cef53da9990945f336f8d47e5140449ce80f9ca8679a7fdaf51999ca	phylotypes/phylotype_relabd.1e_1.csv	pt__00123	1.87893e-13	TRUE	docker.synapse.org/syn35594394/preterm	sha256:198aeb67cef53da9990945f336f8d47e5140449ce80f9ca8679a7fdaf51999ca	Challenge 1	syn36385198	3452101		0.6459	0.5683	0.5946	KBJ	phylotype_relabd.1e_1.csv: pt__00123
docker.synapse.org/syn35594394/preterm@sha256:198aeb67cef53da9990945f336f8d47e5140449ce80f9ca8679a7fdaf51999ca	phylotypes/phylotype_relabd.1e_1.csv	pt__00125	1.87893e-13	TRUE	docker.synapse.org/syn35594394/preterm	sha256:198aeb67cef53da9990945f336f8d47e5140449ce80f9ca8679a7fdaf51999ca	Challenge 1	syn36385198	3452101		0.6459	0.5683	0.5946	KBJ	phylotype_relabd.1e_1.csv: pt__00125
docker.synapse.org/syn35594394/preterm@sha256:198aeb67cef53da9990945f336f8d47e5140449ce80f9ca8679a7fdaf51999ca	phylotypes/phylotype_relabd.1e_1.csv	pt__00128	1.87893e-13	TRUE	docker.synapse.org/syn35594394/preterm	sha256:198aeb67cef53da9990945f336f8d47e5140449ce80f9ca8679a7fdaf51999ca	Challenge 1	syn36385198	3452101		0.6459	0.5683	0.5946	KBJ	phylotype_relabd.1e_1.csv: pt__00128
docker.synapse.org/syn35594394/preterm@sha256:198aeb67cef53da9990945f336f8d47e5140449ce80f9ca8679a7fdaf51999ca	phylotypes/phylotype_relabd.1e_1.csv	pt__00143	1.87893e-13	TRUE	docker.synapse.org/syn35594394/preterm	sha256:198aeb67cef53da9990945f336f8d47e5140449ce80f9ca8679a7fdaf51999ca	Challenge 1	syn36385198	3452101		0.6459	0.5683	0.5946	KBJ	phylotype_relabd.1e_1.csv: pt__00143
docker.synapse.org/syn35594394/preterm@sha256:198aeb67cef53da9990945f336f8d47e5140449ce80f9ca8679a7fdaf51999ca	phylotypes/phylotype_relabd.1e_1.csv	pt__00144	1.87893e-13	TRUE	docker.synapse.org/syn35594394/preterm	sha256:198aeb67cef53da9990945f336f8d47e5140449ce80f9ca8679a7fdaf51999ca	Challenge 1	syn36385198	3452101		0.6459	0.5683	0.5946	KBJ	phylotype_relabd.1e_1.csv: pt__00144
docker.synapse.org/syn35594394/preterm@sha256:198aeb67cef53da9990945f336f8d47e5140449ce80f9ca8679a7fdaf51999ca	phylotypes/phylotype_relabd.1e_1.csv	pt__00158	1.87893e-13	TRUE	docker.synapse.org/syn35594394/preterm	sha256:198aeb67cef53da9990945f336f8d47e5140449ce80f9ca8679a7fdaf51999ca	Challenge 1	syn36385198	3452101		0.6459	0.5683	0.5946	KBJ	phylotype_relabd.1e_1.csv: pt__00158
docker.synapse.org/syn35594394/preterm@sha256:198aeb67cef53da9990945f336f8d47e5140449ce80f9ca8679a7fdaf51999ca	phylotypes/phylotype_relabd.1e_1.csv	pt__00164	1.87893e-13	TRUE	docker.synapse.org/syn35594394/preterm	sha256:198aeb67cef53da9990945f336f8d47e5140449ce80f9ca8679a7fdaf51999ca	Challenge 1	syn36385198	3452101		0.6459	0.5683	0.5946	KBJ	phylotype_relabd.1e_1.csv: pt__00164
docker.synapse.org/syn35594394/preterm@sha256:198aeb67cef53da9990945f336f8d47e5140449ce80f9ca8679a7fdaf51999ca	phylotypes/phylotype_relabd.1e_1.csv	pt__00166	0.639033	TRUE	docker.synapse.org/syn35594394/preterm	sha256:198aeb67cef53da9990945f336f8d47e5140449ce80f9ca8679a7fdaf51999ca	Challenge 1	syn36385198	3452101		0.6459	0.5683	0.5946	KBJ	phylotype_relabd.1e_1.csv: pt__00166
docker.synapse.org/syn35594394/preterm@sha256:198aeb67cef53da9990945f336f8d47e5140449ce80f9ca8679a7fdaf51999ca	phylotypes/phylotype_relabd.1e_1.csv	pt__00186	1.87893e-13	TRUE	docker.synapse.org/syn35594394/preterm	sha256:198aeb67cef53da9990945f336f8d47e5140449ce80f9ca8679a7fdaf51999ca	Challenge 1	syn36385198	3452101		0.6459	0.5683	0.5946	KBJ	phylotype_relabd.1e_1.csv: pt__00186
docker.synapse.org/syn35594394/preterm@sha256:198aeb67cef53da9990945f336f8d47e5140449ce80f9ca8679a7fdaf51999ca	phylotypes/phylotype_relabd.1e_1.csv	pt__00198	1.87893e-13	TRUE	docker.synapse.org/syn35594394/preterm	sha256:198aeb67cef53da9990945f336f8d47e5140449ce80f9ca8679a7fdaf51999ca	Challenge 1	syn36385198	3452101		0.6459	0.5683	0.5946	KBJ	phylotype_relabd.1e_1.csv: pt__00198
docker.synapse.org/syn35594394/preterm@sha256:198aeb67cef53da9990945f336f8d47e5140449ce80f9ca8679a7fdaf51999ca	phylotypes/phylotype_relabd.1e_1.csv	pt__00208	1.87893e-13	TRUE	docker.synapse.org/syn35594394/preterm	sha256:198aeb67cef53da9990945f336f8d47e5140449ce80f9ca8679a7fdaf51999ca	Challenge 1	syn36385198	3452101		0.6459	0.5683	0.5946	KBJ	phylotype_relabd.1e_1.csv: pt__00208
docker.synapse.org/syn35594394/preterm@sha256:198aeb67cef53da9990945f336f8d47e5140449ce80f9ca8679a7fdaf51999ca	phylotypes/phylotype_relabd.1e_1.csv	pt__00225	1.87893e-13	TRUE	docker.synapse.org/syn35594394/preterm	sha256:198aeb67cef53da9990945f336f8d47e5140449ce80f9ca8679a7fdaf51999ca	Challenge 1	syn36385198	3452101		0.6459	0.5683	0.5946	KBJ	phylotype_relabd.1e_1.csv: pt__00225
docker.synapse.org/syn35594394/preterm@sha256:198aeb67cef53da9990945f336f8d47e5140449ce80f9ca8679a7fdaf51999ca	phylotypes/phylotype_relabd.1e_1.csv	pt__00260	1.87893e-13	TRUE	docker.synapse.org/syn35594394/preterm	sha256:198aeb67cef53da9990945f336f8d47e5140449ce80f9ca8679a7fdaf51999ca	Challenge 1	syn36385198	3452101		0.6459	0.5683	0.5946	KBJ	phylotype_relabd.1e_1.csv: pt__00260
docker.synapse.org/syn35594394/preterm@sha256:198aeb67cef53da9990945f336f8d47e5140449ce80f9ca8679a7fdaf51999ca	phylotypes/phylotype_relabd.1e_1.csv	pt__00279	1.87893e-13	TRUE	docker.synapse.org/syn35594394/preterm	sha256:198aeb67cef53da9990945f336f8d47e5140449ce80f9ca8679a7fdaf51999ca	Challenge 1	syn36385198	3452101		0.6459	0.5683	0.5946	KBJ	phylotype_relabd.1e_1.csv: pt__00279
docker.synapse.org/syn35594394/preterm@sha256:198aeb67cef53da9990945f336f8d47e5140449ce80f9ca8679a7fdaf51999ca	phylotypes/phylotype_relabd.1e_1.csv	pt__00358	1.87893e-13	TRUE	docker.synapse.org/syn35594394/preterm	sha256:198aeb67cef53da9990945f336f8d47e5140449ce80f9ca8679a7fdaf51999ca	Challenge 1	syn36385198	3452101		0.6459	0.5683	0.5946	KBJ	phylotype_relabd.1e_1.csv: pt__00358
docker.synapse.org/syn35594394/preterm@sha256:198aeb67cef53da9990945f336f8d47e5140449ce80f9ca8679a7fdaf51999ca	phylotypes/phylotype_relabd.1e_1.csv	pt__00668	1.87893e-13	TRUE	docker.synapse.org/syn35594394/preterm	sha256:198aeb67cef53da9990945f336f8d47e5140449ce80f9ca8679a7fdaf51999ca	Challenge 1	syn36385198	3452101		0.6459	0.5683	0.5946	KBJ	phylotype_relabd.1e_1.csv: pt__00668
docker.synapse.org/syn35594394/preterm@sha256:198aeb67cef53da9990945f336f8d47e5140449ce80f9ca8679a7fdaf51999ca	phylotypes/phylotype_relabd.1e_1.csv	pt__00832	1.87893e-13	TRUE	docker.synapse.org/syn35594394/preterm	sha256:198aeb67cef53da9990945f336f8d47e5140449ce80f9ca8679a7fdaf51999ca	Challenge 1	syn36385198	3452101		0.6459	0.5683	0.5946	KBJ	phylotype_relabd.1e_1.csv: pt__00832
docker.synapse.org/syn35594394/preterm@sha256:198aeb67cef53da9990945f336f8d47e5140449ce80f9ca8679a7fdaf51999ca	phylotypes/phylotype_relabd.1e_1.csv	pt__02028	1.87893e-13	TRUE	docker.synapse.org/syn35594394/preterm	sha256:198aeb67cef53da9990945f336f8d47e5140449ce80f9ca8679a7fdaf51999ca	Challenge 1	syn36385198	3452101		0.6459	0.5683	0.5946	KBJ	phylotype_relabd.1e_1.csv: pt__02028
docker.synapse.org/syn35594394/preterm@sha256:198aeb67cef53da9990945f336f8d47e5140449ce80f9ca8679a7fdaf51999ca	phylotypes/phylotype_relabd.1e_1.csv	pt__04188	1.87893e-13	TRUE	docker.synapse.org/syn35594394/preterm	sha256:198aeb67cef53da9990945f336f8d47e5140449ce80f9ca8679a7fdaf51999ca	Challenge 1	syn36385198	3452101		0.6459	0.5683	0.5946	KBJ	phylotype_relabd.1e_1.csv: pt__04188
