# Supplementary material for: Microbiome preterm birth DREAM challenge: Crowdsourcing machine learning approaches to advance preterm birth research
Source: Cell Rep Med. 2023 Dec 21;5(1):101350. doi: 10.1016/j.xcrm.2023.101350 (PMC10829755; doi:10.1016/j.xcrm.2023.101350)
Supplement: Table S7. Feature permutation and univariate correlation analysis of features vs. early preterm birth [file mmc3.xlsx]

## Sheet: sc2_cst
		Supplementary Table 7. Feature permutation results (sub-challenge 2)
container	table	feature	permute_dist	feature_used	dockerrepositoryname	dockerdigest	Challenge	name	submitterid	entityid	boot_auc_roc	boot_auprc	boot_accuracy	team_name	Feature
docker.synapse.org/syn35877342/techtmann-lab-challenge-earlypt@sha256:d4304f824ffd2c2beb16b35320b0bfc05cefe72c1aa695a8f75a0a2f8890df52	community_state_types/cst_valencia_dummies.csv	CST I-A	0.475079	TRUE	docker.synapse.org/syn35877342/techtmann-lab-challenge-earlypt	sha256:d4304f824ffd2c2beb16b35320b0bfc05cefe72c1aa695a8f75a0a2f8890df52	Challenge 2	syn36511607	3451929	syn36511607	0.8611	0.383	0.9189	Techtmann Lab	cst_valencia_dummies.csv: CST I-A
docker.synapse.org/syn35877342/techtmann-lab-challenge-earlypt@sha256:d4304f824ffd2c2beb16b35320b0bfc05cefe72c1aa695a8f75a0a2f8890df52	community_state_types/cst_valencia_dummies.csv	CST III-A	0.843564	TRUE	docker.synapse.org/syn35877342/techtmann-lab-challenge-earlypt	sha256:d4304f824ffd2c2beb16b35320b0bfc05cefe72c1aa695a8f75a0a2f8890df52	Challenge 2	syn36511607	3451929	syn36511607	0.8611	0.383	0.9189	Techtmann Lab	cst_valencia_dummies.csv: CST III-A
docker.synapse.org/syn35877342/techtmann-lab-challenge-earlypt@sha256:d4304f824ffd2c2beb16b35320b0bfc05cefe72c1aa695a8f75a0a2f8890df52	community_state_types/cst_valencia_dummies.csv	CST III-B	0.232809	TRUE	docker.synapse.org/syn35877342/techtmann-lab-challenge-earlypt	sha256:d4304f824ffd2c2beb16b35320b0bfc05cefe72c1aa695a8f75a0a2f8890df52	Challenge 2	syn36511607	3451929	syn36511607	0.8611	0.383	0.9189	Techtmann Lab	cst_valencia_dummies.csv: CST III-B
docker.synapse.org/syn35877342/techtmann-lab-challenge-earlypt@sha256:d4304f824ffd2c2beb16b35320b0bfc05cefe72c1aa695a8f75a0a2f8890df52	community_state_types/cst_valencia_dummies.csv	CST IV-B	0.28775	TRUE	docker.synapse.org/syn35877342/techtmann-lab-challenge-earlypt	sha256:d4304f824ffd2c2beb16b35320b0bfc05cefe72c1aa695a8f75a0a2f8890df52	Challenge 2	syn36511607	3451929	syn36511607	0.8611	0.383	0.9189	Techtmann Lab	cst_valencia_dummies.csv: CST IV-B
docker.synapse.org/syn36441203/vttp@sha256:e5cd6db0d6f5d350a906541ae3b5bdd44115b642d2f610575d6014e9663a5884	community_state_types/cst_valencia_dummies.csv	CST I-A	0.0928857	TRUE	docker.synapse.org/syn36441203/vttp	sha256:e5cd6db0d6f5d350a906541ae3b5bdd44115b642d2f610575d6014e9663a5884	Challenge 2	syn36442138	3453431	syn36442138	0.8	0.423	0.9189	Clague VT.TP	cst_valencia_dummies.csv: CST I-A
docker.synapse.org/syn36441203/vttp@sha256:e5cd6db0d6f5d350a906541ae3b5bdd44115b642d2f610575d6014e9663a5884	community_state_types/cst_valencia_dummies.csv	CST III-A	0.211351	TRUE	docker.synapse.org/syn36441203/vttp	sha256:e5cd6db0d6f5d350a906541ae3b5bdd44115b642d2f610575d6014e9663a5884	Challenge 2	syn36442138	3453431	syn36442138	0.8	0.423	0.9189	Clague VT.TP	cst_valencia_dummies.csv: CST III-A
docker.synapse.org/syn36441203/vttp@sha256:e5cd6db0d6f5d350a906541ae3b5bdd44115b642d2f610575d6014e9663a5884	community_state_types/cst_valencia_dummies.csv	CST III-B	0.11488	TRUE	docker.synapse.org/syn36441203/vttp	sha256:e5cd6db0d6f5d350a906541ae3b5bdd44115b642d2f610575d6014e9663a5884	Challenge 2	syn36442138	3453431	syn36442138	0.8	0.423	0.9189	Clague VT.TP	cst_valencia_dummies.csv: CST III-B
docker.synapse.org/syn36441203/vttp@sha256:e5cd6db0d6f5d350a906541ae3b5bdd44115b642d2f610575d6014e9663a5884	community_state_types/cst_valencia_dummies.csv	CST IV-B	0.084003	TRUE	docker.synapse.org/syn36441203/vttp	sha256:e5cd6db0d6f5d350a906541ae3b5bdd44115b642d2f610575d6014e9663a5884	Challenge 2	syn36442138	3453431	syn36442138	0.8	0.423	0.9189	Clague VT.TP	cst_valencia_dummies.csv: CST IV-B
docker.synapse.org/syn35802768/model2@sha256:bdd89b4ef955bfc2f3e8110990936ff613c7da482357fc9758349dfbc27101bd	community_state_types/cst_valencia_dummies.csv	CST I-A	1.23678	TRUE	docker.synapse.org/syn35802768/model2	sha256:bdd89b4ef955bfc2f3e8110990936ff613c7da482357fc9758349dfbc27101bd	Challenge 2	syn36448011	3453494	syn36448011	0.8333	0.2693	0.8919	AI4knowledgeLAB	cst_valencia_dummies.csv: CST I-A
docker.synapse.org/syn35802768/model2@sha256:bdd89b4ef955bfc2f3e8110990936ff613c7da482357fc9758349dfbc27101bd	community_state_types/cst_valencia_dummies.csv	CST III-A	0.790524	TRUE	docker.synapse.org/syn35802768/model2	sha256:bdd89b4ef955bfc2f3e8110990936ff613c7da482357fc9758349dfbc27101bd	Challenge 2	syn36448011	3453494	syn36448011	0.8333	0.2693	0.8919	AI4knowledgeLAB	cst_valencia_dummies.csv: CST III-A
docker.synapse.org/syn35802768/model2@sha256:bdd89b4ef955bfc2f3e8110990936ff613c7da482357fc9758349dfbc27101bd	community_state_types/cst_valencia_dummies.csv	CST III-B	0.808741	TRUE	docker.synapse.org/syn35802768/model2	sha256:bdd89b4ef955bfc2f3e8110990936ff613c7da482357fc9758349dfbc27101bd	Challenge 2	syn36448011	3453494	syn36448011	0.8333	0.2693	0.8919	AI4knowledgeLAB	cst_valencia_dummies.csv: CST III-B
docker.synapse.org/syn35802768/model2@sha256:bdd89b4ef955bfc2f3e8110990936ff613c7da482357fc9758349dfbc27101bd	community_state_types/cst_valencia_dummies.csv	CST IV-B	0.655625	TRUE	docker.synapse.org/syn35802768/model2	sha256:bdd89b4ef955bfc2f3e8110990936ff613c7da482357fc9758349dfbc27101bd	Challenge 2	syn36448011	3453494	syn36448011	0.8333	0.2693	0.8919	AI4knowledgeLAB	cst_valencia_dummies.csv: CST IV-B
docker.synapse.org/syn36495788/vttp@sha256:b205c396e40427aa9f4d29976599c8ddac12aa7ed37ff398b6d3b02b0337b91d	community_state_types/cst_valencia_dummies.csv	CST I-A	0.113137	TRUE	docker.synapse.org/syn36495788/vttp	sha256:b205c396e40427aa9f4d29976599c8ddac12aa7ed37ff398b6d3b02b0337b91d	Challenge 2	syn36502370	3453431	syn36502370	0.8106	0.287	0.8919	Clague VT.TP	cst_valencia_dummies.csv: CST I-A
docker.synapse.org/syn36495788/vttp@sha256:b205c396e40427aa9f4d29976599c8ddac12aa7ed37ff398b6d3b02b0337b91d	community_state_types/cst_valencia_dummies.csv	CST III-A	0.157162	TRUE	docker.synapse.org/syn36495788/vttp	sha256:b205c396e40427aa9f4d29976599c8ddac12aa7ed37ff398b6d3b02b0337b91d	Challenge 2	syn36502370	3453431	syn36502370	0.8106	0.287	0.8919	Clague VT.TP	cst_valencia_dummies.csv: CST III-A
docker.synapse.org/syn36495788/vttp@sha256:b205c396e40427aa9f4d29976599c8ddac12aa7ed37ff398b6d3b02b0337b91d	community_state_types/cst_valencia_dummies.csv	CST III-B	0.0860233	TRUE	docker.synapse.org/syn36495788/vttp	sha256:b205c396e40427aa9f4d29976599c8ddac12aa7ed37ff398b6d3b02b0337b91d	Challenge 2	syn36502370	3453431	syn36502370	0.8106	0.287	0.8919	Clague VT.TP	cst_valencia_dummies.csv: CST III-B
docker.synapse.org/syn36495788/vttp@sha256:b205c396e40427aa9f4d29976599c8ddac12aa7ed37ff398b6d3b02b0337b91d	community_state_types/cst_valencia_dummies.csv	CST IV-B	0.0842615	TRUE	docker.synapse.org/syn36495788/vttp	sha256:b205c396e40427aa9f4d29976599c8ddac12aa7ed37ff398b6d3b02b0337b91d	Challenge 2	syn36502370	3453431	syn36502370	0.8106	0.287	0.8919	Clague VT.TP	cst_valencia_dummies.csv: CST IV-B
docker.synapse.org/syn33064784/test@sha256:a76de3a76c339cdf73a20e6cc907baccc63fce6cd913f4d23ee9e5588f2be257	community_state_types/cst_valencia_dummies.csv	CST I-A	0.158229	TRUE	docker.synapse.org/syn33064784/test	sha256:a76de3a76c339cdf73a20e6cc907baccc63fce6cd913f4d23ee9e5588f2be257	Challenge 2	syn35545064	3451471	syn35545064	0.8235	0.2457	0.9189	polalawang	cst_valencia_dummies.csv: CST I-A
docker.synapse.org/syn33064784/test@sha256:a76de3a76c339cdf73a20e6cc907baccc63fce6cd913f4d23ee9e5588f2be257	community_state_types/cst_valencia_dummies.csv	CST III-A	0.369478	TRUE	docker.synapse.org/syn33064784/test	sha256:a76de3a76c339cdf73a20e6cc907baccc63fce6cd913f4d23ee9e5588f2be257	Challenge 2	syn35545064	3451471	syn35545064	0.8235	0.2457	0.9189	polalawang	cst_valencia_dummies.csv: CST III-A
docker.synapse.org/syn33064784/test@sha256:a76de3a76c339cdf73a20e6cc907baccc63fce6cd913f4d23ee9e5588f2be257	community_state_types/cst_valencia_dummies.csv	CST III-B	0.0322497	TRUE	docker.synapse.org/syn33064784/test	sha256:a76de3a76c339cdf73a20e6cc907baccc63fce6cd913f4d23ee9e5588f2be257	Challenge 2	syn35545064	3451471	syn35545064	0.8235	0.2457	0.9189	polalawang	cst_valencia_dummies.csv: CST III-B
docker.synapse.org/syn33064784/test@sha256:a76de3a76c339cdf73a20e6cc907baccc63fce6cd913f4d23ee9e5588f2be257	community_state_types/cst_valencia_dummies.csv	CST IV-B	0.0542822	TRUE	docker.synapse.org/syn33064784/test	sha256:a76de3a76c339cdf73a20e6cc907baccc63fce6cd913f4d23ee9e5588f2be257	Challenge 2	syn35545064	3451471	syn35545064	0.8235	0.2457	0.9189	polalawang	cst_valencia_dummies.csv: CST IV-B
docker.synapse.org/syn35947149/vttp@sha256:17962308009edecf4473bb7fa067d0afb1babb577a110e67191734caa7b9a4e2	community_state_types/cst_valencia_dummies.csv	CST I-A	0.0943398	TRUE	docker.synapse.org/syn35947149/vttp	sha256:17962308009edecf4473bb7fa067d0afb1babb577a110e67191734caa7b9a4e2	Challenge 2	syn35950959	3453431	syn35950959	0.8056	0.3851	0.9189	Clague VT.TP	cst_valencia_dummies.csv: CST I-A
docker.synapse.org/syn35947149/vttp@sha256:17962308009edecf4473bb7fa067d0afb1babb577a110e67191734caa7b9a4e2	community_state_types/cst_valencia_dummies.csv	CST III-A	0.204083	TRUE	docker.synapse.org/syn35947149/vttp	sha256:17962308009edecf4473bb7fa067d0afb1babb577a110e67191734caa7b9a4e2	Challenge 2	syn35950959	3453431	syn35950959	0.8056	0.3851	0.9189	Clague VT.TP	cst_valencia_dummies.csv: CST III-A
docker.synapse.org/syn35947149/vttp@sha256:17962308009edecf4473bb7fa067d0afb1babb577a110e67191734caa7b9a4e2	community_state_types/cst_valencia_dummies.csv	CST III-B	0.0965194	TRUE	docker.synapse.org/syn35947149/vttp	sha256:17962308009edecf4473bb7fa067d0afb1babb577a110e67191734caa7b9a4e2	Challenge 2	syn35950959	3453431	syn35950959	0.8056	0.3851	0.9189	Clague VT.TP	cst_valencia_dummies.csv: CST III-B
docker.synapse.org/syn35947149/vttp@sha256:17962308009edecf4473bb7fa067d0afb1babb577a110e67191734caa7b9a4e2	community_state_types/cst_valencia_dummies.csv	CST IV-B	0.0982548	TRUE	docker.synapse.org/syn35947149/vttp	sha256:17962308009edecf4473bb7fa067d0afb1babb577a110e67191734caa7b9a4e2	Challenge 2	syn35950959	3453431	syn35950959	0.8056	0.3851	0.9189	Clague VT.TP	cst_valencia_dummies.csv: CST IV-B
docker.synapse.org/syn35877342/techtmann-lab-challenge-earlypt@sha256:d4304f824ffd2c2beb16b35320b0bfc05cefe72c1aa695a8f75a0a2f8890df52	alpha_diversity/alpha_diversity.csv	shannon	1.30553	TRUE	docker.synapse.org/syn35877342/techtmann-lab-challenge-earlypt	sha256:d4304f824ffd2c2beb16b35320b0bfc05cefe72c1aa695a8f75a0a2f8890df52	Challenge 2	syn36511607	3451929	syn36511607	0.8611	0.383	0.9189	Techtmann Lab	alpha_diversity.csv: shannon
docker.synapse.org/syn35877342/techtmann-lab-challenge-earlypt@sha256:d4304f824ffd2c2beb16b35320b0bfc05cefe72c1aa695a8f75a0a2f8890df52	alpha_diversity/alpha_diversity.csv	inv_simpson	1.60041	TRUE	docker.synapse.org/syn35877342/techtmann-lab-challenge-earlypt	sha256:d4304f824ffd2c2beb16b35320b0bfc05cefe72c1aa695a8f75a0a2f8890df52	Challenge 2	syn36511607	3451929	syn36511607	0.8611	0.383	0.9189	Techtmann Lab	alpha_diversity.csv: inv_simpson
docker.synapse.org/syn35877342/techtmann-lab-challenge-earlypt@sha256:d4304f824ffd2c2beb16b35320b0bfc05cefe72c1aa695a8f75a0a2f8890df52	alpha_diversity/alpha_diversity.csv	bwpd	1.19088	TRUE	docker.synapse.org/syn35877342/techtmann-lab-challenge-earlypt	sha256:d4304f824ffd2c2beb16b35320b0bfc05cefe72c1aa695a8f75a0a2f8890df52	Challenge 2	syn36511607	3451929	syn36511607	0.8611	0.383	0.9189	Techtmann Lab	alpha_diversity.csv: bwpd
docker.synapse.org/syn35877342/techtmann-lab-challenge-earlypt@sha256:d4304f824ffd2c2beb16b35320b0bfc05cefe72c1aa695a8f75a0a2f8890df52	alpha_diversity/alpha_diversity.csv	phylo_entropy	1.5592	TRUE	docker.synapse.org/syn35877342/techtmann-lab-challenge-earlypt	sha256:d4304f824ffd2c2beb16b35320b0bfc05cefe72c1aa695a8f75a0a2f8890df52	Challenge 2	syn36511607	3451929	syn36511607	0.8611	0.383	0.9189	Techtmann Lab	alpha_diversity.csv: phylo_entropy
docker.synapse.org/syn35877342/techtmann-lab-challenge-earlypt@sha256:d4304f824ffd2c2beb16b35320b0bfc05cefe72c1aa695a8f75a0a2f8890df52	alpha_diversity/alpha_diversity.csv	quadratic	1.33075	TRUE	docker.synapse.org/syn35877342/techtmann-lab-challenge-earlypt	sha256:d4304f824ffd2c2beb16b35320b0bfc05cefe72c1aa695a8f75a0a2f8890df52	Challenge 2	syn36511607	3451929	syn36511607	0.8611	0.383	0.9189	Techtmann Lab	alpha_diversity.csv: quadratic
docker.synapse.org/syn35877342/techtmann-lab-challenge-earlypt@sha256:d4304f824ffd2c2beb16b35320b0bfc05cefe72c1aa695a8f75a0a2f8890df52	alpha_diversity/alpha_diversity.csv	unrooted_pd	1.24403	TRUE	docker.synapse.org/syn35877342/techtmann-lab-challenge-earlypt	sha256:d4304f824ffd2c2beb16b35320b0bfc05cefe72c1aa695a8f75a0a2f8890df52	Challenge 2	syn36511607	3451929	syn36511607	0.8611	0.383	0.9189	Techtmann Lab	alpha_diversity.csv: unrooted_pd
docker.synapse.org/syn35877342/techtmann-lab-challenge-earlypt@sha256:d4304f824ffd2c2beb16b35320b0bfc05cefe72c1aa695a8f75a0a2f8890df52	alpha_diversity/alpha_diversity.csv	rooted_pd	1.20652	TRUE	docker.synapse.org/syn35877342/techtmann-lab-challenge-earlypt	sha256:d4304f824ffd2c2beb16b35320b0bfc05cefe72c1aa695a8f75a0a2f8890df52	Challenge 2	syn36511607	3451929	syn36511607	0.8611	0.383	0.9189	Techtmann Lab	alpha_diversity.csv: rooted_pd
docker.synapse.org/syn36397234/eptb_ensamble@sha256:1f76381b9be0c2b81fc6781a0807cfc27b1462b37699ac46e8c584854a5e6f1f	alpha_diversity/alpha_diversity.csv	shannon	0	FALSE	docker.synapse.org/syn36397234/eptb_ensamble	sha256:1f76381b9be0c2b81fc6781a0807cfc27b1462b37699ac46e8c584854a5e6f1f	Challenge 2	syn36472647	3379489	syn36472647	0.8137	0.25	0.8919	IBSE_IITM	alpha_diversity.csv: shannon
docker.synapse.org/syn36397234/eptb_ensamble@sha256:1f76381b9be0c2b81fc6781a0807cfc27b1462b37699ac46e8c584854a5e6f1f	alpha_diversity/alpha_diversity.csv	inv_simpson	0	FALSE	docker.synapse.org/syn36397234/eptb_ensamble	sha256:1f76381b9be0c2b81fc6781a0807cfc27b1462b37699ac46e8c584854a5e6f1f	Challenge 2	syn36472647	3379489	syn36472647	0.8137	0.25	0.8919	IBSE_IITM	alpha_diversity.csv: inv_simpson
docker.synapse.org/syn36397234/eptb_ensamble@sha256:1f76381b9be0c2b81fc6781a0807cfc27b1462b37699ac46e8c584854a5e6f1f	alpha_diversity/alpha_diversity.csv	bwpd	0	FALSE	docker.synapse.org/syn36397234/eptb_ensamble	sha256:1f76381b9be0c2b81fc6781a0807cfc27b1462b37699ac46e8c584854a5e6f1f	Challenge 2	syn36472647	3379489	syn36472647	0.8137	0.25	0.8919	IBSE_IITM	alpha_diversity.csv: bwpd
docker.synapse.org/syn36397234/eptb_ensamble@sha256:1f76381b9be0c2b81fc6781a0807cfc27b1462b37699ac46e8c584854a5e6f1f	alpha_diversity/alpha_diversity.csv	phylo_entropy	0	FALSE	docker.synapse.org/syn36397234/eptb_ensamble	sha256:1f76381b9be0c2b81fc6781a0807cfc27b1462b37699ac46e8c584854a5e6f1f	Challenge 2	syn36472647	3379489	syn36472647	0.8137	0.25	0.8919	IBSE_IITM	alpha_diversity.csv: phylo_entropy
docker.synapse.org/syn36397234/eptb_ensamble@sha256:1f76381b9be0c2b81fc6781a0807cfc27b1462b37699ac46e8c584854a5e6f1f	alpha_diversity/alpha_diversity.csv	quadratic	1.44031	TRUE	docker.synapse.org/syn36397234/eptb_ensamble	sha256:1f76381b9be0c2b81fc6781a0807cfc27b1462b37699ac46e8c584854a5e6f1f	Challenge 2	syn36472647	3379489	syn36472647	0.8137	0.25	0.8919	IBSE_IITM	alpha_diversity.csv: quadratic
docker.synapse.org/syn36397234/eptb_ensamble@sha256:1f76381b9be0c2b81fc6781a0807cfc27b1462b37699ac46e8c584854a5e6f1f	alpha_diversity/alpha_diversity.csv	unrooted_pd	0	FALSE	docker.synapse.org/syn36397234/eptb_ensamble	sha256:1f76381b9be0c2b81fc6781a0807cfc27b1462b37699ac46e8c584854a5e6f1f	Challenge 2	syn36472647	3379489	syn36472647	0.8137	0.25	0.8919	IBSE_IITM	alpha_diversity.csv: unrooted_pd
docker.synapse.org/syn36397234/eptb_ensamble@sha256:1f76381b9be0c2b81fc6781a0807cfc27b1462b37699ac46e8c584854a5e6f1f	alpha_diversity/alpha_diversity.csv	rooted_pd	1.2404	TRUE	docker.synapse.org/syn36397234/eptb_ensamble	sha256:1f76381b9be0c2b81fc6781a0807cfc27b1462b37699ac46e8c584854a5e6f1f	Challenge 2	syn36472647	3379489	syn36472647	0.8137	0.25	0.8919	IBSE_IITM	alpha_diversity.csv: rooted_pd
docker.synapse.org/syn33585048/ept@sha256:0bf86fc30edc9ec3f216d0817c2330bfdeee22c3be8522286e088761def8940c	alpha_diversity/alpha_diversity.csv	shannon	0.0806426	TRUE	docker.synapse.org/syn33585048/ept	sha256:0bf86fc30edc9ec3f216d0817c2330bfdeee22c3be8522286e088761def8940c	Challenge 2	syn36336742	3451473	syn36336742	0.8431	0.4228	0.9189	UMICH_DREAM_PTB	alpha_diversity.csv: shannon
docker.synapse.org/syn33585048/ept@sha256:0bf86fc30edc9ec3f216d0817c2330bfdeee22c3be8522286e088761def8940c	alpha_diversity/alpha_diversity.csv	inv_simpson	0	FALSE	docker.synapse.org/syn33585048/ept	sha256:0bf86fc30edc9ec3f216d0817c2330bfdeee22c3be8522286e088761def8940c	Challenge 2	syn36336742	3451473	syn36336742	0.8431	0.4228	0.9189	UMICH_DREAM_PTB	alpha_diversity.csv: inv_simpson
docker.synapse.org/syn33585048/ept@sha256:0bf86fc30edc9ec3f216d0817c2330bfdeee22c3be8522286e088761def8940c	alpha_diversity/alpha_diversity.csv	bwpd	0.151352	TRUE	docker.synapse.org/syn33585048/ept	sha256:0bf86fc30edc9ec3f216d0817c2330bfdeee22c3be8522286e088761def8940c	Challenge 2	syn36336742	3451473	syn36336742	0.8431	0.4228	0.9189	UMICH_DREAM_PTB	alpha_diversity.csv: bwpd
docker.synapse.org/syn33585048/ept@sha256:0bf86fc30edc9ec3f216d0817c2330bfdeee22c3be8522286e088761def8940c	alpha_diversity/alpha_diversity.csv	phylo_entropy	0.124023	TRUE	docker.synapse.org/syn33585048/ept	sha256:0bf86fc30edc9ec3f216d0817c2330bfdeee22c3be8522286e088761def8940c	Challenge 2	syn36336742	3451473	syn36336742	0.8431	0.4228	0.9189	UMICH_DREAM_PTB	alpha_diversity.csv: phylo_entropy
docker.synapse.org/syn33585048/ept@sha256:0bf86fc30edc9ec3f216d0817c2330bfdeee22c3be8522286e088761def8940c	alpha_diversity/alpha_diversity.csv	quadratic	0	FALSE	docker.synapse.org/syn33585048/ept	sha256:0bf86fc30edc9ec3f216d0817c2330bfdeee22c3be8522286e088761def8940c	Challenge 2	syn36336742	3451473	syn36336742	0.8431	0.4228	0.9189	UMICH_DREAM_PTB	alpha_diversity.csv: quadratic
docker.synapse.org/syn33585048/ept@sha256:0bf86fc30edc9ec3f216d0817c2330bfdeee22c3be8522286e088761def8940c	alpha_diversity/alpha_diversity.csv	unrooted_pd	0	FALSE	docker.synapse.org/syn33585048/ept	sha256:0bf86fc30edc9ec3f216d0817c2330bfdeee22c3be8522286e088761def8940c	Challenge 2	syn36336742	3451473	syn36336742	0.8431	0.4228	0.9189	UMICH_DREAM_PTB	alpha_diversity.csv: unrooted_pd
docker.synapse.org/syn33585048/ept@sha256:0bf86fc30edc9ec3f216d0817c2330bfdeee22c3be8522286e088761def8940c	alpha_diversity/alpha_diversity.csv	rooted_pd	0.0696922	TRUE	docker.synapse.org/syn33585048/ept	sha256:0bf86fc30edc9ec3f216d0817c2330bfdeee22c3be8522286e088761def8940c	Challenge 2	syn36336742	3451473	syn36336742	0.8431	0.4228	0.9189	UMICH_DREAM_PTB	alpha_diversity.csv: rooted_pd
docker.synapse.org/syn36495788/vttp@sha256:b205c396e40427aa9f4d29976599c8ddac12aa7ed37ff398b6d3b02b0337b91d	alpha_diversity/alpha_diversity.csv	shannon	0.397366	TRUE	docker.synapse.org/syn36495788/vttp	sha256:b205c396e40427aa9f4d29976599c8ddac12aa7ed37ff398b6d3b02b0337b91d	Challenge 2	syn36502370	3453431	syn36502370	0.8106	0.287	0.8919	Clague VT.TP	alpha_diversity.csv: shannon
docker.synapse.org/syn36495788/vttp@sha256:b205c396e40427aa9f4d29976599c8ddac12aa7ed37ff398b6d3b02b0337b91d	alpha_diversity/alpha_diversity.csv	inv_simpson	0.280535	TRUE	docker.synapse.org/syn36495788/vttp	sha256:b205c396e40427aa9f4d29976599c8ddac12aa7ed37ff398b6d3b02b0337b91d	Challenge 2	syn36502370	3453431	syn36502370	0.8106	0.287	0.8919	Clague VT.TP	alpha_diversity.csv: inv_simpson
docker.synapse.org/syn36495788/vttp@sha256:b205c396e40427aa9f4d29976599c8ddac12aa7ed37ff398b6d3b02b0337b91d	alpha_diversity/alpha_diversity.csv	bwpd	0.347563	TRUE	docker.synapse.org/syn36495788/vttp	sha256:b205c396e40427aa9f4d29976599c8ddac12aa7ed37ff398b6d3b02b0337b91d	Challenge 2	syn36502370	3453431	syn36502370	0.8106	0.287	0.8919	Clague VT.TP	alpha_diversity.csv: bwpd
docker.synapse.org/syn36495788/vttp@sha256:b205c396e40427aa9f4d29976599c8ddac12aa7ed37ff398b6d3b02b0337b91d	alpha_diversity/alpha_diversity.csv	phylo_entropy	0.375899	TRUE	docker.synapse.org/syn36495788/vttp	sha256:b205c396e40427aa9f4d29976599c8ddac12aa7ed37ff398b6d3b02b0337b91d	Challenge 2	syn36502370	3453431	syn36502370	0.8106	0.287	0.8919	Clague VT.TP	alpha_diversity.csv: phylo_entropy
docker.synapse.org/syn36495788/vttp@sha256:b205c396e40427aa9f4d29976599c8ddac12aa7ed37ff398b6d3b02b0337b91d	alpha_diversity/alpha_diversity.csv	quadratic	0.383797	TRUE	docker.synapse.org/syn36495788/vttp	sha256:b205c396e40427aa9f4d29976599c8ddac12aa7ed37ff398b6d3b02b0337b91d	Challenge 2	syn36502370	3453431	syn36502370	0.8106	0.287	0.8919	Clague VT.TP	alpha_diversity.csv: quadratic
docker.synapse.org/syn36495788/vttp@sha256:b205c396e40427aa9f4d29976599c8ddac12aa7ed37ff398b6d3b02b0337b91d	alpha_diversity/alpha_diversity.csv	unrooted_pd	0.509902	TRUE	docker.synapse.org/syn36495788/vttp	sha256:b205c396e40427aa9f4d29976599c8ddac12aa7ed37ff398b6d3b02b0337b91d	Challenge 2	syn36502370	3453431	syn36502370	0.8106	0.287	0.8919	Clague VT.TP	alpha_diversity.csv: unrooted_pd
docker.synapse.org/syn36495788/vttp@sha256:b205c396e40427aa9f4d29976599c8ddac12aa7ed37ff398b6d3b02b0337b91d	alpha_diversity/alpha_diversity.csv	rooted_pd	0.318591	TRUE	docker.synapse.org/syn36495788/vttp	sha256:b205c396e40427aa9f4d29976599c8ddac12aa7ed37ff398b6d3b02b0337b91d	Challenge 2	syn36502370	3453431	syn36502370	0.8106	0.287	0.8919	Clague VT.TP	alpha_diversity.csv: rooted_pd
docker.synapse.org/syn35594394/early@sha256:b167794940989da149964ad7d8582f60715e87bb82c2301853fc1b7816afa45b	alpha_diversity/alpha_diversity.csv	shannon	0.364996	TRUE	docker.synapse.org/syn35594394/early	sha256:b167794940989da149964ad7d8582f60715e87bb82c2301853fc1b7816afa45b	Challenge 2	syn36314881	3452101	syn36314881	0.8333	0.2611	0.8649	KBJ	alpha_diversity.csv: shannon
docker.synapse.org/syn35594394/early@sha256:b167794940989da149964ad7d8582f60715e87bb82c2301853fc1b7816afa45b	alpha_diversity/alpha_diversity.csv	inv_simpson	0.364553	TRUE	docker.synapse.org/syn35594394/early	sha256:b167794940989da149964ad7d8582f60715e87bb82c2301853fc1b7816afa45b	Challenge 2	syn36314881	3452101	syn36314881	0.8333	0.2611	0.8649	KBJ	alpha_diversity.csv: inv_simpson
docker.synapse.org/syn35594394/early@sha256:b167794940989da149964ad7d8582f60715e87bb82c2301853fc1b7816afa45b	alpha_diversity/alpha_diversity.csv	bwpd	0.643458	TRUE	docker.synapse.org/syn35594394/early	sha256:b167794940989da149964ad7d8582f60715e87bb82c2301853fc1b7816afa45b	Challenge 2	syn36314881	3452101	syn36314881	0.8333	0.2611	0.8649	KBJ	alpha_diversity.csv: bwpd
docker.synapse.org/syn35594394/early@sha256:b167794940989da149964ad7d8582f60715e87bb82c2301853fc1b7816afa45b	alpha_diversity/alpha_diversity.csv	phylo_entropy	0.365307	TRUE	docker.synapse.org/syn35594394/early	sha256:b167794940989da149964ad7d8582f60715e87bb82c2301853fc1b7816afa45b	Challenge 2	syn36314881	3452101	syn36314881	0.8333	0.2611	0.8649	KBJ	alpha_diversity.csv: phylo_entropy
docker.synapse.org/syn35594394/early@sha256:b167794940989da149964ad7d8582f60715e87bb82c2301853fc1b7816afa45b	alpha_diversity/alpha_diversity.csv	quadratic	0.488481	TRUE	docker.synapse.org/syn35594394/early	sha256:b167794940989da149964ad7d8582f60715e87bb82c2301853fc1b7816afa45b	Challenge 2	syn36314881	3452101	syn36314881	0.8333	0.2611	0.8649	KBJ	alpha_diversity.csv: quadratic
docker.synapse.org/syn35594394/early@sha256:b167794940989da149964ad7d8582f60715e87bb82c2301853fc1b7816afa45b	alpha_diversity/alpha_diversity.csv	unrooted_pd	0.371395	TRUE	docker.synapse.org/syn35594394/early	sha256:b167794940989da149964ad7d8582f60715e87bb82c2301853fc1b7816afa45b	Challenge 2	syn36314881	3452101	syn36314881	0.8333	0.2611	0.8649	KBJ	alpha_diversity.csv: unrooted_pd
docker.synapse.org/syn35594394/early@sha256:b167794940989da149964ad7d8582f60715e87bb82c2301853fc1b7816afa45b	alpha_diversity/alpha_diversity.csv	rooted_pd	0.382158	TRUE	docker.synapse.org/syn35594394/early	sha256:b167794940989da149964ad7d8582f60715e87bb82c2301853fc1b7816afa45b	Challenge 2	syn36314881	3452101	syn36314881	0.8333	0.2611	0.8649	KBJ	alpha_diversity.csv: rooted_pd
docker.synapse.org/syn35594394/early@sha256:c329b398a488398f59ef18844990764b8ccd8e229b363ee7e8495fbb72a54c43	alpha_diversity/alpha_diversity.csv	shannon	0.180807	TRUE	docker.synapse.org/syn35594394/early	sha256:c329b398a488398f59ef18844990764b8ccd8e229b363ee7e8495fbb72a54c43	Challenge 2	syn36314881	3452101	syn36314881	0.8578	0.2902	0.7838	KBJ	alpha_diversity.csv: shannon
docker.synapse.org/syn35594394/early@sha256:c329b398a488398f59ef18844990764b8ccd8e229b363ee7e8495fbb72a54c43	alpha_diversity/alpha_diversity.csv	inv_simpson	0.176299	TRUE	docker.synapse.org/syn35594394/early	sha256:c329b398a488398f59ef18844990764b8ccd8e229b363ee7e8495fbb72a54c43	Challenge 2	syn36314881	3452101	syn36314881	0.8578	0.2902	0.7838	KBJ	alpha_diversity.csv: inv_simpson
docker.synapse.org/syn35594394/early@sha256:c329b398a488398f59ef18844990764b8ccd8e229b363ee7e8495fbb72a54c43	alpha_diversity/alpha_diversity.csv	bwpd	0.21381	TRUE	docker.synapse.org/syn35594394/early	sha256:c329b398a488398f59ef18844990764b8ccd8e229b363ee7e8495fbb72a54c43	Challenge 2	syn36314881	3452101	syn36314881	0.8578	0.2902	0.7838	KBJ	alpha_diversity.csv: bwpd
docker.synapse.org/syn35594394/early@sha256:c329b398a488398f59ef18844990764b8ccd8e229b363ee7e8495fbb72a54c43	alpha_diversity/alpha_diversity.csv	phylo_entropy	0.186093	TRUE	docker.synapse.org/syn35594394/early	sha256:c329b398a488398f59ef18844990764b8ccd8e229b363ee7e8495fbb72a54c43	Challenge 2	syn36314881	3452101	syn36314881	0.8578	0.2902	0.7838	KBJ	alpha_diversity.csv: phylo_entropy
docker.synapse.org/syn35594394/early@sha256:c329b398a488398f59ef18844990764b8ccd8e229b363ee7e8495fbb72a54c43	alpha_diversity/alpha_diversity.csv	quadratic	0.211832	TRUE	docker.synapse.org/syn35594394/early	sha256:c329b398a488398f59ef18844990764b8ccd8e229b363ee7e8495fbb72a54c43	Challenge 2	syn36314881	3452101	syn36314881	0.8578	0.2902	0.7838	KBJ	alpha_diversity.csv: quadratic
docker.synapse.org/syn35594394/early@sha256:c329b398a488398f59ef18844990764b8ccd8e229b363ee7e8495fbb72a54c43	alpha_diversity/alpha_diversity.csv	unrooted_pd	0.182266	TRUE	docker.synapse.org/syn35594394/early	sha256:c329b398a488398f59ef18844990764b8ccd8e229b363ee7e8495fbb72a54c43	Challenge 2	syn36314881	3452101	syn36314881	0.8578	0.2902	0.7838	KBJ	alpha_diversity.csv: unrooted_pd
docker.synapse.org/syn35594394/early@sha256:c329b398a488398f59ef18844990764b8ccd8e229b363ee7e8495fbb72a54c43	alpha_diversity/alpha_diversity.csv	rooted_pd	0.241182	TRUE	docker.synapse.org/syn35594394/early	sha256:c329b398a488398f59ef18844990764b8ccd8e229b363ee7e8495fbb72a54c43	Challenge 2	syn36314881	3452101	syn36314881	0.8578	0.2902	0.7838	KBJ	alpha_diversity.csv: rooted_pd
docker.synapse.org/syn36397234/eptb_ensamble@sha256:9af033470217c85782d9e92d27ef57342a9b8e634503c24ee80d2f91411c4fa7	alpha_diversity/alpha_diversity.csv	shannon	0	FALSE	docker.synapse.org/syn36397234/eptb_ensamble	sha256:9af033470217c85782d9e92d27ef57342a9b8e634503c24ee80d2f91411c4fa7	Challenge 2	syn36472647	3379489	syn36472647	0.8062	0.2713	0.8919	IBSE_IITM	alpha_diversity.csv: shannon
docker.synapse.org/syn36397234/eptb_ensamble@sha256:9af033470217c85782d9e92d27ef57342a9b8e634503c24ee80d2f91411c4fa7	alpha_diversity/alpha_diversity.csv	inv_simpson	0	FALSE	docker.synapse.org/syn36397234/eptb_ensamble	sha256:9af033470217c85782d9e92d27ef57342a9b8e634503c24ee80d2f91411c4fa7	Challenge 2	syn36472647	3379489	syn36472647	0.8062	0.2713	0.8919	IBSE_IITM	alpha_diversity.csv: inv_simpson
docker.synapse.org/syn36397234/eptb_ensamble@sha256:9af033470217c85782d9e92d27ef57342a9b8e634503c24ee80d2f91411c4fa7	alpha_diversity/alpha_diversity.csv	bwpd	0	FALSE	docker.synapse.org/syn36397234/eptb_ensamble	sha256:9af033470217c85782d9e92d27ef57342a9b8e634503c24ee80d2f91411c4fa7	Challenge 2	syn36472647	3379489	syn36472647	0.8062	0.2713	0.8919	IBSE_IITM	alpha_diversity.csv: bwpd
docker.synapse.org/syn36397234/eptb_ensamble@sha256:9af033470217c85782d9e92d27ef57342a9b8e634503c24ee80d2f91411c4fa7	alpha_diversity/alpha_diversity.csv	phylo_entropy	0	FALSE	docker.synapse.org/syn36397234/eptb_ensamble	sha256:9af033470217c85782d9e92d27ef57342a9b8e634503c24ee80d2f91411c4fa7	Challenge 2	syn36472647	3379489	syn36472647	0.8062	0.2713	0.8919	IBSE_IITM	alpha_diversity.csv: phylo_entropy
docker.synapse.org/syn36397234/eptb_ensamble@sha256:9af033470217c85782d9e92d27ef57342a9b8e634503c24ee80d2f91411c4fa7	alpha_diversity/alpha_diversity.csv	quadratic	1.36971	TRUE	docker.synapse.org/syn36397234/eptb_ensamble	sha256:9af033470217c85782d9e92d27ef57342a9b8e634503c24ee80d2f91411c4fa7	Challenge 2	syn36472647	3379489	syn36472647	0.8062	0.2713	0.8919	IBSE_IITM	alpha_diversity.csv: quadratic
docker.synapse.org/syn36397234/eptb_ensamble@sha256:9af033470217c85782d9e92d27ef57342a9b8e634503c24ee80d2f91411c4fa7	alpha_diversity/alpha_diversity.csv	unrooted_pd	0	FALSE	docker.synapse.org/syn36397234/eptb_ensamble	sha256:9af033470217c85782d9e92d27ef57342a9b8e634503c24ee80d2f91411c4fa7	Challenge 2	syn36472647	3379489	syn36472647	0.8062	0.2713	0.8919	IBSE_IITM	alpha_diversity.csv: unrooted_pd
docker.synapse.org/syn36397234/eptb_ensamble@sha256:9af033470217c85782d9e92d27ef57342a9b8e634503c24ee80d2f91411c4fa7	alpha_diversity/alpha_diversity.csv	rooted_pd	1.22272	TRUE	docker.synapse.org/syn36397234/eptb_ensamble	sha256:9af033470217c85782d9e92d27ef57342a9b8e634503c24ee80d2f91411c4fa7	Challenge 2	syn36472647	3379489	syn36472647	0.8062	0.2713	0.8919	IBSE_IITM	alpha_diversity.csv: rooted_pd
docker.synapse.org/syn35594394/early@sha256:17974d8380392bac89fe46280c695c38d5f895ce403afa6fb9e33f5b8f194d46	alpha_diversity/alpha_diversity.csv	shannon	0.3752	TRUE	docker.synapse.org/syn35594394/early	sha256:17974d8380392bac89fe46280c695c38d5f895ce403afa6fb9e33f5b8f194d46	Challenge 2	syn36314881	3452101	syn36314881	0.8571	0.394	0.7027	KBJ	alpha_diversity.csv: shannon
docker.synapse.org/syn35594394/early@sha256:17974d8380392bac89fe46280c695c38d5f895ce403afa6fb9e33f5b8f194d46	alpha_diversity/alpha_diversity.csv	inv_simpson	0.355067	TRUE	docker.synapse.org/syn35594394/early	sha256:17974d8380392bac89fe46280c695c38d5f895ce403afa6fb9e33f5b8f194d46	Challenge 2	syn36314881	3452101	syn36314881	0.8571	0.394	0.7027	KBJ	alpha_diversity.csv: inv_simpson
docker.synapse.org/syn35594394/early@sha256:17974d8380392bac89fe46280c695c38d5f895ce403afa6fb9e33f5b8f194d46	alpha_diversity/alpha_diversity.csv	bwpd	0.655528	TRUE	docker.synapse.org/syn35594394/early	sha256:17974d8380392bac89fe46280c695c38d5f895ce403afa6fb9e33f5b8f194d46	Challenge 2	syn36314881	3452101	syn36314881	0.8571	0.394	0.7027	KBJ	alpha_diversity.csv: bwpd
docker.synapse.org/syn35594394/early@sha256:17974d8380392bac89fe46280c695c38d5f895ce403afa6fb9e33f5b8f194d46	alpha_diversity/alpha_diversity.csv	phylo_entropy	0.391862	TRUE	docker.synapse.org/syn35594394/early	sha256:17974d8380392bac89fe46280c695c38d5f895ce403afa6fb9e33f5b8f194d46	Challenge 2	syn36314881	3452101	syn36314881	0.8571	0.394	0.7027	KBJ	alpha_diversity.csv: phylo_entropy
docker.synapse.org/syn35594394/early@sha256:17974d8380392bac89fe46280c695c38d5f895ce403afa6fb9e33f5b8f194d46	alpha_diversity/alpha_diversity.csv	quadratic	0.591582	TRUE	docker.synapse.org/syn35594394/early	sha256:17974d8380392bac89fe46280c695c38d5f895ce403afa6fb9e33f5b8f194d46	Challenge 2	syn36314881	3452101	syn36314881	0.8571	0.394	0.7027	KBJ	alpha_diversity.csv: quadratic
docker.synapse.org/syn35594394/early@sha256:17974d8380392bac89fe46280c695c38d5f895ce403afa6fb9e33f5b8f194d46	alpha_diversity/alpha_diversity.csv	unrooted_pd	0.382589	TRUE	docker.synapse.org/syn35594394/early	sha256:17974d8380392bac89fe46280c695c38d5f895ce403afa6fb9e33f5b8f194d46	Challenge 2	syn36314881	3452101	syn36314881	0.8571	0.394	0.7027	KBJ	alpha_diversity.csv: unrooted_pd
docker.synapse.org/syn35594394/early@sha256:17974d8380392bac89fe46280c695c38d5f895ce403afa6fb9e33f5b8f194d46	alpha_diversity/alpha_diversity.csv	rooted_pd	0.407884	TRUE	docker.synapse.org/syn35594394/early	sha256:17974d8380392bac89fe46280c695c38d5f895ce403afa6fb9e33f5b8f194d46	Challenge 2	syn36314881	3452101	syn36314881	0.8571	0.394	0.7027	KBJ	alpha_diversity.csv: rooted_pd
docker.synapse.org/syn35594394/early@sha256:a0fc023d9fc0cb086eaa1973d5b19f3589a7209ecc18d9b51143876efc46d63b	alpha_diversity/alpha_diversity.csv	shannon	0.180316	TRUE	docker.synapse.org/syn35594394/early	sha256:a0fc023d9fc0cb086eaa1973d5b19f3589a7209ecc18d9b51143876efc46d63b	Challenge 2	syn36314881	3452101	syn36314881	0.8561	0.2917	0.7838	KBJ	alpha_diversity.csv: shannon
docker.synapse.org/syn35594394/early@sha256:a0fc023d9fc0cb086eaa1973d5b19f3589a7209ecc18d9b51143876efc46d63b	alpha_diversity/alpha_diversity.csv	inv_simpson	0.171952	TRUE	docker.synapse.org/syn35594394/early	sha256:a0fc023d9fc0cb086eaa1973d5b19f3589a7209ecc18d9b51143876efc46d63b	Challenge 2	syn36314881	3452101	syn36314881	0.8561	0.2917	0.7838	KBJ	alpha_diversity.csv: inv_simpson
docker.synapse.org/syn35594394/early@sha256:a0fc023d9fc0cb086eaa1973d5b19f3589a7209ecc18d9b51143876efc46d63b	alpha_diversity/alpha_diversity.csv	bwpd	0.21171	TRUE	docker.synapse.org/syn35594394/early	sha256:a0fc023d9fc0cb086eaa1973d5b19f3589a7209ecc18d9b51143876efc46d63b	Challenge 2	syn36314881	3452101	syn36314881	0.8561	0.2917	0.7838	KBJ	alpha_diversity.csv: bwpd
docker.synapse.org/syn35594394/early@sha256:a0fc023d9fc0cb086eaa1973d5b19f3589a7209ecc18d9b51143876efc46d63b	alpha_diversity/alpha_diversity.csv	phylo_entropy	0.179383	TRUE	docker.synapse.org/syn35594394/early	sha256:a0fc023d9fc0cb086eaa1973d5b19f3589a7209ecc18d9b51143876efc46d63b	Challenge 2	syn36314881	3452101	syn36314881	0.8561	0.2917	0.7838	KBJ	alpha_diversity.csv: phylo_entropy
docker.synapse.org/syn35594394/early@sha256:a0fc023d9fc0cb086eaa1973d5b19f3589a7209ecc18d9b51143876efc46d63b	alpha_diversity/alpha_diversity.csv	quadratic	0.207557	TRUE	docker.synapse.org/syn35594394/early	sha256:a0fc023d9fc0cb086eaa1973d5b19f3589a7209ecc18d9b51143876efc46d63b	Challenge 2	syn36314881	3452101	syn36314881	0.8561	0.2917	0.7838	KBJ	alpha_diversity.csv: quadratic
docker.synapse.org/syn35594394/early@sha256:a0fc023d9fc0cb086eaa1973d5b19f3589a7209ecc18d9b51143876efc46d63b	alpha_diversity/alpha_diversity.csv	unrooted_pd	0.1792	TRUE	docker.synapse.org/syn35594394/early	sha256:a0fc023d9fc0cb086eaa1973d5b19f3589a7209ecc18d9b51143876efc46d63b	Challenge 2	syn36314881	3452101	syn36314881	0.8561	0.2917	0.7838	KBJ	alpha_diversity.csv: unrooted_pd
docker.synapse.org/syn35594394/early@sha256:a0fc023d9fc0cb086eaa1973d5b19f3589a7209ecc18d9b51143876efc46d63b	alpha_diversity/alpha_diversity.csv	rooted_pd	0.238516	TRUE	docker.synapse.org/syn35594394/early	sha256:a0fc023d9fc0cb086eaa1973d5b19f3589a7209ecc18d9b51143876efc46d63b	Challenge 2	syn36314881	3452101	syn36314881	0.8561	0.2917	0.7838	KBJ	alpha_diversity.csv: rooted_pd
docker.synapse.org/syn36441203/vttp@sha256:e5cd6db0d6f5d350a906541ae3b5bdd44115b642d2f610575d6014e9663a5884	alpha_diversity/alpha_diversity.csv	shannon	0.521506	TRUE	docker.synapse.org/syn36441203/vttp	sha256:e5cd6db0d6f5d350a906541ae3b5bdd44115b642d2f610575d6014e9663a5884	Challenge 2	syn36442138	3453431	syn36442138	0.8	0.423	0.9189	Clague VT.TP	alpha_diversity.csv: shannon
docker.synapse.org/syn36441203/vttp@sha256:e5cd6db0d6f5d350a906541ae3b5bdd44115b642d2f610575d6014e9663a5884	alpha_diversity/alpha_diversity.csv	inv_simpson	0.489303	TRUE	docker.synapse.org/syn36441203/vttp	sha256:e5cd6db0d6f5d350a906541ae3b5bdd44115b642d2f610575d6014e9663a5884	Challenge 2	syn36442138	3453431	syn36442138	0.8	0.423	0.9189	Clague VT.TP	alpha_diversity.csv: inv_simpson
docker.synapse.org/syn36441203/vttp@sha256:e5cd6db0d6f5d350a906541ae3b5bdd44115b642d2f610575d6014e9663a5884	alpha_diversity/alpha_diversity.csv	bwpd	0.44226	TRUE	docker.synapse.org/syn36441203/vttp	sha256:e5cd6db0d6f5d350a906541ae3b5bdd44115b642d2f610575d6014e9663a5884	Challenge 2	syn36442138	3453431	syn36442138	0.8	0.423	0.9189	Clague VT.TP	alpha_diversity.csv: bwpd
docker.synapse.org/syn36441203/vttp@sha256:e5cd6db0d6f5d350a906541ae3b5bdd44115b642d2f610575d6014e9663a5884	alpha_diversity/alpha_diversity.csv	phylo_entropy	0.562704	TRUE	docker.synapse.org/syn36441203/vttp	sha256:e5cd6db0d6f5d350a906541ae3b5bdd44115b642d2f610575d6014e9663a5884	Challenge 2	syn36442138	3453431	syn36442138	0.8	0.423	0.9189	Clague VT.TP	alpha_diversity.csv: phylo_entropy
docker.synapse.org/syn36441203/vttp@sha256:e5cd6db0d6f5d350a906541ae3b5bdd44115b642d2f610575d6014e9663a5884	alpha_diversity/alpha_diversity.csv	quadratic	0.476663	TRUE	docker.synapse.org/syn36441203/vttp	sha256:e5cd6db0d6f5d350a906541ae3b5bdd44115b642d2f610575d6014e9663a5884	Challenge 2	syn36442138	3453431	syn36442138	0.8	0.423	0.9189	Clague VT.TP	alpha_diversity.csv: quadratic
docker.synapse.org/syn36441203/vttp@sha256:e5cd6db0d6f5d350a906541ae3b5bdd44115b642d2f610575d6014e9663a5884	alpha_diversity/alpha_diversity.csv	unrooted_pd	0.438788	TRUE	docker.synapse.org/syn36441203/vttp	sha256:e5cd6db0d6f5d350a906541ae3b5bdd44115b642d2f610575d6014e9663a5884	Challenge 2	syn36442138	3453431	syn36442138	0.8	0.423	0.9189	Clague VT.TP	alpha_diversity.csv: unrooted_pd
docker.synapse.org/syn36441203/vttp@sha256:e5cd6db0d6f5d350a906541ae3b5bdd44115b642d2f610575d6014e9663a5884	alpha_diversity/alpha_diversity.csv	rooted_pd	0.451417	TRUE	docker.synapse.org/syn36441203/vttp	sha256:e5cd6db0d6f5d350a906541ae3b5bdd44115b642d2f610575d6014e9663a5884	Challenge 2	syn36442138	3453431	syn36442138	0.8	0.423	0.9189	Clague VT.TP	alpha_diversity.csv: rooted_pd
docker.synapse.org/syn35947149/vttp@sha256:17962308009edecf4473bb7fa067d0afb1babb577a110e67191734caa7b9a4e2	alpha_diversity/alpha_diversity.csv	shannon	0.552755	TRUE	docker.synapse.org/syn35947149/vttp	sha256:17962308009edecf4473bb7fa067d0afb1babb577a110e67191734caa7b9a4e2	Challenge 2	syn35950959	3453431	syn35950959	0.8056	0.3851	0.9189	Clague VT.TP	alpha_diversity.csv: shannon
docker.synapse.org/syn35947149/vttp@sha256:17962308009edecf4473bb7fa067d0afb1babb577a110e67191734caa7b9a4e2	alpha_diversity/alpha_diversity.csv	inv_simpson	0.557721	TRUE	docker.synapse.org/syn35947149/vttp	sha256:17962308009edecf4473bb7fa067d0afb1babb577a110e67191734caa7b9a4e2	Challenge 2	syn35950959	3453431	syn35950959	0.8056	0.3851	0.9189	Clague VT.TP	alpha_diversity.csv: inv_simpson
docker.synapse.org/syn35947149/vttp@sha256:17962308009edecf4473bb7fa067d0afb1babb577a110e67191734caa7b9a4e2	alpha_diversity/alpha_diversity.csv	bwpd	0.481085	TRUE	docker.synapse.org/syn35947149/vttp	sha256:17962308009edecf4473bb7fa067d0afb1babb577a110e67191734caa7b9a4e2	Challenge 2	syn35950959	3453431	syn35950959	0.8056	0.3851	0.9189	Clague VT.TP	alpha_diversity.csv: bwpd
docker.synapse.org/syn35947149/vttp@sha256:17962308009edecf4473bb7fa067d0afb1babb577a110e67191734caa7b9a4e2	alpha_diversity/alpha_diversity.csv	phylo_entropy	0.587556	TRUE	docker.synapse.org/syn35947149/vttp	sha256:17962308009edecf4473bb7fa067d0afb1babb577a110e67191734caa7b9a4e2	Challenge 2	syn35950959	3453431	syn35950959	0.8056	0.3851	0.9189	Clague VT.TP	alpha_diversity.csv: phylo_entropy
docker.synapse.org/syn35947149/vttp@sha256:17962308009edecf4473bb7fa067d0afb1babb577a110e67191734caa7b9a4e2	alpha_diversity/alpha_diversity.csv	quadratic	0.49272	TRUE	docker.synapse.org/syn35947149/vttp	sha256:17962308009edecf4473bb7fa067d0afb1babb577a110e67191734caa7b9a4e2	Challenge 2	syn35950959	3453431	syn35950959	0.8056	0.3851	0.9189	Clague VT.TP	alpha_diversity.csv: quadratic
docker.synapse.org/syn35947149/vttp@sha256:17962308009edecf4473bb7fa067d0afb1babb577a110e67191734caa7b9a4e2	alpha_diversity/alpha_diversity.csv	unrooted_pd	0.446966	TRUE	docker.synapse.org/syn35947149/vttp	sha256:17962308009edecf4473bb7fa067d0afb1babb577a110e67191734caa7b9a4e2	Challenge 2	syn35950959	3453431	syn35950959	0.8056	0.3851	0.9189	Clague VT.TP	alpha_diversity.csv: unrooted_pd
docker.synapse.org/syn35947149/vttp@sha256:17962308009edecf4473bb7fa067d0afb1babb577a110e67191734caa7b9a4e2	alpha_diversity/alpha_diversity.csv	rooted_pd	0.44338	TRUE	docker.synapse.org/syn35947149/vttp	sha256:17962308009edecf4473bb7fa067d0afb1babb577a110e67191734caa7b9a4e2	Challenge 2	syn35950959	3453431	syn35950959	0.8056	0.3851	0.9189	Clague VT.TP	alpha_diversity.csv: rooted_pd
docker.synapse.org/syn36397234/eptb_ensamble@sha256:644bd2e97e8a04fd8712f53e7bc51bc4c1e56f24c57d3efccbd1c2fd5652cda2	alpha_diversity/alpha_diversity.csv	shannon	0	FALSE	docker.synapse.org/syn36397234/eptb_ensamble	sha256:644bd2e97e8a04fd8712f53e7bc51bc4c1e56f24c57d3efccbd1c2fd5652cda2	Challenge 2	syn36472647	3379489	syn36472647	0.803	0.2442	0.8919	IBSE_IITM	alpha_diversity.csv: shannon
docker.synapse.org/syn36397234/eptb_ensamble@sha256:644bd2e97e8a04fd8712f53e7bc51bc4c1e56f24c57d3efccbd1c2fd5652cda2	alpha_diversity/alpha_diversity.csv	inv_simpson	0	FALSE	docker.synapse.org/syn36397234/eptb_ensamble	sha256:644bd2e97e8a04fd8712f53e7bc51bc4c1e56f24c57d3efccbd1c2fd5652cda2	Challenge 2	syn36472647	3379489	syn36472647	0.803	0.2442	0.8919	IBSE_IITM	alpha_diversity.csv: inv_simpson
docker.synapse.org/syn36397234/eptb_ensamble@sha256:644bd2e97e8a04fd8712f53e7bc51bc4c1e56f24c57d3efccbd1c2fd5652cda2	alpha_diversity/alpha_diversity.csv	bwpd	0	FALSE	docker.synapse.org/syn36397234/eptb_ensamble	sha256:644bd2e97e8a04fd8712f53e7bc51bc4c1e56f24c57d3efccbd1c2fd5652cda2	Challenge 2	syn36472647	3379489	syn36472647	0.803	0.2442	0.8919	IBSE_IITM	alpha_diversity.csv: bwpd
docker.synapse.org/syn36397234/eptb_ensamble@sha256:644bd2e97e8a04fd8712f53e7bc51bc4c1e56f24c57d3efccbd1c2fd5652cda2	alpha_diversity/alpha_diversity.csv	phylo_entropy	0	FALSE	docker.synapse.org/syn36397234/eptb_ensamble	sha256:644bd2e97e8a04fd8712f53e7bc51bc4c1e56f24c57d3efccbd1c2fd5652cda2	Challenge 2	syn36472647	3379489	syn36472647	0.803	0.2442	0.8919	IBSE_IITM	alpha_diversity.csv: phylo_entropy
docker.synapse.org/syn36397234/eptb_ensamble@sha256:644bd2e97e8a04fd8712f53e7bc51bc4c1e56f24c57d3efccbd1c2fd5652cda2	alpha_diversity/alpha_diversity.csv	quadratic	1.75375	TRUE	docker.synapse.org/syn36397234/eptb_ensamble	sha256:644bd2e97e8a04fd8712f53e7bc51bc4c1e56f24c57d3efccbd1c2fd5652cda2	Challenge 2	syn36472647	3379489	syn36472647	0.803	0.2442	0.8919	IBSE_IITM	alpha_diversity.csv: quadratic
docker.synapse.org/syn36397234/eptb_ensamble@sha256:644bd2e97e8a04fd8712f53e7bc51bc4c1e56f24c57d3efccbd1c2fd5652cda2	alpha_diversity/alpha_diversity.csv	unrooted_pd	0	FALSE	docker.synapse.org/syn36397234/eptb_ensamble	sha256:644bd2e97e8a04fd8712f53e7bc51bc4c1e56f24c57d3efccbd1c2fd5652cda2	Challenge 2	syn36472647	3379489	syn36472647	0.803	0.2442	0.8919	IBSE_IITM	alpha_diversity.csv: unrooted_pd
docker.synapse.org/syn36397234/eptb_ensamble@sha256:644bd2e97e8a04fd8712f53e7bc51bc4c1e56f24c57d3efccbd1c2fd5652cda2	alpha_diversity/alpha_diversity.csv	rooted_pd	1.37275	TRUE	docker.synapse.org/syn36397234/eptb_ensamble	sha256:644bd2e97e8a04fd8712f53e7bc51bc4c1e56f24c57d3efccbd1c2fd5652cda2	Challenge 2	syn36472647	3379489	syn36472647	0.803	0.2442	0.8919	IBSE_IITM	alpha_diversity.csv: rooted_pd
docker.synapse.org/syn33585048/ept@sha256:5306d13eefffed9b407ba1cc000983cc64afbc39405c5ee7127e2ec068c72a56	alpha_diversity/alpha_diversity.csv	shannon	0.0853703	TRUE	docker.synapse.org/syn33585048/ept	sha256:5306d13eefffed9b407ba1cc000983cc64afbc39405c5ee7127e2ec068c72a56	Challenge 2	syn36336742	3451473	syn36336742	0.819	0.3589	0.9189	UMICH_DREAM_PTB	alpha_diversity.csv: shannon
docker.synapse.org/syn33585048/ept@sha256:5306d13eefffed9b407ba1cc000983cc64afbc39405c5ee7127e2ec068c72a56	alpha_diversity/alpha_diversity.csv	inv_simpson	0	FALSE	docker.synapse.org/syn33585048/ept	sha256:5306d13eefffed9b407ba1cc000983cc64afbc39405c5ee7127e2ec068c72a56	Challenge 2	syn36336742	3451473	syn36336742	0.819	0.3589	0.9189	UMICH_DREAM_PTB	alpha_diversity.csv: inv_simpson
docker.synapse.org/syn33585048/ept@sha256:5306d13eefffed9b407ba1cc000983cc64afbc39405c5ee7127e2ec068c72a56	alpha_diversity/alpha_diversity.csv	bwpd	0.157717	TRUE	docker.synapse.org/syn33585048/ept	sha256:5306d13eefffed9b407ba1cc000983cc64afbc39405c5ee7127e2ec068c72a56	Challenge 2	syn36336742	3451473	syn36336742	0.819	0.3589	0.9189	UMICH_DREAM_PTB	alpha_diversity.csv: bwpd
docker.synapse.org/syn33585048/ept@sha256:5306d13eefffed9b407ba1cc000983cc64afbc39405c5ee7127e2ec068c72a56	alpha_diversity/alpha_diversity.csv	phylo_entropy	0.173851	TRUE	docker.synapse.org/syn33585048/ept	sha256:5306d13eefffed9b407ba1cc000983cc64afbc39405c5ee7127e2ec068c72a56	Challenge 2	syn36336742	3451473	syn36336742	0.819	0.3589	0.9189	UMICH_DREAM_PTB	alpha_diversity.csv: phylo_entropy
docker.synapse.org/syn33585048/ept@sha256:5306d13eefffed9b407ba1cc000983cc64afbc39405c5ee7127e2ec068c72a56	alpha_diversity/alpha_diversity.csv	quadratic	0	FALSE	docker.synapse.org/syn33585048/ept	sha256:5306d13eefffed9b407ba1cc000983cc64afbc39405c5ee7127e2ec068c72a56	Challenge 2	syn36336742	3451473	syn36336742	0.819	0.3589	0.9189	UMICH_DREAM_PTB	alpha_diversity.csv: quadratic
docker.synapse.org/syn33585048/ept@sha256:5306d13eefffed9b407ba1cc000983cc64afbc39405c5ee7127e2ec068c72a56	alpha_diversity/alpha_diversity.csv	unrooted_pd	0	FALSE	docker.synapse.org/syn33585048/ept	sha256:5306d13eefffed9b407ba1cc000983cc64afbc39405c5ee7127e2ec068c72a56	Challenge 2	syn36336742	3451473	syn36336742	0.819	0.3589	0.9189	UMICH_DREAM_PTB	alpha_diversity.csv: unrooted_pd
docker.synapse.org/syn33585048/ept@sha256:5306d13eefffed9b407ba1cc000983cc64afbc39405c5ee7127e2ec068c72a56	alpha_diversity/alpha_diversity.csv	rooted_pd	0.0832557	TRUE	docker.synapse.org/syn33585048/ept	sha256:5306d13eefffed9b407ba1cc000983cc64afbc39405c5ee7127e2ec068c72a56	Challenge 2	syn36336742	3451473	syn36336742	0.819	0.3589	0.9189	UMICH_DREAM_PTB	alpha_diversity.csv: rooted_pd
docker.synapse.org/syn33064784/test@sha256:a76de3a76c339cdf73a20e6cc907baccc63fce6cd913f4d23ee9e5588f2be257	alpha_diversity/alpha_diversity.csv	shannon	0.562486	TRUE	docker.synapse.org/syn33064784/test	sha256:a76de3a76c339cdf73a20e6cc907baccc63fce6cd913f4d23ee9e5588f2be257	Challenge 2	syn35545064	3451471	syn35545064	0.8235	0.2457	0.9189	polalawang	alpha_diversity.csv: shannon
docker.synapse.org/syn33064784/test@sha256:a76de3a76c339cdf73a20e6cc907baccc63fce6cd913f4d23ee9e5588f2be257	alpha_diversity/alpha_diversity.csv	inv_simpson	0.439858	TRUE	docker.synapse.org/syn33064784/test	sha256:a76de3a76c339cdf73a20e6cc907baccc63fce6cd913f4d23ee9e5588f2be257	Challenge 2	syn35545064	3451471	syn35545064	0.8235	0.2457	0.9189	polalawang	alpha_diversity.csv: inv_simpson
docker.synapse.org/syn33064784/test@sha256:a76de3a76c339cdf73a20e6cc907baccc63fce6cd913f4d23ee9e5588f2be257	alpha_diversity/alpha_diversity.csv	bwpd	0.509528	TRUE	docker.synapse.org/syn33064784/test	sha256:a76de3a76c339cdf73a20e6cc907baccc63fce6cd913f4d23ee9e5588f2be257	Challenge 2	syn35545064	3451471	syn35545064	0.8235	0.2457	0.9189	polalawang	alpha_diversity.csv: bwpd
docker.synapse.org/syn33064784/test@sha256:a76de3a76c339cdf73a20e6cc907baccc63fce6cd913f4d23ee9e5588f2be257	alpha_diversity/alpha_diversity.csv	phylo_entropy	0.44252	TRUE	docker.synapse.org/syn33064784/test	sha256:a76de3a76c339cdf73a20e6cc907baccc63fce6cd913f4d23ee9e5588f2be257	Challenge 2	syn35545064	3451471	syn35545064	0.8235	0.2457	0.9189	polalawang	alpha_diversity.csv: phylo_entropy
docker.synapse.org/syn33064784/test@sha256:a76de3a76c339cdf73a20e6cc907baccc63fce6cd913f4d23ee9e5588f2be257	alpha_diversity/alpha_diversity.csv	quadratic	0.36739	TRUE	docker.synapse.org/syn33064784/test	sha256:a76de3a76c339cdf73a20e6cc907baccc63fce6cd913f4d23ee9e5588f2be257	Challenge 2	syn35545064	3451471	syn35545064	0.8235	0.2457	0.9189	polalawang	alpha_diversity.csv: quadratic
docker.synapse.org/syn33064784/test@sha256:a76de3a76c339cdf73a20e6cc907baccc63fce6cd913f4d23ee9e5588f2be257	alpha_diversity/alpha_diversity.csv	unrooted_pd	0.450347	TRUE	docker.synapse.org/syn33064784/test	sha256:a76de3a76c339cdf73a20e6cc907baccc63fce6cd913f4d23ee9e5588f2be257	Challenge 2	syn35545064	3451471	syn35545064	0.8235	0.2457	0.9189	polalawang	alpha_diversity.csv: unrooted_pd
docker.synapse.org/syn33064784/test@sha256:a76de3a76c339cdf73a20e6cc907baccc63fce6cd913f4d23ee9e5588f2be257	alpha_diversity/alpha_diversity.csv	rooted_pd	0.750468	TRUE	docker.synapse.org/syn33064784/test	sha256:a76de3a76c339cdf73a20e6cc907baccc63fce6cd913f4d23ee9e5588f2be257	Challenge 2	syn35545064	3451471	syn35545064	0.8235	0.2457	0.9189	polalawang	alpha_diversity.csv: rooted_pd
docker.synapse.org/syn35802768/model2@sha256:bdd89b4ef955bfc2f3e8110990936ff613c7da482357fc9758349dfbc27101bd	alpha_diversity/alpha_diversity.csv	shannon	1.60011	TRUE	docker.synapse.org/syn35802768/model2	sha256:bdd89b4ef955bfc2f3e8110990936ff613c7da482357fc9758349dfbc27101bd	Challenge 2	syn36448011	3453494	syn36448011	0.8333	0.2693	0.8919	AI4knowledgeLAB	alpha_diversity.csv: shannon
docker.synapse.org/syn35802768/model2@sha256:bdd89b4ef955bfc2f3e8110990936ff613c7da482357fc9758349dfbc27101bd	alpha_diversity/alpha_diversity.csv	inv_simpson	1.40112	TRUE	docker.synapse.org/syn35802768/model2	sha256:bdd89b4ef955bfc2f3e8110990936ff613c7da482357fc9758349dfbc27101bd	Challenge 2	syn36448011	3453494	syn36448011	0.8333	0.2693	0.8919	AI4knowledgeLAB	alpha_diversity.csv: inv_simpson
docker.synapse.org/syn35802768/model2@sha256:bdd89b4ef955bfc2f3e8110990936ff613c7da482357fc9758349dfbc27101bd	alpha_diversity/alpha_diversity.csv	bwpd	1.34913	TRUE	docker.synapse.org/syn35802768/model2	sha256:bdd89b4ef955bfc2f3e8110990936ff613c7da482357fc9758349dfbc27101bd	Challenge 2	syn36448011	3453494	syn36448011	0.8333	0.2693	0.8919	AI4knowledgeLAB	alpha_diversity.csv: bwpd
docker.synapse.org/syn35802768/model2@sha256:bdd89b4ef955bfc2f3e8110990936ff613c7da482357fc9758349dfbc27101bd	alpha_diversity/alpha_diversity.csv	phylo_entropy	1.43226	TRUE	docker.synapse.org/syn35802768/model2	sha256:bdd89b4ef955bfc2f3e8110990936ff613c7da482357fc9758349dfbc27101bd	Challenge 2	syn36448011	3453494	syn36448011	0.8333	0.2693	0.8919	AI4knowledgeLAB	alpha_diversity.csv: phylo_entropy
docker.synapse.org/syn35802768/model2@sha256:bdd89b4ef955bfc2f3e8110990936ff613c7da482357fc9758349dfbc27101bd	alpha_diversity/alpha_diversity.csv	quadratic	1.40904	TRUE	docker.synapse.org/syn35802768/model2	sha256:bdd89b4ef955bfc2f3e8110990936ff613c7da482357fc9758349dfbc27101bd	Challenge 2	syn36448011	3453494	syn36448011	0.8333	0.2693	0.8919	AI4knowledgeLAB	alpha_diversity.csv: quadratic
docker.synapse.org/syn35802768/model2@sha256:bdd89b4ef955bfc2f3e8110990936ff613c7da482357fc9758349dfbc27101bd	alpha_diversity/alpha_diversity.csv	unrooted_pd	1.5063	TRUE	docker.synapse.org/syn35802768/model2	sha256:bdd89b4ef955bfc2f3e8110990936ff613c7da482357fc9758349dfbc27101bd	Challenge 2	syn36448011	3453494	syn36448011	0.8333	0.2693	0.8919	AI4knowledgeLAB	alpha_diversity.csv: unrooted_pd
docker.synapse.org/syn35802768/model2@sha256:bdd89b4ef955bfc2f3e8110990936ff613c7da482357fc9758349dfbc27101bd	alpha_diversity/alpha_diversity.csv	rooted_pd	1.74406	TRUE	docker.synapse.org/syn35802768/model2	sha256:bdd89b4ef955bfc2f3e8110990936ff613c7da482357fc9758349dfbc27101bd	Challenge 2	syn36448011	3453494	syn36448011	0.8333	0.2693	0.8919	AI4knowledgeLAB	alpha_diversity.csv: rooted_pd
docker.synapse.org/syn36397234/eptb_ensamble@sha256:9af033470217c85782d9e92d27ef57342a9b8e634503c24ee80d2f91411c4fa7	taxonomy/taxonomy_relabd.family.csv	Actinomycetaceae	0.120287	TRUE	docker.synapse.org/syn36397234/eptb_ensamble	sha256:9af033470217c85782d9e92d27ef57342a9b8e634503c24ee80d2f91411c4fa7	Challenge 2	syn36472647	3379489	syn36472647	0.8062	0.2713	0.8919	IBSE_IITM	taxonomy_relabd.family.csv: Actinomycetaceae
docker.synapse.org/syn36397234/eptb_ensamble@sha256:9af033470217c85782d9e92d27ef57342a9b8e634503c24ee80d2f91411c4fa7	taxonomy/taxonomy_relabd.family.csv	Aerococcaceae	0.107224	TRUE	docker.synapse.org/syn36397234/eptb_ensamble	sha256:9af033470217c85782d9e92d27ef57342a9b8e634503c24ee80d2f91411c4fa7	Challenge 2	syn36472647	3379489	syn36472647	0.8062	0.2713	0.8919	IBSE_IITM	taxonomy_relabd.family.csv: Aerococcaceae
docker.synapse.org/syn36397234/eptb_ensamble@sha256:9af033470217c85782d9e92d27ef57342a9b8e634503c24ee80d2f91411c4fa7	taxonomy/taxonomy_relabd.family.csv	Alcaligenaceae	0.0862543	TRUE	docker.synapse.org/syn36397234/eptb_ensamble	sha256:9af033470217c85782d9e92d27ef57342a9b8e634503c24ee80d2f91411c4fa7	Challenge 2	syn36472647	3379489	syn36472647	0.8062	0.2713	0.8919	IBSE_IITM	taxonomy_relabd.family.csv: Alcaligenaceae
docker.synapse.org/syn36397234/eptb_ensamble@sha256:9af033470217c85782d9e92d27ef57342a9b8e634503c24ee80d2f91411c4fa7	taxonomy/taxonomy_relabd.family.csv	Atopobiaceae	0.0721066	TRUE	docker.synapse.org/syn36397234/eptb_ensamble	sha256:9af033470217c85782d9e92d27ef57342a9b8e634503c24ee80d2f91411c4fa7	Challenge 2	syn36472647	3379489	syn36472647	0.8062	0.2713	0.8919	IBSE_IITM	taxonomy_relabd.family.csv: Atopobiaceae
docker.synapse.org/syn36397234/eptb_ensamble@sha256:9af033470217c85782d9e92d27ef57342a9b8e634503c24ee80d2f91411c4fa7	taxonomy/taxonomy_relabd.family.csv	Bacillales Family XI. Incertae Sedis	0.0836846	TRUE	docker.synapse.org/syn36397234/eptb_ensamble	sha256:9af033470217c85782d9e92d27ef57342a9b8e634503c24ee80d2f91411c4fa7	Challenge 2	syn36472647	3379489	syn36472647	0.8062	0.2713	0.8919	IBSE_IITM	taxonomy_relabd.family.csv: Bacillales Family XI. Incertae Sedis
docker.synapse.org/syn36397234/eptb_ensamble@sha256:9af033470217c85782d9e92d27ef57342a9b8e634503c24ee80d2f91411c4fa7	taxonomy/taxonomy_relabd.family.csv	Bacteria <bacteria>	0	FALSE	docker.synapse.org/syn36397234/eptb_ensamble	sha256:9af033470217c85782d9e92d27ef57342a9b8e634503c24ee80d2f91411c4fa7	Challenge 2	syn36472647	3379489	syn36472647	0.8062	0.2713	0.8919	IBSE_IITM	taxonomy_relabd.family.csv: Bacteria <bacteria>
docker.synapse.org/syn36397234/eptb_ensamble@sha256:9af033470217c85782d9e92d27ef57342a9b8e634503c24ee80d2f91411c4fa7	taxonomy/taxonomy_relabd.family.csv	Bacteroidaceae	0	FALSE	docker.synapse.org/syn36397234/eptb_ensamble	sha256:9af033470217c85782d9e92d27ef57342a9b8e634503c24ee80d2f91411c4fa7	Challenge 2	syn36472647	3379489	syn36472647	0.8062	0.2713	0.8919	IBSE_IITM	taxonomy_relabd.family.csv: Bacteroidaceae
docker.synapse.org/syn36397234/eptb_ensamble@sha256:9af033470217c85782d9e92d27ef57342a9b8e634503c24ee80d2f91411c4fa7	taxonomy/taxonomy_relabd.family.csv	Bacteroidales	0	FALSE	docker.synapse.org/syn36397234/eptb_ensamble	sha256:9af033470217c85782d9e92d27ef57342a9b8e634503c24ee80d2f91411c4fa7	Challenge 2	syn36472647	3379489	syn36472647	0.8062	0.2713	0.8919	IBSE_IITM	taxonomy_relabd.family.csv: Bacteroidales
docker.synapse.org/syn36397234/eptb_ensamble@sha256:9af033470217c85782d9e92d27ef57342a9b8e634503c24ee80d2f91411c4fa7	taxonomy/taxonomy_relabd.family.csv	Bifidobacteriaceae	0.166107	TRUE	docker.synapse.org/syn36397234/eptb_ensamble	sha256:9af033470217c85782d9e92d27ef57342a9b8e634503c24ee80d2f91411c4fa7	Challenge 2	syn36472647	3379489	syn36472647	0.8062	0.2713	0.8919	IBSE_IITM	taxonomy_relabd.family.csv: Bifidobacteriaceae
docker.synapse.org/syn36397234/eptb_ensamble@sha256:9af033470217c85782d9e92d27ef57342a9b8e634503c24ee80d2f91411c4fa7	taxonomy/taxonomy_relabd.family.csv	Brevibacteriaceae	0	FALSE	docker.synapse.org/syn36397234/eptb_ensamble	sha256:9af033470217c85782d9e92d27ef57342a9b8e634503c24ee80d2f91411c4fa7	Challenge 2	syn36472647	3379489	syn36472647	0.8062	0.2713	0.8919	IBSE_IITM	taxonomy_relabd.family.csv: Brevibacteriaceae
docker.synapse.org/syn36397234/eptb_ensamble@sha256:9af033470217c85782d9e92d27ef57342a9b8e634503c24ee80d2f91411c4fa7	taxonomy/taxonomy_relabd.family.csv	Campylobacteraceae	0	FALSE	docker.synapse.org/syn36397234/eptb_ensamble	sha256:9af033470217c85782d9e92d27ef57342a9b8e634503c24ee80d2f91411c4fa7	Challenge 2	syn36472647	3379489	syn36472647	0.8062	0.2713	0.8919	IBSE_IITM	taxonomy_relabd.family.csv: Campylobacteraceae
docker.synapse.org/syn36397234/eptb_ensamble@sha256:9af033470217c85782d9e92d27ef57342a9b8e634503c24ee80d2f91411c4fa7	taxonomy/taxonomy_relabd.family.csv	Clostridiales Family XIII. Incertae Sedis	0	FALSE	docker.synapse.org/syn36397234/eptb_ensamble	sha256:9af033470217c85782d9e92d27ef57342a9b8e634503c24ee80d2f91411c4fa7	Challenge 2	syn36472647	3379489	syn36472647	0.8062	0.2713	0.8919	IBSE_IITM	taxonomy_relabd.family.csv: Clostridiales Family XIII. Incertae Sedis
docker.synapse.org/syn36397234/eptb_ensamble@sha256:9af033470217c85782d9e92d27ef57342a9b8e634503c24ee80d2f91411c4fa7	taxonomy/taxonomy_relabd.family.csv	Coriobacteriaceae	0	FALSE	docker.synapse.org/syn36397234/eptb_ensamble	sha256:9af033470217c85782d9e92d27ef57342a9b8e634503c24ee80d2f91411c4fa7	Challenge 2	syn36472647	3379489	syn36472647	0.8062	0.2713	0.8919	IBSE_IITM	taxonomy_relabd.family.csv: Coriobacteriaceae
docker.synapse.org/syn36397234/eptb_ensamble@sha256:9af033470217c85782d9e92d27ef57342a9b8e634503c24ee80d2f91411c4fa7	taxonomy/taxonomy_relabd.family.csv	Coriobacteriia	0	FALSE	docker.synapse.org/syn36397234/eptb_ensamble	sha256:9af033470217c85782d9e92d27ef57342a9b8e634503c24ee80d2f91411c4fa7	Challenge 2	syn36472647	3379489	syn36472647	0.8062	0.2713	0.8919	IBSE_IITM	taxonomy_relabd.family.csv: Coriobacteriia
docker.synapse.org/syn36397234/eptb_ensamble@sha256:9af033470217c85782d9e92d27ef57342a9b8e634503c24ee80d2f91411c4fa7	taxonomy/taxonomy_relabd.family.csv	Corynebacteriaceae	0.186454	TRUE	docker.synapse.org/syn36397234/eptb_ensamble	sha256:9af033470217c85782d9e92d27ef57342a9b8e634503c24ee80d2f91411c4fa7	Challenge 2	syn36472647	3379489	syn36472647	0.8062	0.2713	0.8919	IBSE_IITM	taxonomy_relabd.family.csv: Corynebacteriaceae
docker.synapse.org/syn36397234/eptb_ensamble@sha256:9af033470217c85782d9e92d27ef57342a9b8e634503c24ee80d2f91411c4fa7	taxonomy/taxonomy_relabd.family.csv	Dermabacteraceae	0	FALSE	docker.synapse.org/syn36397234/eptb_ensamble	sha256:9af033470217c85782d9e92d27ef57342a9b8e634503c24ee80d2f91411c4fa7	Challenge 2	syn36472647	3379489	syn36472647	0.8062	0.2713	0.8919	IBSE_IITM	taxonomy_relabd.family.csv: Dermabacteraceae
docker.synapse.org/syn36397234/eptb_ensamble@sha256:9af033470217c85782d9e92d27ef57342a9b8e634503c24ee80d2f91411c4fa7	taxonomy/taxonomy_relabd.family.csv	Eggerthellaceae	0	FALSE	docker.synapse.org/syn36397234/eptb_ensamble	sha256:9af033470217c85782d9e92d27ef57342a9b8e634503c24ee80d2f91411c4fa7	Challenge 2	syn36472647	3379489	syn36472647	0.8062	0.2713	0.8919	IBSE_IITM	taxonomy_relabd.family.csv: Eggerthellaceae
docker.synapse.org/syn36397234/eptb_ensamble@sha256:9af033470217c85782d9e92d27ef57342a9b8e634503c24ee80d2f91411c4fa7	taxonomy/taxonomy_relabd.family.csv	Enterobacteriaceae	0	FALSE	docker.synapse.org/syn36397234/eptb_ensamble	sha256:9af033470217c85782d9e92d27ef57342a9b8e634503c24ee80d2f91411c4fa7	Challenge 2	syn36472647	3379489	syn36472647	0.8062	0.2713	0.8919	IBSE_IITM	taxonomy_relabd.family.csv: Enterobacteriaceae
docker.synapse.org/syn36397234/eptb_ensamble@sha256:9af033470217c85782d9e92d27ef57342a9b8e634503c24ee80d2f91411c4fa7	taxonomy/taxonomy_relabd.family.csv	Enterococcaceae	0	FALSE	docker.synapse.org/syn36397234/eptb_ensamble	sha256:9af033470217c85782d9e92d27ef57342a9b8e634503c24ee80d2f91411c4fa7	Challenge 2	syn36472647	3379489	syn36472647	0.8062	0.2713	0.8919	IBSE_IITM	taxonomy_relabd.family.csv: Enterococcaceae
docker.synapse.org/syn36397234/eptb_ensamble@sha256:9af033470217c85782d9e92d27ef57342a9b8e634503c24ee80d2f91411c4fa7	taxonomy/taxonomy_relabd.family.csv	Erysipelotrichaceae	0	FALSE	docker.synapse.org/syn36397234/eptb_ensamble	sha256:9af033470217c85782d9e92d27ef57342a9b8e634503c24ee80d2f91411c4fa7	Challenge 2	syn36472647	3379489	syn36472647	0.8062	0.2713	0.8919	IBSE_IITM	taxonomy_relabd.family.csv: Erysipelotrichaceae
docker.synapse.org/syn36397234/eptb_ensamble@sha256:9af033470217c85782d9e92d27ef57342a9b8e634503c24ee80d2f91411c4fa7	taxonomy/taxonomy_relabd.family.csv	Firmicutes	0	FALSE	docker.synapse.org/syn36397234/eptb_ensamble	sha256:9af033470217c85782d9e92d27ef57342a9b8e634503c24ee80d2f91411c4fa7	Challenge 2	syn36472647	3379489	syn36472647	0.8062	0.2713	0.8919	IBSE_IITM	taxonomy_relabd.family.csv: Firmicutes
docker.synapse.org/syn36397234/eptb_ensamble@sha256:9af033470217c85782d9e92d27ef57342a9b8e634503c24ee80d2f91411c4fa7	taxonomy/taxonomy_relabd.family.csv	Flavobacteriaceae	0	FALSE	docker.synapse.org/syn36397234/eptb_ensamble	sha256:9af033470217c85782d9e92d27ef57342a9b8e634503c24ee80d2f91411c4fa7	Challenge 2	syn36472647	3379489	syn36472647	0.8062	0.2713	0.8919	IBSE_IITM	taxonomy_relabd.family.csv: Flavobacteriaceae
docker.synapse.org/syn36397234/eptb_ensamble@sha256:9af033470217c85782d9e92d27ef57342a9b8e634503c24ee80d2f91411c4fa7	taxonomy/taxonomy_relabd.family.csv	Fusobacteriaceae	0	FALSE	docker.synapse.org/syn36397234/eptb_ensamble	sha256:9af033470217c85782d9e92d27ef57342a9b8e634503c24ee80d2f91411c4fa7	Challenge 2	syn36472647	3379489	syn36472647	0.8062	0.2713	0.8919	IBSE_IITM	taxonomy_relabd.family.csv: Fusobacteriaceae
docker.synapse.org/syn36397234/eptb_ensamble@sha256:9af033470217c85782d9e92d27ef57342a9b8e634503c24ee80d2f91411c4fa7	taxonomy/taxonomy_relabd.family.csv	Hungateiclostridiaceae	0.132732	TRUE	docker.synapse.org/syn36397234/eptb_ensamble	sha256:9af033470217c85782d9e92d27ef57342a9b8e634503c24ee80d2f91411c4fa7	Challenge 2	syn36472647	3379489	syn36472647	0.8062	0.2713	0.8919	IBSE_IITM	taxonomy_relabd.family.csv: Hungateiclostridiaceae
docker.synapse.org/syn36397234/eptb_ensamble@sha256:9af033470217c85782d9e92d27ef57342a9b8e634503c24ee80d2f91411c4fa7	taxonomy/taxonomy_relabd.family.csv	Lachnospiraceae	0.125039	TRUE	docker.synapse.org/syn36397234/eptb_ensamble	sha256:9af033470217c85782d9e92d27ef57342a9b8e634503c24ee80d2f91411c4fa7	Challenge 2	syn36472647	3379489	syn36472647	0.8062	0.2713	0.8919	IBSE_IITM	taxonomy_relabd.family.csv: Lachnospiraceae
docker.synapse.org/syn36397234/eptb_ensamble@sha256:9af033470217c85782d9e92d27ef57342a9b8e634503c24ee80d2f91411c4fa7	taxonomy/taxonomy_relabd.family.csv	Lactobacillaceae	0.0984425	TRUE	docker.synapse.org/syn36397234/eptb_ensamble	sha256:9af033470217c85782d9e92d27ef57342a9b8e634503c24ee80d2f91411c4fa7	Challenge 2	syn36472647	3379489	syn36472647	0.8062	0.2713	0.8919	IBSE_IITM	taxonomy_relabd.family.csv: Lactobacillaceae
docker.synapse.org/syn36397234/eptb_ensamble@sha256:9af033470217c85782d9e92d27ef57342a9b8e634503c24ee80d2f91411c4fa7	taxonomy/taxonomy_relabd.family.csv	Leptotrichiaceae	0.182114	TRUE	docker.synapse.org/syn36397234/eptb_ensamble	sha256:9af033470217c85782d9e92d27ef57342a9b8e634503c24ee80d2f91411c4fa7	Challenge 2	syn36472647	3379489	syn36472647	0.8062	0.2713	0.8919	IBSE_IITM	taxonomy_relabd.family.csv: Leptotrichiaceae
docker.synapse.org/syn36397234/eptb_ensamble@sha256:9af033470217c85782d9e92d27ef57342a9b8e634503c24ee80d2f91411c4fa7	taxonomy/taxonomy_relabd.family.csv	Micrococcaceae	0	FALSE	docker.synapse.org/syn36397234/eptb_ensamble	sha256:9af033470217c85782d9e92d27ef57342a9b8e634503c24ee80d2f91411c4fa7	Challenge 2	syn36472647	3379489	syn36472647	0.8062	0.2713	0.8919	IBSE_IITM	taxonomy_relabd.family.csv: Micrococcaceae
docker.synapse.org/syn36397234/eptb_ensamble@sha256:9af033470217c85782d9e92d27ef57342a9b8e634503c24ee80d2f91411c4fa7	taxonomy/taxonomy_relabd.family.csv	Moraxellaceae	0	FALSE	docker.synapse.org/syn36397234/eptb_ensamble	sha256:9af033470217c85782d9e92d27ef57342a9b8e634503c24ee80d2f91411c4fa7	Challenge 2	syn36472647	3379489	syn36472647	0.8062	0.2713	0.8919	IBSE_IITM	taxonomy_relabd.family.csv: Moraxellaceae
docker.synapse.org/syn36397234/eptb_ensamble@sha256:9af033470217c85782d9e92d27ef57342a9b8e634503c24ee80d2f91411c4fa7	taxonomy/taxonomy_relabd.family.csv	Mycoplasmataceae	0.363571	TRUE	docker.synapse.org/syn36397234/eptb_ensamble	sha256:9af033470217c85782d9e92d27ef57342a9b8e634503c24ee80d2f91411c4fa7	Challenge 2	syn36472647	3379489	syn36472647	0.8062	0.2713	0.8919	IBSE_IITM	taxonomy_relabd.family.csv: Mycoplasmataceae
docker.synapse.org/syn36397234/eptb_ensamble@sha256:9af033470217c85782d9e92d27ef57342a9b8e634503c24ee80d2f91411c4fa7	taxonomy/taxonomy_relabd.family.csv	Neisseriaceae	0	FALSE	docker.synapse.org/syn36397234/eptb_ensamble	sha256:9af033470217c85782d9e92d27ef57342a9b8e634503c24ee80d2f91411c4fa7	Challenge 2	syn36472647	3379489	syn36472647	0.8062	0.2713	0.8919	IBSE_IITM	taxonomy_relabd.family.csv: Neisseriaceae
docker.synapse.org/syn36397234/eptb_ensamble@sha256:9af033470217c85782d9e92d27ef57342a9b8e634503c24ee80d2f91411c4fa7	taxonomy/taxonomy_relabd.family.csv	Pasteurellaceae	0	FALSE	docker.synapse.org/syn36397234/eptb_ensamble	sha256:9af033470217c85782d9e92d27ef57342a9b8e634503c24ee80d2f91411c4fa7	Challenge 2	syn36472647	3379489	syn36472647	0.8062	0.2713	0.8919	IBSE_IITM	taxonomy_relabd.family.csv: Pasteurellaceae
docker.synapse.org/syn36397234/eptb_ensamble@sha256:9af033470217c85782d9e92d27ef57342a9b8e634503c24ee80d2f91411c4fa7	taxonomy/taxonomy_relabd.family.csv	Peptococcaceae	0	FALSE	docker.synapse.org/syn36397234/eptb_ensamble	sha256:9af033470217c85782d9e92d27ef57342a9b8e634503c24ee80d2f91411c4fa7	Challenge 2	syn36472647	3379489	syn36472647	0.8062	0.2713	0.8919	IBSE_IITM	taxonomy_relabd.family.csv: Peptococcaceae
docker.synapse.org/syn36397234/eptb_ensamble@sha256:9af033470217c85782d9e92d27ef57342a9b8e634503c24ee80d2f91411c4fa7	taxonomy/taxonomy_relabd.family.csv	Peptoniphilaceae	0.108542	TRUE	docker.synapse.org/syn36397234/eptb_ensamble	sha256:9af033470217c85782d9e92d27ef57342a9b8e634503c24ee80d2f91411c4fa7	Challenge 2	syn36472647	3379489	syn36472647	0.8062	0.2713	0.8919	IBSE_IITM	taxonomy_relabd.family.csv: Peptoniphilaceae
docker.synapse.org/syn36397234/eptb_ensamble@sha256:9af033470217c85782d9e92d27ef57342a9b8e634503c24ee80d2f91411c4fa7	taxonomy/taxonomy_relabd.family.csv	Peptostreptococcaceae	0	FALSE	docker.synapse.org/syn36397234/eptb_ensamble	sha256:9af033470217c85782d9e92d27ef57342a9b8e634503c24ee80d2f91411c4fa7	Challenge 2	syn36472647	3379489	syn36472647	0.8062	0.2713	0.8919	IBSE_IITM	taxonomy_relabd.family.csv: Peptostreptococcaceae
docker.synapse.org/syn36397234/eptb_ensamble@sha256:9af033470217c85782d9e92d27ef57342a9b8e634503c24ee80d2f91411c4fa7	taxonomy/taxonomy_relabd.family.csv	Porphyromonadaceae	0	FALSE	docker.synapse.org/syn36397234/eptb_ensamble	sha256:9af033470217c85782d9e92d27ef57342a9b8e634503c24ee80d2f91411c4fa7	Challenge 2	syn36472647	3379489	syn36472647	0.8062	0.2713	0.8919	IBSE_IITM	taxonomy_relabd.family.csv: Porphyromonadaceae
docker.synapse.org/syn36397234/eptb_ensamble@sha256:9af033470217c85782d9e92d27ef57342a9b8e634503c24ee80d2f91411c4fa7	taxonomy/taxonomy_relabd.family.csv	Prevotellaceae	0.455018	TRUE	docker.synapse.org/syn36397234/eptb_ensamble	sha256:9af033470217c85782d9e92d27ef57342a9b8e634503c24ee80d2f91411c4fa7	Challenge 2	syn36472647	3379489	syn36472647	0.8062	0.2713	0.8919	IBSE_IITM	taxonomy_relabd.family.csv: Prevotellaceae
docker.synapse.org/syn36397234/eptb_ensamble@sha256:9af033470217c85782d9e92d27ef57342a9b8e634503c24ee80d2f91411c4fa7	taxonomy/taxonomy_relabd.family.csv	Pseudomonadaceae	0.0823125	TRUE	docker.synapse.org/syn36397234/eptb_ensamble	sha256:9af033470217c85782d9e92d27ef57342a9b8e634503c24ee80d2f91411c4fa7	Challenge 2	syn36472647	3379489	syn36472647	0.8062	0.2713	0.8919	IBSE_IITM	taxonomy_relabd.family.csv: Pseudomonadaceae
docker.synapse.org/syn36397234/eptb_ensamble@sha256:9af033470217c85782d9e92d27ef57342a9b8e634503c24ee80d2f91411c4fa7	taxonomy/taxonomy_relabd.family.csv	Rikenellaceae	0	FALSE	docker.synapse.org/syn36397234/eptb_ensamble	sha256:9af033470217c85782d9e92d27ef57342a9b8e634503c24ee80d2f91411c4fa7	Challenge 2	syn36472647	3379489	syn36472647	0.8062	0.2713	0.8919	IBSE_IITM	taxonomy_relabd.family.csv: Rikenellaceae
docker.synapse.org/syn36397234/eptb_ensamble@sha256:9af033470217c85782d9e92d27ef57342a9b8e634503c24ee80d2f91411c4fa7	taxonomy/taxonomy_relabd.family.csv	Ruminococcaceae	0	FALSE	docker.synapse.org/syn36397234/eptb_ensamble	sha256:9af033470217c85782d9e92d27ef57342a9b8e634503c24ee80d2f91411c4fa7	Challenge 2	syn36472647	3379489	syn36472647	0.8062	0.2713	0.8919	IBSE_IITM	taxonomy_relabd.family.csv: Ruminococcaceae
docker.synapse.org/syn36397234/eptb_ensamble@sha256:9af033470217c85782d9e92d27ef57342a9b8e634503c24ee80d2f91411c4fa7	taxonomy/taxonomy_relabd.family.csv	Staphylococcaceae	0.0988461	TRUE	docker.synapse.org/syn36397234/eptb_ensamble	sha256:9af033470217c85782d9e92d27ef57342a9b8e634503c24ee80d2f91411c4fa7	Challenge 2	syn36472647	3379489	syn36472647	0.8062	0.2713	0.8919	IBSE_IITM	taxonomy_relabd.family.csv: Staphylococcaceae
docker.synapse.org/syn36397234/eptb_ensamble@sha256:9af033470217c85782d9e92d27ef57342a9b8e634503c24ee80d2f91411c4fa7	taxonomy/taxonomy_relabd.family.csv	Streptococcaceae	0.101588	TRUE	docker.synapse.org/syn36397234/eptb_ensamble	sha256:9af033470217c85782d9e92d27ef57342a9b8e634503c24ee80d2f91411c4fa7	Challenge 2	syn36472647	3379489	syn36472647	0.8062	0.2713	0.8919	IBSE_IITM	taxonomy_relabd.family.csv: Streptococcaceae
docker.synapse.org/syn36397234/eptb_ensamble@sha256:9af033470217c85782d9e92d27ef57342a9b8e634503c24ee80d2f91411c4fa7	taxonomy/taxonomy_relabd.family.csv	Sutterellaceae	0	FALSE	docker.synapse.org/syn36397234/eptb_ensamble	sha256:9af033470217c85782d9e92d27ef57342a9b8e634503c24ee80d2f91411c4fa7	Challenge 2	syn36472647	3379489	syn36472647	0.8062	0.2713	0.8919	IBSE_IITM	taxonomy_relabd.family.csv: Sutterellaceae
docker.synapse.org/syn36397234/eptb_ensamble@sha256:9af033470217c85782d9e92d27ef57342a9b8e634503c24ee80d2f91411c4fa7	taxonomy/taxonomy_relabd.family.csv	Synergistaceae	0	FALSE	docker.synapse.org/syn36397234/eptb_ensamble	sha256:9af033470217c85782d9e92d27ef57342a9b8e634503c24ee80d2f91411c4fa7	Challenge 2	syn36472647	3379489	syn36472647	0.8062	0.2713	0.8919	IBSE_IITM	taxonomy_relabd.family.csv: Synergistaceae
docker.synapse.org/syn36397234/eptb_ensamble@sha256:9af033470217c85782d9e92d27ef57342a9b8e634503c24ee80d2f91411c4fa7	taxonomy/taxonomy_relabd.family.csv	Terrabacteria group	0	FALSE	docker.synapse.org/syn36397234/eptb_ensamble	sha256:9af033470217c85782d9e92d27ef57342a9b8e634503c24ee80d2f91411c4fa7	Challenge 2	syn36472647	3379489	syn36472647	0.8062	0.2713	0.8919	IBSE_IITM	taxonomy_relabd.family.csv: Terrabacteria group
docker.synapse.org/syn36397234/eptb_ensamble@sha256:9af033470217c85782d9e92d27ef57342a9b8e634503c24ee80d2f91411c4fa7	taxonomy/taxonomy_relabd.family.csv	Veillonellaceae	0.0929262	TRUE	docker.synapse.org/syn36397234/eptb_ensamble	sha256:9af033470217c85782d9e92d27ef57342a9b8e634503c24ee80d2f91411c4fa7	Challenge 2	syn36472647	3379489	syn36472647	0.8062	0.2713	0.8919	IBSE_IITM	taxonomy_relabd.family.csv: Veillonellaceae
docker.synapse.org/syn36397234/eptb_ensamble@sha256:9af033470217c85782d9e92d27ef57342a9b8e634503c24ee80d2f91411c4fa7	taxonomy/taxonomy_relabd.family.csv	unclassified Bacteroidales	0	FALSE	docker.synapse.org/syn36397234/eptb_ensamble	sha256:9af033470217c85782d9e92d27ef57342a9b8e634503c24ee80d2f91411c4fa7	Challenge 2	syn36472647	3379489	syn36472647	0.8062	0.2713	0.8919	IBSE_IITM	taxonomy_relabd.family.csv: unclassified Bacteroidales
docker.synapse.org/syn36397234/eptb_ensamble@sha256:9af033470217c85782d9e92d27ef57342a9b8e634503c24ee80d2f91411c4fa7	taxonomy/taxonomy_relabd.family.csv	unclassified Clostridiales	0.0690537	TRUE	docker.synapse.org/syn36397234/eptb_ensamble	sha256:9af033470217c85782d9e92d27ef57342a9b8e634503c24ee80d2f91411c4fa7	Challenge 2	syn36472647	3379489	syn36472647	0.8062	0.2713	0.8919	IBSE_IITM	taxonomy_relabd.family.csv: unclassified Clostridiales
docker.synapse.org/syn36397234/eptb_ensamble@sha256:9af033470217c85782d9e92d27ef57342a9b8e634503c24ee80d2f91411c4fa7	taxonomy/taxonomy_relabd.family.csv	unclassified Corynebacteriales	0	FALSE	docker.synapse.org/syn36397234/eptb_ensamble	sha256:9af033470217c85782d9e92d27ef57342a9b8e634503c24ee80d2f91411c4fa7	Challenge 2	syn36472647	3379489	syn36472647	0.8062	0.2713	0.8919	IBSE_IITM	taxonomy_relabd.family.csv: unclassified Corynebacteriales
docker.synapse.org/syn36397234/eptb_ensamble@sha256:9af033470217c85782d9e92d27ef57342a9b8e634503c24ee80d2f91411c4fa7	taxonomy/taxonomy_relabd.family.csv	unclassified Tissierellia	0	FALSE	docker.synapse.org/syn36397234/eptb_ensamble	sha256:9af033470217c85782d9e92d27ef57342a9b8e634503c24ee80d2f91411c4fa7	Challenge 2	syn36472647	3379489	syn36472647	0.8062	0.2713	0.8919	IBSE_IITM	taxonomy_relabd.family.csv: unclassified Tissierellia
docker.synapse.org/syn33064784/test@sha256:a76de3a76c339cdf73a20e6cc907baccc63fce6cd913f4d23ee9e5588f2be257	taxonomy/taxonomy_nreads.family.csv	Actinomycetaceae	0.0638551	TRUE	docker.synapse.org/syn33064784/test	sha256:a76de3a76c339cdf73a20e6cc907baccc63fce6cd913f4d23ee9e5588f2be257	Challenge 2	syn35545064	3451471	syn35545064	0.8235	0.2457	0.9189	polalawang	taxonomy_nreads.family.csv: Actinomycetaceae
docker.synapse.org/syn33064784/test@sha256:a76de3a76c339cdf73a20e6cc907baccc63fce6cd913f4d23ee9e5588f2be257	taxonomy/taxonomy_nreads.family.csv	Aerococcaceae	0.062567	TRUE	docker.synapse.org/syn33064784/test	sha256:a76de3a76c339cdf73a20e6cc907baccc63fce6cd913f4d23ee9e5588f2be257	Challenge 2	syn35545064	3451471	syn35545064	0.8235	0.2457	0.9189	polalawang	taxonomy_nreads.family.csv: Aerococcaceae
docker.synapse.org/syn33064784/test@sha256:a76de3a76c339cdf73a20e6cc907baccc63fce6cd913f4d23ee9e5588f2be257	taxonomy/taxonomy_nreads.family.csv	Alcaligenaceae	0.035172	TRUE	docker.synapse.org/syn33064784/test	sha256:a76de3a76c339cdf73a20e6cc907baccc63fce6cd913f4d23ee9e5588f2be257	Challenge 2	syn35545064	3451471	syn35545064	0.8235	0.2457	0.9189	polalawang	taxonomy_nreads.family.csv: Alcaligenaceae
docker.synapse.org/syn33064784/test@sha256:a76de3a76c339cdf73a20e6cc907baccc63fce6cd913f4d23ee9e5588f2be257	taxonomy/taxonomy_nreads.family.csv	Atopobiaceae	0.133144	TRUE	docker.synapse.org/syn33064784/test	sha256:a76de3a76c339cdf73a20e6cc907baccc63fce6cd913f4d23ee9e5588f2be257	Challenge 2	syn35545064	3451471	syn35545064	0.8235	0.2457	0.9189	polalawang	taxonomy_nreads.family.csv: Atopobiaceae
docker.synapse.org/syn33064784/test@sha256:a76de3a76c339cdf73a20e6cc907baccc63fce6cd913f4d23ee9e5588f2be257	taxonomy/taxonomy_nreads.family.csv	Bacillales Family XI. Incertae Sedis	0.0192495	TRUE	docker.synapse.org/syn33064784/test	sha256:a76de3a76c339cdf73a20e6cc907baccc63fce6cd913f4d23ee9e5588f2be257	Challenge 2	syn35545064	3451471	syn35545064	0.8235	0.2457	0.9189	polalawang	taxonomy_nreads.family.csv: Bacillales Family XI. Incertae Sedis
docker.synapse.org/syn33064784/test@sha256:a76de3a76c339cdf73a20e6cc907baccc63fce6cd913f4d23ee9e5588f2be257	taxonomy/taxonomy_nreads.family.csv	Bacteria <bacteria>	0.113418	TRUE	docker.synapse.org/syn33064784/test	sha256:a76de3a76c339cdf73a20e6cc907baccc63fce6cd913f4d23ee9e5588f2be257	Challenge 2	syn35545064	3451471	syn35545064	0.8235	0.2457	0.9189	polalawang	taxonomy_nreads.family.csv: Bacteria <bacteria>
docker.synapse.org/syn33064784/test@sha256:a76de3a76c339cdf73a20e6cc907baccc63fce6cd913f4d23ee9e5588f2be257	taxonomy/taxonomy_nreads.family.csv	Bacteroidaceae	0	FALSE	docker.synapse.org/syn33064784/test	sha256:a76de3a76c339cdf73a20e6cc907baccc63fce6cd913f4d23ee9e5588f2be257	Challenge 2	syn35545064	3451471	syn35545064	0.8235	0.2457	0.9189	polalawang	taxonomy_nreads.family.csv: Bacteroidaceae
docker.synapse.org/syn33064784/test@sha256:a76de3a76c339cdf73a20e6cc907baccc63fce6cd913f4d23ee9e5588f2be257	taxonomy/taxonomy_nreads.family.csv	Bacteroidales	0	FALSE	docker.synapse.org/syn33064784/test	sha256:a76de3a76c339cdf73a20e6cc907baccc63fce6cd913f4d23ee9e5588f2be257	Challenge 2	syn35545064	3451471	syn35545064	0.8235	0.2457	0.9189	polalawang	taxonomy_nreads.family.csv: Bacteroidales
docker.synapse.org/syn33064784/test@sha256:a76de3a76c339cdf73a20e6cc907baccc63fce6cd913f4d23ee9e5588f2be257	taxonomy/taxonomy_nreads.family.csv	Bifidobacteriaceae	0	FALSE	docker.synapse.org/syn33064784/test	sha256:a76de3a76c339cdf73a20e6cc907baccc63fce6cd913f4d23ee9e5588f2be257	Challenge 2	syn35545064	3451471	syn35545064	0.8235	0.2457	0.9189	polalawang	taxonomy_nreads.family.csv: Bifidobacteriaceae
docker.synapse.org/syn33064784/test@sha256:a76de3a76c339cdf73a20e6cc907baccc63fce6cd913f4d23ee9e5588f2be257	taxonomy/taxonomy_nreads.family.csv	Brevibacteriaceae	0	FALSE	docker.synapse.org/syn33064784/test	sha256:a76de3a76c339cdf73a20e6cc907baccc63fce6cd913f4d23ee9e5588f2be257	Challenge 2	syn35545064	3451471	syn35545064	0.8235	0.2457	0.9189	polalawang	taxonomy_nreads.family.csv: Brevibacteriaceae
docker.synapse.org/syn33064784/test@sha256:a76de3a76c339cdf73a20e6cc907baccc63fce6cd913f4d23ee9e5588f2be257	taxonomy/taxonomy_nreads.family.csv	Campylobacteraceae	0.0109903	TRUE	docker.synapse.org/syn33064784/test	sha256:a76de3a76c339cdf73a20e6cc907baccc63fce6cd913f4d23ee9e5588f2be257	Challenge 2	syn35545064	3451471	syn35545064	0.8235	0.2457	0.9189	polalawang	taxonomy_nreads.family.csv: Campylobacteraceae
docker.synapse.org/syn33064784/test@sha256:a76de3a76c339cdf73a20e6cc907baccc63fce6cd913f4d23ee9e5588f2be257	taxonomy/taxonomy_nreads.family.csv	Clostridiales Family XIII. Incertae Sedis	0.00218593	TRUE	docker.synapse.org/syn33064784/test	sha256:a76de3a76c339cdf73a20e6cc907baccc63fce6cd913f4d23ee9e5588f2be257	Challenge 2	syn35545064	3451471	syn35545064	0.8235	0.2457	0.9189	polalawang	taxonomy_nreads.family.csv: Clostridiales Family XIII. Incertae Sedis
docker.synapse.org/syn33064784/test@sha256:a76de3a76c339cdf73a20e6cc907baccc63fce6cd913f4d23ee9e5588f2be257	taxonomy/taxonomy_nreads.family.csv	Coriobacteriaceae	0.0432209	TRUE	docker.synapse.org/syn33064784/test	sha256:a76de3a76c339cdf73a20e6cc907baccc63fce6cd913f4d23ee9e5588f2be257	Challenge 2	syn35545064	3451471	syn35545064	0.8235	0.2457	0.9189	polalawang	taxonomy_nreads.family.csv: Coriobacteriaceae
docker.synapse.org/syn33064784/test@sha256:a76de3a76c339cdf73a20e6cc907baccc63fce6cd913f4d23ee9e5588f2be257	taxonomy/taxonomy_nreads.family.csv	Coriobacteriia	0	FALSE	docker.synapse.org/syn33064784/test	sha256:a76de3a76c339cdf73a20e6cc907baccc63fce6cd913f4d23ee9e5588f2be257	Challenge 2	syn35545064	3451471	syn35545064	0.8235	0.2457	0.9189	polalawang	taxonomy_nreads.family.csv: Coriobacteriia
docker.synapse.org/syn33064784/test@sha256:a76de3a76c339cdf73a20e6cc907baccc63fce6cd913f4d23ee9e5588f2be257	taxonomy/taxonomy_nreads.family.csv	Corynebacteriaceae	0.0635045	TRUE	docker.synapse.org/syn33064784/test	sha256:a76de3a76c339cdf73a20e6cc907baccc63fce6cd913f4d23ee9e5588f2be257	Challenge 2	syn35545064	3451471	syn35545064	0.8235	0.2457	0.9189	polalawang	taxonomy_nreads.family.csv: Corynebacteriaceae
docker.synapse.org/syn33064784/test@sha256:a76de3a76c339cdf73a20e6cc907baccc63fce6cd913f4d23ee9e5588f2be257	taxonomy/taxonomy_nreads.family.csv	Dermabacteraceae	0	FALSE	docker.synapse.org/syn33064784/test	sha256:a76de3a76c339cdf73a20e6cc907baccc63fce6cd913f4d23ee9e5588f2be257	Challenge 2	syn35545064	3451471	syn35545064	0.8235	0.2457	0.9189	polalawang	taxonomy_nreads.family.csv: Dermabacteraceae
docker.synapse.org/syn33064784/test@sha256:a76de3a76c339cdf73a20e6cc907baccc63fce6cd913f4d23ee9e5588f2be257	taxonomy/taxonomy_nreads.family.csv	Eggerthellaceae	0	FALSE	docker.synapse.org/syn33064784/test	sha256:a76de3a76c339cdf73a20e6cc907baccc63fce6cd913f4d23ee9e5588f2be257	Challenge 2	syn35545064	3451471	syn35545064	0.8235	0.2457	0.9189	polalawang	taxonomy_nreads.family.csv: Eggerthellaceae
docker.synapse.org/syn33064784/test@sha256:a76de3a76c339cdf73a20e6cc907baccc63fce6cd913f4d23ee9e5588f2be257	taxonomy/taxonomy_nreads.family.csv	Enterobacteriaceae	0.0603651	TRUE	docker.synapse.org/syn33064784/test	sha256:a76de3a76c339cdf73a20e6cc907baccc63fce6cd913f4d23ee9e5588f2be257	Challenge 2	syn35545064	3451471	syn35545064	0.8235	0.2457	0.9189	polalawang	taxonomy_nreads.family.csv: Enterobacteriaceae
docker.synapse.org/syn33064784/test@sha256:a76de3a76c339cdf73a20e6cc907baccc63fce6cd913f4d23ee9e5588f2be257	taxonomy/taxonomy_nreads.family.csv	Enterococcaceae	0.00926668	TRUE	docker.synapse.org/syn33064784/test	sha256:a76de3a76c339cdf73a20e6cc907baccc63fce6cd913f4d23ee9e5588f2be257	Challenge 2	syn35545064	3451471	syn35545064	0.8235	0.2457	0.9189	polalawang	taxonomy_nreads.family.csv: Enterococcaceae
docker.synapse.org/syn33064784/test@sha256:a76de3a76c339cdf73a20e6cc907baccc63fce6cd913f4d23ee9e5588f2be257	taxonomy/taxonomy_nreads.family.csv	Erysipelotrichaceae	0.0128907	TRUE	docker.synapse.org/syn33064784/test	sha256:a76de3a76c339cdf73a20e6cc907baccc63fce6cd913f4d23ee9e5588f2be257	Challenge 2	syn35545064	3451471	syn35545064	0.8235	0.2457	0.9189	polalawang	taxonomy_nreads.family.csv: Erysipelotrichaceae
docker.synapse.org/syn33064784/test@sha256:a76de3a76c339cdf73a20e6cc907baccc63fce6cd913f4d23ee9e5588f2be257	taxonomy/taxonomy_nreads.family.csv	Firmicutes	0.154733	TRUE	docker.synapse.org/syn33064784/test	sha256:a76de3a76c339cdf73a20e6cc907baccc63fce6cd913f4d23ee9e5588f2be257	Challenge 2	syn35545064	3451471	syn35545064	0.8235	0.2457	0.9189	polalawang	taxonomy_nreads.family.csv: Firmicutes
docker.synapse.org/syn33064784/test@sha256:a76de3a76c339cdf73a20e6cc907baccc63fce6cd913f4d23ee9e5588f2be257	taxonomy/taxonomy_nreads.family.csv	Flavobacteriaceae	0.0160888	TRUE	docker.synapse.org/syn33064784/test	sha256:a76de3a76c339cdf73a20e6cc907baccc63fce6cd913f4d23ee9e5588f2be257	Challenge 2	syn35545064	3451471	syn35545064	0.8235	0.2457	0.9189	polalawang	taxonomy_nreads.family.csv: Flavobacteriaceae
docker.synapse.org/syn33064784/test@sha256:a76de3a76c339cdf73a20e6cc907baccc63fce6cd913f4d23ee9e5588f2be257	taxonomy/taxonomy_nreads.family.csv	Fusobacteriaceae	0.0799254	TRUE	docker.synapse.org/syn33064784/test	sha256:a76de3a76c339cdf73a20e6cc907baccc63fce6cd913f4d23ee9e5588f2be257	Challenge 2	syn35545064	3451471	syn35545064	0.8235	0.2457	0.9189	polalawang	taxonomy_nreads.family.csv: Fusobacteriaceae
docker.synapse.org/syn33064784/test@sha256:a76de3a76c339cdf73a20e6cc907baccc63fce6cd913f4d23ee9e5588f2be257	taxonomy/taxonomy_nreads.family.csv	Hungateiclostridiaceae	0.239216	TRUE	docker.synapse.org/syn33064784/test	sha256:a76de3a76c339cdf73a20e6cc907baccc63fce6cd913f4d23ee9e5588f2be257	Challenge 2	syn35545064	3451471	syn35545064	0.8235	0.2457	0.9189	polalawang	taxonomy_nreads.family.csv: Hungateiclostridiaceae
docker.synapse.org/syn33064784/test@sha256:a76de3a76c339cdf73a20e6cc907baccc63fce6cd913f4d23ee9e5588f2be257	taxonomy/taxonomy_nreads.family.csv	Lachnospiraceae	0.379523	TRUE	docker.synapse.org/syn33064784/test	sha256:a76de3a76c339cdf73a20e6cc907baccc63fce6cd913f4d23ee9e5588f2be257	Challenge 2	syn35545064	3451471	syn35545064	0.8235	0.2457	0.9189	polalawang	taxonomy_nreads.family.csv: Lachnospiraceae
docker.synapse.org/syn33064784/test@sha256:a76de3a76c339cdf73a20e6cc907baccc63fce6cd913f4d23ee9e5588f2be257	taxonomy/taxonomy_nreads.family.csv	Lactobacillaceae	0.902822	TRUE	docker.synapse.org/syn33064784/test	sha256:a76de3a76c339cdf73a20e6cc907baccc63fce6cd913f4d23ee9e5588f2be257	Challenge 2	syn35545064	3451471	syn35545064	0.8235	0.2457	0.9189	polalawang	taxonomy_nreads.family.csv: Lactobacillaceae
docker.synapse.org/syn33064784/test@sha256:a76de3a76c339cdf73a20e6cc907baccc63fce6cd913f4d23ee9e5588f2be257	taxonomy/taxonomy_nreads.family.csv	Leptotrichiaceae	0.156699	TRUE	docker.synapse.org/syn33064784/test	sha256:a76de3a76c339cdf73a20e6cc907baccc63fce6cd913f4d23ee9e5588f2be257	Challenge 2	syn35545064	3451471	syn35545064	0.8235	0.2457	0.9189	polalawang	taxonomy_nreads.family.csv: Leptotrichiaceae
docker.synapse.org/syn33064784/test@sha256:a76de3a76c339cdf73a20e6cc907baccc63fce6cd913f4d23ee9e5588f2be257	taxonomy/taxonomy_nreads.family.csv	Micrococcaceae	0	FALSE	docker.synapse.org/syn33064784/test	sha256:a76de3a76c339cdf73a20e6cc907baccc63fce6cd913f4d23ee9e5588f2be257	Challenge 2	syn35545064	3451471	syn35545064	0.8235	0.2457	0.9189	polalawang	taxonomy_nreads.family.csv: Micrococcaceae
docker.synapse.org/syn33064784/test@sha256:a76de3a76c339cdf73a20e6cc907baccc63fce6cd913f4d23ee9e5588f2be257	taxonomy/taxonomy_nreads.family.csv	Moraxellaceae	0.0140456	TRUE	docker.synapse.org/syn33064784/test	sha256:a76de3a76c339cdf73a20e6cc907baccc63fce6cd913f4d23ee9e5588f2be257	Challenge 2	syn35545064	3451471	syn35545064	0.8235	0.2457	0.9189	polalawang	taxonomy_nreads.family.csv: Moraxellaceae
docker.synapse.org/syn33064784/test@sha256:a76de3a76c339cdf73a20e6cc907baccc63fce6cd913f4d23ee9e5588f2be257	taxonomy/taxonomy_nreads.family.csv	Mycoplasmataceae	0	FALSE	docker.synapse.org/syn33064784/test	sha256:a76de3a76c339cdf73a20e6cc907baccc63fce6cd913f4d23ee9e5588f2be257	Challenge 2	syn35545064	3451471	syn35545064	0.8235	0.2457	0.9189	polalawang	taxonomy_nreads.family.csv: Mycoplasmataceae
docker.synapse.org/syn33064784/test@sha256:a76de3a76c339cdf73a20e6cc907baccc63fce6cd913f4d23ee9e5588f2be257	taxonomy/taxonomy_nreads.family.csv	Neisseriaceae	0.0614827	TRUE	docker.synapse.org/syn33064784/test	sha256:a76de3a76c339cdf73a20e6cc907baccc63fce6cd913f4d23ee9e5588f2be257	Challenge 2	syn35545064	3451471	syn35545064	0.8235	0.2457	0.9189	polalawang	taxonomy_nreads.family.csv: Neisseriaceae
docker.synapse.org/syn33064784/test@sha256:a76de3a76c339cdf73a20e6cc907baccc63fce6cd913f4d23ee9e5588f2be257	taxonomy/taxonomy_nreads.family.csv	Pasteurellaceae	0.474494	TRUE	docker.synapse.org/syn33064784/test	sha256:a76de3a76c339cdf73a20e6cc907baccc63fce6cd913f4d23ee9e5588f2be257	Challenge 2	syn35545064	3451471	syn35545064	0.8235	0.2457	0.9189	polalawang	taxonomy_nreads.family.csv: Pasteurellaceae
docker.synapse.org/syn33064784/test@sha256:a76de3a76c339cdf73a20e6cc907baccc63fce6cd913f4d23ee9e5588f2be257	taxonomy/taxonomy_nreads.family.csv	Peptococcaceae	0.0050204	TRUE	docker.synapse.org/syn33064784/test	sha256:a76de3a76c339cdf73a20e6cc907baccc63fce6cd913f4d23ee9e5588f2be257	Challenge 2	syn35545064	3451471	syn35545064	0.8235	0.2457	0.9189	polalawang	taxonomy_nreads.family.csv: Peptococcaceae
docker.synapse.org/syn33064784/test@sha256:a76de3a76c339cdf73a20e6cc907baccc63fce6cd913f4d23ee9e5588f2be257	taxonomy/taxonomy_nreads.family.csv	Peptoniphilaceae	0	FALSE	docker.synapse.org/syn33064784/test	sha256:a76de3a76c339cdf73a20e6cc907baccc63fce6cd913f4d23ee9e5588f2be257	Challenge 2	syn35545064	3451471	syn35545064	0.8235	0.2457	0.9189	polalawang	taxonomy_nreads.family.csv: Peptoniphilaceae
docker.synapse.org/syn33064784/test@sha256:a76de3a76c339cdf73a20e6cc907baccc63fce6cd913f4d23ee9e5588f2be257	taxonomy/taxonomy_nreads.family.csv	Peptostreptococcaceae	0.107393	TRUE	docker.synapse.org/syn33064784/test	sha256:a76de3a76c339cdf73a20e6cc907baccc63fce6cd913f4d23ee9e5588f2be257	Challenge 2	syn35545064	3451471	syn35545064	0.8235	0.2457	0.9189	polalawang	taxonomy_nreads.family.csv: Peptostreptococcaceae
docker.synapse.org/syn33064784/test@sha256:a76de3a76c339cdf73a20e6cc907baccc63fce6cd913f4d23ee9e5588f2be257	taxonomy/taxonomy_nreads.family.csv	Porphyromonadaceae	0.0466905	TRUE	docker.synapse.org/syn33064784/test	sha256:a76de3a76c339cdf73a20e6cc907baccc63fce6cd913f4d23ee9e5588f2be257	Challenge 2	syn35545064	3451471	syn35545064	0.8235	0.2457	0.9189	polalawang	taxonomy_nreads.family.csv: Porphyromonadaceae
docker.synapse.org/syn33064784/test@sha256:a76de3a76c339cdf73a20e6cc907baccc63fce6cd913f4d23ee9e5588f2be257	taxonomy/taxonomy_nreads.family.csv	Prevotellaceae	0.339919	TRUE	docker.synapse.org/syn33064784/test	sha256:a76de3a76c339cdf73a20e6cc907baccc63fce6cd913f4d23ee9e5588f2be257	Challenge 2	syn35545064	3451471	syn35545064	0.8235	0.2457	0.9189	polalawang	taxonomy_nreads.family.csv: Prevotellaceae
docker.synapse.org/syn33064784/test@sha256:a76de3a76c339cdf73a20e6cc907baccc63fce6cd913f4d23ee9e5588f2be257	taxonomy/taxonomy_nreads.family.csv	Pseudomonadaceae	0	FALSE	docker.synapse.org/syn33064784/test	sha256:a76de3a76c339cdf73a20e6cc907baccc63fce6cd913f4d23ee9e5588f2be257	Challenge 2	syn35545064	3451471	syn35545064	0.8235	0.2457	0.9189	polalawang	taxonomy_nreads.family.csv: Pseudomonadaceae
docker.synapse.org/syn33064784/test@sha256:a76de3a76c339cdf73a20e6cc907baccc63fce6cd913f4d23ee9e5588f2be257	taxonomy/taxonomy_nreads.family.csv	Rikenellaceae	0	FALSE	docker.synapse.org/syn33064784/test	sha256:a76de3a76c339cdf73a20e6cc907baccc63fce6cd913f4d23ee9e5588f2be257	Challenge 2	syn35545064	3451471	syn35545064	0.8235	0.2457	0.9189	polalawang	taxonomy_nreads.family.csv: Rikenellaceae
docker.synapse.org/syn33064784/test@sha256:a76de3a76c339cdf73a20e6cc907baccc63fce6cd913f4d23ee9e5588f2be257	taxonomy/taxonomy_nreads.family.csv	Ruminococcaceae	0	FALSE	docker.synapse.org/syn33064784/test	sha256:a76de3a76c339cdf73a20e6cc907baccc63fce6cd913f4d23ee9e5588f2be257	Challenge 2	syn35545064	3451471	syn35545064	0.8235	0.2457	0.9189	polalawang	taxonomy_nreads.family.csv: Ruminococcaceae
docker.synapse.org/syn33064784/test@sha256:a76de3a76c339cdf73a20e6cc907baccc63fce6cd913f4d23ee9e5588f2be257	taxonomy/taxonomy_nreads.family.csv	Staphylococcaceae	0.0502454	TRUE	docker.synapse.org/syn33064784/test	sha256:a76de3a76c339cdf73a20e6cc907baccc63fce6cd913f4d23ee9e5588f2be257	Challenge 2	syn35545064	3451471	syn35545064	0.8235	0.2457	0.9189	polalawang	taxonomy_nreads.family.csv: Staphylococcaceae
docker.synapse.org/syn33064784/test@sha256:a76de3a76c339cdf73a20e6cc907baccc63fce6cd913f4d23ee9e5588f2be257	taxonomy/taxonomy_nreads.family.csv	Streptococcaceae	0.227425	TRUE	docker.synapse.org/syn33064784/test	sha256:a76de3a76c339cdf73a20e6cc907baccc63fce6cd913f4d23ee9e5588f2be257	Challenge 2	syn35545064	3451471	syn35545064	0.8235	0.2457	0.9189	polalawang	taxonomy_nreads.family.csv: Streptococcaceae
docker.synapse.org/syn33064784/test@sha256:a76de3a76c339cdf73a20e6cc907baccc63fce6cd913f4d23ee9e5588f2be257	taxonomy/taxonomy_nreads.family.csv	Sutterellaceae	0.0346699	TRUE	docker.synapse.org/syn33064784/test	sha256:a76de3a76c339cdf73a20e6cc907baccc63fce6cd913f4d23ee9e5588f2be257	Challenge 2	syn35545064	3451471	syn35545064	0.8235	0.2457	0.9189	polalawang	taxonomy_nreads.family.csv: Sutterellaceae
docker.synapse.org/syn33064784/test@sha256:a76de3a76c339cdf73a20e6cc907baccc63fce6cd913f4d23ee9e5588f2be257	taxonomy/taxonomy_nreads.family.csv	Synergistaceae	0.0385671	TRUE	docker.synapse.org/syn33064784/test	sha256:a76de3a76c339cdf73a20e6cc907baccc63fce6cd913f4d23ee9e5588f2be257	Challenge 2	syn35545064	3451471	syn35545064	0.8235	0.2457	0.9189	polalawang	taxonomy_nreads.family.csv: Synergistaceae
docker.synapse.org/syn33064784/test@sha256:a76de3a76c339cdf73a20e6cc907baccc63fce6cd913f4d23ee9e5588f2be257	taxonomy/taxonomy_nreads.family.csv	Terrabacteria group	0.216681	TRUE	docker.synapse.org/syn33064784/test	sha256:a76de3a76c339cdf73a20e6cc907baccc63fce6cd913f4d23ee9e5588f2be257	Challenge 2	syn35545064	3451471	syn35545064	0.8235	0.2457	0.9189	polalawang	taxonomy_nreads.family.csv: Terrabacteria group
docker.synapse.org/syn33064784/test@sha256:a76de3a76c339cdf73a20e6cc907baccc63fce6cd913f4d23ee9e5588f2be257	taxonomy/taxonomy_nreads.family.csv	Veillonellaceae	0	FALSE	docker.synapse.org/syn33064784/test	sha256:a76de3a76c339cdf73a20e6cc907baccc63fce6cd913f4d23ee9e5588f2be257	Challenge 2	syn35545064	3451471	syn35545064	0.8235	0.2457	0.9189	polalawang	taxonomy_nreads.family.csv: Veillonellaceae
docker.synapse.org/syn33064784/test@sha256:a76de3a76c339cdf73a20e6cc907baccc63fce6cd913f4d23ee9e5588f2be257	taxonomy/taxonomy_nreads.family.csv	unclassified Bacteroidales	0	FALSE	docker.synapse.org/syn33064784/test	sha256:a76de3a76c339cdf73a20e6cc907baccc63fce6cd913f4d23ee9e5588f2be257	Challenge 2	syn35545064	3451471	syn35545064	0.8235	0.2457	0.9189	polalawang	taxonomy_nreads.family.csv: unclassified Bacteroidales
docker.synapse.org/syn33064784/test@sha256:a76de3a76c339cdf73a20e6cc907baccc63fce6cd913f4d23ee9e5588f2be257	taxonomy/taxonomy_nreads.family.csv	unclassified Clostridiales	0	FALSE	docker.synapse.org/syn33064784/test	sha256:a76de3a76c339cdf73a20e6cc907baccc63fce6cd913f4d23ee9e5588f2be257	Challenge 2	syn35545064	3451471	syn35545064	0.8235	0.2457	0.9189	polalawang	taxonomy_nreads.family.csv: unclassified Clostridiales
docker.synapse.org/syn33064784/test@sha256:a76de3a76c339cdf73a20e6cc907baccc63fce6cd913f4d23ee9e5588f2be257	taxonomy/taxonomy_nreads.family.csv	unclassified Corynebacteriales	0	FALSE	docker.synapse.org/syn33064784/test	sha256:a76de3a76c339cdf73a20e6cc907baccc63fce6cd913f4d23ee9e5588f2be257	Challenge 2	syn35545064	3451471	syn35545064	0.8235	0.2457	0.9189	polalawang	taxonomy_nreads.family.csv: unclassified Corynebacteriales
docker.synapse.org/syn33064784/test@sha256:a76de3a76c339cdf73a20e6cc907baccc63fce6cd913f4d23ee9e5588f2be257	taxonomy/taxonomy_nreads.family.csv	unclassified Tissierellia	0	FALSE	docker.synapse.org/syn33064784/test	sha256:a76de3a76c339cdf73a20e6cc907baccc63fce6cd913f4d23ee9e5588f2be257	Challenge 2	syn35545064	3451471	syn35545064	0.8235	0.2457	0.9189	polalawang	taxonomy_nreads.family.csv: unclassified Tissierellia
docker.synapse.org/syn36397234/eptb_ensamble@sha256:644bd2e97e8a04fd8712f53e7bc51bc4c1e56f24c57d3efccbd1c2fd5652cda2	taxonomy/taxonomy_relabd.genus.csv	Achromobacter	0.0589118	TRUE	docker.synapse.org/syn36397234/eptb_ensamble	sha256:644bd2e97e8a04fd8712f53e7bc51bc4c1e56f24c57d3efccbd1c2fd5652cda2	Challenge 2	syn36472647	3379489	syn36472647	0.803	0.2442	0.8919	IBSE_IITM	taxonomy_relabd.genus.csv: Achromobacter
docker.synapse.org/syn36397234/eptb_ensamble@sha256:644bd2e97e8a04fd8712f53e7bc51bc4c1e56f24c57d3efccbd1c2fd5652cda2	taxonomy/taxonomy_relabd.genus.csv	Acinetobacter	0	FALSE	docker.synapse.org/syn36397234/eptb_ensamble	sha256:644bd2e97e8a04fd8712f53e7bc51bc4c1e56f24c57d3efccbd1c2fd5652cda2	Challenge 2	syn36472647	3379489	syn36472647	0.803	0.2442	0.8919	IBSE_IITM	taxonomy_relabd.genus.csv: Acinetobacter
docker.synapse.org/syn36397234/eptb_ensamble@sha256:644bd2e97e8a04fd8712f53e7bc51bc4c1e56f24c57d3efccbd1c2fd5652cda2	taxonomy/taxonomy_relabd.genus.csv	Actinomyces	0	FALSE	docker.synapse.org/syn36397234/eptb_ensamble	sha256:644bd2e97e8a04fd8712f53e7bc51bc4c1e56f24c57d3efccbd1c2fd5652cda2	Challenge 2	syn36472647	3379489	syn36472647	0.803	0.2442	0.8919	IBSE_IITM	taxonomy_relabd.genus.csv: Actinomyces
docker.synapse.org/syn36397234/eptb_ensamble@sha256:644bd2e97e8a04fd8712f53e7bc51bc4c1e56f24c57d3efccbd1c2fd5652cda2	taxonomy/taxonomy_relabd.genus.csv	Actinomyces/Gleimia	0	FALSE	docker.synapse.org/syn36397234/eptb_ensamble	sha256:644bd2e97e8a04fd8712f53e7bc51bc4c1e56f24c57d3efccbd1c2fd5652cda2	Challenge 2	syn36472647	3379489	syn36472647	0.803	0.2442	0.8919	IBSE_IITM	taxonomy_relabd.genus.csv: Actinomyces/Gleimia
docker.synapse.org/syn36397234/eptb_ensamble@sha256:644bd2e97e8a04fd8712f53e7bc51bc4c1e56f24c57d3efccbd1c2fd5652cda2	taxonomy/taxonomy_relabd.genus.csv	Aerococcus	0.150192	TRUE	docker.synapse.org/syn36397234/eptb_ensamble	sha256:644bd2e97e8a04fd8712f53e7bc51bc4c1e56f24c57d3efccbd1c2fd5652cda2	Challenge 2	syn36472647	3379489	syn36472647	0.803	0.2442	0.8919	IBSE_IITM	taxonomy_relabd.genus.csv: Aerococcus
docker.synapse.org/syn36397234/eptb_ensamble@sha256:644bd2e97e8a04fd8712f53e7bc51bc4c1e56f24c57d3efccbd1c2fd5652cda2	taxonomy/taxonomy_relabd.genus.csv	Anaerococcus	0.0479143	TRUE	docker.synapse.org/syn36397234/eptb_ensamble	sha256:644bd2e97e8a04fd8712f53e7bc51bc4c1e56f24c57d3efccbd1c2fd5652cda2	Challenge 2	syn36472647	3379489	syn36472647	0.803	0.2442	0.8919	IBSE_IITM	taxonomy_relabd.genus.csv: Anaerococcus
docker.synapse.org/syn36397234/eptb_ensamble@sha256:644bd2e97e8a04fd8712f53e7bc51bc4c1e56f24c57d3efccbd1c2fd5652cda2	taxonomy/taxonomy_relabd.genus.csv	Arcanobacterium	0	FALSE	docker.synapse.org/syn36397234/eptb_ensamble	sha256:644bd2e97e8a04fd8712f53e7bc51bc4c1e56f24c57d3efccbd1c2fd5652cda2	Challenge 2	syn36472647	3379489	syn36472647	0.803	0.2442	0.8919	IBSE_IITM	taxonomy_relabd.genus.csv: Arcanobacterium
docker.synapse.org/syn36397234/eptb_ensamble@sha256:644bd2e97e8a04fd8712f53e7bc51bc4c1e56f24c57d3efccbd1c2fd5652cda2	taxonomy/taxonomy_relabd.genus.csv	Atopobium	0.0636648	TRUE	docker.synapse.org/syn36397234/eptb_ensamble	sha256:644bd2e97e8a04fd8712f53e7bc51bc4c1e56f24c57d3efccbd1c2fd5652cda2	Challenge 2	syn36472647	3379489	syn36472647	0.803	0.2442	0.8919	IBSE_IITM	taxonomy_relabd.genus.csv: Atopobium
docker.synapse.org/syn36397234/eptb_ensamble@sha256:644bd2e97e8a04fd8712f53e7bc51bc4c1e56f24c57d3efccbd1c2fd5652cda2	taxonomy/taxonomy_relabd.genus.csv	Bacteria <bacteria>	0	FALSE	docker.synapse.org/syn36397234/eptb_ensamble	sha256:644bd2e97e8a04fd8712f53e7bc51bc4c1e56f24c57d3efccbd1c2fd5652cda2	Challenge 2	syn36472647	3379489	syn36472647	0.803	0.2442	0.8919	IBSE_IITM	taxonomy_relabd.genus.csv: Bacteria <bacteria>
docker.synapse.org/syn36397234/eptb_ensamble@sha256:644bd2e97e8a04fd8712f53e7bc51bc4c1e56f24c57d3efccbd1c2fd5652cda2	taxonomy/taxonomy_relabd.genus.csv	Bacteroidales	0	FALSE	docker.synapse.org/syn36397234/eptb_ensamble	sha256:644bd2e97e8a04fd8712f53e7bc51bc4c1e56f24c57d3efccbd1c2fd5652cda2	Challenge 2	syn36472647	3379489	syn36472647	0.803	0.2442	0.8919	IBSE_IITM	taxonomy_relabd.genus.csv: Bacteroidales
docker.synapse.org/syn36397234/eptb_ensamble@sha256:644bd2e97e8a04fd8712f53e7bc51bc4c1e56f24c57d3efccbd1c2fd5652cda2	taxonomy/taxonomy_relabd.genus.csv	Bacteroides	0	FALSE	docker.synapse.org/syn36397234/eptb_ensamble	sha256:644bd2e97e8a04fd8712f53e7bc51bc4c1e56f24c57d3efccbd1c2fd5652cda2	Challenge 2	syn36472647	3379489	syn36472647	0.803	0.2442	0.8919	IBSE_IITM	taxonomy_relabd.genus.csv: Bacteroides
docker.synapse.org/syn36397234/eptb_ensamble@sha256:644bd2e97e8a04fd8712f53e7bc51bc4c1e56f24c57d3efccbd1c2fd5652cda2	taxonomy/taxonomy_relabd.genus.csv	Bifidobacterium	0	FALSE	docker.synapse.org/syn36397234/eptb_ensamble	sha256:644bd2e97e8a04fd8712f53e7bc51bc4c1e56f24c57d3efccbd1c2fd5652cda2	Challenge 2	syn36472647	3379489	syn36472647	0.803	0.2442	0.8919	IBSE_IITM	taxonomy_relabd.genus.csv: Bifidobacterium
docker.synapse.org/syn36397234/eptb_ensamble@sha256:644bd2e97e8a04fd8712f53e7bc51bc4c1e56f24c57d3efccbd1c2fd5652cda2	taxonomy/taxonomy_relabd.genus.csv	Blautia	0	FALSE	docker.synapse.org/syn36397234/eptb_ensamble	sha256:644bd2e97e8a04fd8712f53e7bc51bc4c1e56f24c57d3efccbd1c2fd5652cda2	Challenge 2	syn36472647	3379489	syn36472647	0.803	0.2442	0.8919	IBSE_IITM	taxonomy_relabd.genus.csv: Blautia
docker.synapse.org/syn36397234/eptb_ensamble@sha256:644bd2e97e8a04fd8712f53e7bc51bc4c1e56f24c57d3efccbd1c2fd5652cda2	taxonomy/taxonomy_relabd.genus.csv	Brevibacterium	0	FALSE	docker.synapse.org/syn36397234/eptb_ensamble	sha256:644bd2e97e8a04fd8712f53e7bc51bc4c1e56f24c57d3efccbd1c2fd5652cda2	Challenge 2	syn36472647	3379489	syn36472647	0.803	0.2442	0.8919	IBSE_IITM	taxonomy_relabd.genus.csv: Brevibacterium
docker.synapse.org/syn36397234/eptb_ensamble@sha256:644bd2e97e8a04fd8712f53e7bc51bc4c1e56f24c57d3efccbd1c2fd5652cda2	taxonomy/taxonomy_relabd.genus.csv	Campylobacter	0	FALSE	docker.synapse.org/syn36397234/eptb_ensamble	sha256:644bd2e97e8a04fd8712f53e7bc51bc4c1e56f24c57d3efccbd1c2fd5652cda2	Challenge 2	syn36472647	3379489	syn36472647	0.803	0.2442	0.8919	IBSE_IITM	taxonomy_relabd.genus.csv: Campylobacter
docker.synapse.org/syn36397234/eptb_ensamble@sha256:644bd2e97e8a04fd8712f53e7bc51bc4c1e56f24c57d3efccbd1c2fd5652cda2	taxonomy/taxonomy_relabd.genus.csv	Casaltella	0	FALSE	docker.synapse.org/syn36397234/eptb_ensamble	sha256:644bd2e97e8a04fd8712f53e7bc51bc4c1e56f24c57d3efccbd1c2fd5652cda2	Challenge 2	syn36472647	3379489	syn36472647	0.803	0.2442	0.8919	IBSE_IITM	taxonomy_relabd.genus.csv: Casaltella
docker.synapse.org/syn36397234/eptb_ensamble@sha256:644bd2e97e8a04fd8712f53e7bc51bc4c1e56f24c57d3efccbd1c2fd5652cda2	taxonomy/taxonomy_relabd.genus.csv	Coriobacteriia	0	FALSE	docker.synapse.org/syn36397234/eptb_ensamble	sha256:644bd2e97e8a04fd8712f53e7bc51bc4c1e56f24c57d3efccbd1c2fd5652cda2	Challenge 2	syn36472647	3379489	syn36472647	0.803	0.2442	0.8919	IBSE_IITM	taxonomy_relabd.genus.csv: Coriobacteriia
docker.synapse.org/syn36397234/eptb_ensamble@sha256:644bd2e97e8a04fd8712f53e7bc51bc4c1e56f24c57d3efccbd1c2fd5652cda2	taxonomy/taxonomy_relabd.genus.csv	Corynebacterium	0.175158	TRUE	docker.synapse.org/syn36397234/eptb_ensamble	sha256:644bd2e97e8a04fd8712f53e7bc51bc4c1e56f24c57d3efccbd1c2fd5652cda2	Challenge 2	syn36472647	3379489	syn36472647	0.803	0.2442	0.8919	IBSE_IITM	taxonomy_relabd.genus.csv: Corynebacterium
docker.synapse.org/syn36397234/eptb_ensamble@sha256:644bd2e97e8a04fd8712f53e7bc51bc4c1e56f24c57d3efccbd1c2fd5652cda2	taxonomy/taxonomy_relabd.genus.csv	Dermabacter	0	FALSE	docker.synapse.org/syn36397234/eptb_ensamble	sha256:644bd2e97e8a04fd8712f53e7bc51bc4c1e56f24c57d3efccbd1c2fd5652cda2	Challenge 2	syn36472647	3379489	syn36472647	0.803	0.2442	0.8919	IBSE_IITM	taxonomy_relabd.genus.csv: Dermabacter
docker.synapse.org/syn36397234/eptb_ensamble@sha256:644bd2e97e8a04fd8712f53e7bc51bc4c1e56f24c57d3efccbd1c2fd5652cda2	taxonomy/taxonomy_relabd.genus.csv	Dialister	0.0414306	TRUE	docker.synapse.org/syn36397234/eptb_ensamble	sha256:644bd2e97e8a04fd8712f53e7bc51bc4c1e56f24c57d3efccbd1c2fd5652cda2	Challenge 2	syn36472647	3379489	syn36472647	0.803	0.2442	0.8919	IBSE_IITM	taxonomy_relabd.genus.csv: Dialister
docker.synapse.org/syn36397234/eptb_ensamble@sha256:644bd2e97e8a04fd8712f53e7bc51bc4c1e56f24c57d3efccbd1c2fd5652cda2	taxonomy/taxonomy_relabd.genus.csv	Eggerthellaceae	0	FALSE	docker.synapse.org/syn36397234/eptb_ensamble	sha256:644bd2e97e8a04fd8712f53e7bc51bc4c1e56f24c57d3efccbd1c2fd5652cda2	Challenge 2	syn36472647	3379489	syn36472647	0.803	0.2442	0.8919	IBSE_IITM	taxonomy_relabd.genus.csv: Eggerthellaceae
docker.synapse.org/syn36397234/eptb_ensamble@sha256:644bd2e97e8a04fd8712f53e7bc51bc4c1e56f24c57d3efccbd1c2fd5652cda2	taxonomy/taxonomy_relabd.genus.csv	Enterococcus	0	FALSE	docker.synapse.org/syn36397234/eptb_ensamble	sha256:644bd2e97e8a04fd8712f53e7bc51bc4c1e56f24c57d3efccbd1c2fd5652cda2	Challenge 2	syn36472647	3379489	syn36472647	0.803	0.2442	0.8919	IBSE_IITM	taxonomy_relabd.genus.csv: Enterococcus
docker.synapse.org/syn36397234/eptb_ensamble@sha256:644bd2e97e8a04fd8712f53e7bc51bc4c1e56f24c57d3efccbd1c2fd5652cda2	taxonomy/taxonomy_relabd.genus.csv	Escherichia	0	FALSE	docker.synapse.org/syn36397234/eptb_ensamble	sha256:644bd2e97e8a04fd8712f53e7bc51bc4c1e56f24c57d3efccbd1c2fd5652cda2	Challenge 2	syn36472647	3379489	syn36472647	0.803	0.2442	0.8919	IBSE_IITM	taxonomy_relabd.genus.csv: Escherichia
docker.synapse.org/syn36397234/eptb_ensamble@sha256:644bd2e97e8a04fd8712f53e7bc51bc4c1e56f24c57d3efccbd1c2fd5652cda2	taxonomy/taxonomy_relabd.genus.csv	Ezakiella	0	FALSE	docker.synapse.org/syn36397234/eptb_ensamble	sha256:644bd2e97e8a04fd8712f53e7bc51bc4c1e56f24c57d3efccbd1c2fd5652cda2	Challenge 2	syn36472647	3379489	syn36472647	0.803	0.2442	0.8919	IBSE_IITM	taxonomy_relabd.genus.csv: Ezakiella
docker.synapse.org/syn36397234/eptb_ensamble@sha256:644bd2e97e8a04fd8712f53e7bc51bc4c1e56f24c57d3efccbd1c2fd5652cda2	taxonomy/taxonomy_relabd.genus.csv	Facklamia	0	FALSE	docker.synapse.org/syn36397234/eptb_ensamble	sha256:644bd2e97e8a04fd8712f53e7bc51bc4c1e56f24c57d3efccbd1c2fd5652cda2	Challenge 2	syn36472647	3379489	syn36472647	0.803	0.2442	0.8919	IBSE_IITM	taxonomy_relabd.genus.csv: Facklamia
docker.synapse.org/syn36397234/eptb_ensamble@sha256:644bd2e97e8a04fd8712f53e7bc51bc4c1e56f24c57d3efccbd1c2fd5652cda2	taxonomy/taxonomy_relabd.genus.csv	Fastidiosipila	0	FALSE	docker.synapse.org/syn36397234/eptb_ensamble	sha256:644bd2e97e8a04fd8712f53e7bc51bc4c1e56f24c57d3efccbd1c2fd5652cda2	Challenge 2	syn36472647	3379489	syn36472647	0.803	0.2442	0.8919	IBSE_IITM	taxonomy_relabd.genus.csv: Fastidiosipila
docker.synapse.org/syn36397234/eptb_ensamble@sha256:644bd2e97e8a04fd8712f53e7bc51bc4c1e56f24c57d3efccbd1c2fd5652cda2	taxonomy/taxonomy_relabd.genus.csv	Fenollaria	0.0272688	TRUE	docker.synapse.org/syn36397234/eptb_ensamble	sha256:644bd2e97e8a04fd8712f53e7bc51bc4c1e56f24c57d3efccbd1c2fd5652cda2	Challenge 2	syn36472647	3379489	syn36472647	0.803	0.2442	0.8919	IBSE_IITM	taxonomy_relabd.genus.csv: Fenollaria
docker.synapse.org/syn36397234/eptb_ensamble@sha256:644bd2e97e8a04fd8712f53e7bc51bc4c1e56f24c57d3efccbd1c2fd5652cda2	taxonomy/taxonomy_relabd.genus.csv	Finegoldia	0.141076	TRUE	docker.synapse.org/syn36397234/eptb_ensamble	sha256:644bd2e97e8a04fd8712f53e7bc51bc4c1e56f24c57d3efccbd1c2fd5652cda2	Challenge 2	syn36472647	3379489	syn36472647	0.803	0.2442	0.8919	IBSE_IITM	taxonomy_relabd.genus.csv: Finegoldia
docker.synapse.org/syn36397234/eptb_ensamble@sha256:644bd2e97e8a04fd8712f53e7bc51bc4c1e56f24c57d3efccbd1c2fd5652cda2	taxonomy/taxonomy_relabd.genus.csv	Firmicutes	0	FALSE	docker.synapse.org/syn36397234/eptb_ensamble	sha256:644bd2e97e8a04fd8712f53e7bc51bc4c1e56f24c57d3efccbd1c2fd5652cda2	Challenge 2	syn36472647	3379489	syn36472647	0.803	0.2442	0.8919	IBSE_IITM	taxonomy_relabd.genus.csv: Firmicutes
docker.synapse.org/syn36397234/eptb_ensamble@sha256:644bd2e97e8a04fd8712f53e7bc51bc4c1e56f24c57d3efccbd1c2fd5652cda2	taxonomy/taxonomy_relabd.genus.csv	Fusobacterium	0	FALSE	docker.synapse.org/syn36397234/eptb_ensamble	sha256:644bd2e97e8a04fd8712f53e7bc51bc4c1e56f24c57d3efccbd1c2fd5652cda2	Challenge 2	syn36472647	3379489	syn36472647	0.803	0.2442	0.8919	IBSE_IITM	taxonomy_relabd.genus.csv: Fusobacterium
docker.synapse.org/syn36397234/eptb_ensamble@sha256:644bd2e97e8a04fd8712f53e7bc51bc4c1e56f24c57d3efccbd1c2fd5652cda2	taxonomy/taxonomy_relabd.genus.csv	Gardnerella	0.119259	TRUE	docker.synapse.org/syn36397234/eptb_ensamble	sha256:644bd2e97e8a04fd8712f53e7bc51bc4c1e56f24c57d3efccbd1c2fd5652cda2	Challenge 2	syn36472647	3379489	syn36472647	0.803	0.2442	0.8919	IBSE_IITM	taxonomy_relabd.genus.csv: Gardnerella
docker.synapse.org/syn36397234/eptb_ensamble@sha256:644bd2e97e8a04fd8712f53e7bc51bc4c1e56f24c57d3efccbd1c2fd5652cda2	taxonomy/taxonomy_relabd.genus.csv	Gemella	0.106553	TRUE	docker.synapse.org/syn36397234/eptb_ensamble	sha256:644bd2e97e8a04fd8712f53e7bc51bc4c1e56f24c57d3efccbd1c2fd5652cda2	Challenge 2	syn36472647	3379489	syn36472647	0.803	0.2442	0.8919	IBSE_IITM	taxonomy_relabd.genus.csv: Gemella
docker.synapse.org/syn36397234/eptb_ensamble@sha256:644bd2e97e8a04fd8712f53e7bc51bc4c1e56f24c57d3efccbd1c2fd5652cda2	taxonomy/taxonomy_relabd.genus.csv	Haemophilus	0	FALSE	docker.synapse.org/syn36397234/eptb_ensamble	sha256:644bd2e97e8a04fd8712f53e7bc51bc4c1e56f24c57d3efccbd1c2fd5652cda2	Challenge 2	syn36472647	3379489	syn36472647	0.803	0.2442	0.8919	IBSE_IITM	taxonomy_relabd.genus.csv: Haemophilus
docker.synapse.org/syn36397234/eptb_ensamble@sha256:644bd2e97e8a04fd8712f53e7bc51bc4c1e56f24c57d3efccbd1c2fd5652cda2	taxonomy/taxonomy_relabd.genus.csv	Helcococcus	0	FALSE	docker.synapse.org/syn36397234/eptb_ensamble	sha256:644bd2e97e8a04fd8712f53e7bc51bc4c1e56f24c57d3efccbd1c2fd5652cda2	Challenge 2	syn36472647	3379489	syn36472647	0.803	0.2442	0.8919	IBSE_IITM	taxonomy_relabd.genus.csv: Helcococcus
docker.synapse.org/syn36397234/eptb_ensamble@sha256:644bd2e97e8a04fd8712f53e7bc51bc4c1e56f24c57d3efccbd1c2fd5652cda2	taxonomy/taxonomy_relabd.genus.csv	Howardella	0	FALSE	docker.synapse.org/syn36397234/eptb_ensamble	sha256:644bd2e97e8a04fd8712f53e7bc51bc4c1e56f24c57d3efccbd1c2fd5652cda2	Challenge 2	syn36472647	3379489	syn36472647	0.803	0.2442	0.8919	IBSE_IITM	taxonomy_relabd.genus.csv: Howardella
docker.synapse.org/syn36397234/eptb_ensamble@sha256:644bd2e97e8a04fd8712f53e7bc51bc4c1e56f24c57d3efccbd1c2fd5652cda2	taxonomy/taxonomy_relabd.genus.csv	Hungateiclostridiaceae	0	FALSE	docker.synapse.org/syn36397234/eptb_ensamble	sha256:644bd2e97e8a04fd8712f53e7bc51bc4c1e56f24c57d3efccbd1c2fd5652cda2	Challenge 2	syn36472647	3379489	syn36472647	0.803	0.2442	0.8919	IBSE_IITM	taxonomy_relabd.genus.csv: Hungateiclostridiaceae
docker.synapse.org/syn36397234/eptb_ensamble@sha256:644bd2e97e8a04fd8712f53e7bc51bc4c1e56f24c57d3efccbd1c2fd5652cda2	taxonomy/taxonomy_relabd.genus.csv	Lachnospiraceae	0.225718	TRUE	docker.synapse.org/syn36397234/eptb_ensamble	sha256:644bd2e97e8a04fd8712f53e7bc51bc4c1e56f24c57d3efccbd1c2fd5652cda2	Challenge 2	syn36472647	3379489	syn36472647	0.803	0.2442	0.8919	IBSE_IITM	taxonomy_relabd.genus.csv: Lachnospiraceae
docker.synapse.org/syn36397234/eptb_ensamble@sha256:644bd2e97e8a04fd8712f53e7bc51bc4c1e56f24c57d3efccbd1c2fd5652cda2	taxonomy/taxonomy_relabd.genus.csv	Lactobacillus	0.101711	TRUE	docker.synapse.org/syn36397234/eptb_ensamble	sha256:644bd2e97e8a04fd8712f53e7bc51bc4c1e56f24c57d3efccbd1c2fd5652cda2	Challenge 2	syn36472647	3379489	syn36472647	0.803	0.2442	0.8919	IBSE_IITM	taxonomy_relabd.genus.csv: Lactobacillus
docker.synapse.org/syn36397234/eptb_ensamble@sha256:644bd2e97e8a04fd8712f53e7bc51bc4c1e56f24c57d3efccbd1c2fd5652cda2	taxonomy/taxonomy_relabd.genus.csv	Lagierella	0	FALSE	docker.synapse.org/syn36397234/eptb_ensamble	sha256:644bd2e97e8a04fd8712f53e7bc51bc4c1e56f24c57d3efccbd1c2fd5652cda2	Challenge 2	syn36472647	3379489	syn36472647	0.803	0.2442	0.8919	IBSE_IITM	taxonomy_relabd.genus.csv: Lagierella
docker.synapse.org/syn36397234/eptb_ensamble@sha256:644bd2e97e8a04fd8712f53e7bc51bc4c1e56f24c57d3efccbd1c2fd5652cda2	taxonomy/taxonomy_relabd.genus.csv	Lawsonella	0	FALSE	docker.synapse.org/syn36397234/eptb_ensamble	sha256:644bd2e97e8a04fd8712f53e7bc51bc4c1e56f24c57d3efccbd1c2fd5652cda2	Challenge 2	syn36472647	3379489	syn36472647	0.803	0.2442	0.8919	IBSE_IITM	taxonomy_relabd.genus.csv: Lawsonella
docker.synapse.org/syn36397234/eptb_ensamble@sha256:644bd2e97e8a04fd8712f53e7bc51bc4c1e56f24c57d3efccbd1c2fd5652cda2	taxonomy/taxonomy_relabd.genus.csv	Megasphaera	0.15388	TRUE	docker.synapse.org/syn36397234/eptb_ensamble	sha256:644bd2e97e8a04fd8712f53e7bc51bc4c1e56f24c57d3efccbd1c2fd5652cda2	Challenge 2	syn36472647	3379489	syn36472647	0.803	0.2442	0.8919	IBSE_IITM	taxonomy_relabd.genus.csv: Megasphaera
docker.synapse.org/syn36397234/eptb_ensamble@sha256:644bd2e97e8a04fd8712f53e7bc51bc4c1e56f24c57d3efccbd1c2fd5652cda2	taxonomy/taxonomy_relabd.genus.csv	Mobiluncus	0	FALSE	docker.synapse.org/syn36397234/eptb_ensamble	sha256:644bd2e97e8a04fd8712f53e7bc51bc4c1e56f24c57d3efccbd1c2fd5652cda2	Challenge 2	syn36472647	3379489	syn36472647	0.803	0.2442	0.8919	IBSE_IITM	taxonomy_relabd.genus.csv: Mobiluncus
docker.synapse.org/syn36397234/eptb_ensamble@sha256:644bd2e97e8a04fd8712f53e7bc51bc4c1e56f24c57d3efccbd1c2fd5652cda2	taxonomy/taxonomy_relabd.genus.csv	Murdochiella/Levyella	0	FALSE	docker.synapse.org/syn36397234/eptb_ensamble	sha256:644bd2e97e8a04fd8712f53e7bc51bc4c1e56f24c57d3efccbd1c2fd5652cda2	Challenge 2	syn36472647	3379489	syn36472647	0.803	0.2442	0.8919	IBSE_IITM	taxonomy_relabd.genus.csv: Murdochiella/Levyella
docker.synapse.org/syn36397234/eptb_ensamble@sha256:644bd2e97e8a04fd8712f53e7bc51bc4c1e56f24c57d3efccbd1c2fd5652cda2	taxonomy/taxonomy_relabd.genus.csv	Mycoplasma	0	FALSE	docker.synapse.org/syn36397234/eptb_ensamble	sha256:644bd2e97e8a04fd8712f53e7bc51bc4c1e56f24c57d3efccbd1c2fd5652cda2	Challenge 2	syn36472647	3379489	syn36472647	0.803	0.2442	0.8919	IBSE_IITM	taxonomy_relabd.genus.csv: Mycoplasma
docker.synapse.org/syn36397234/eptb_ensamble@sha256:644bd2e97e8a04fd8712f53e7bc51bc4c1e56f24c57d3efccbd1c2fd5652cda2	taxonomy/taxonomy_relabd.genus.csv	Negativicoccus	0	FALSE	docker.synapse.org/syn36397234/eptb_ensamble	sha256:644bd2e97e8a04fd8712f53e7bc51bc4c1e56f24c57d3efccbd1c2fd5652cda2	Challenge 2	syn36472647	3379489	syn36472647	0.803	0.2442	0.8919	IBSE_IITM	taxonomy_relabd.genus.csv: Negativicoccus
docker.synapse.org/syn36397234/eptb_ensamble@sha256:644bd2e97e8a04fd8712f53e7bc51bc4c1e56f24c57d3efccbd1c2fd5652cda2	taxonomy/taxonomy_relabd.genus.csv	Neisseria	0	FALSE	docker.synapse.org/syn36397234/eptb_ensamble	sha256:644bd2e97e8a04fd8712f53e7bc51bc4c1e56f24c57d3efccbd1c2fd5652cda2	Challenge 2	syn36472647	3379489	syn36472647	0.803	0.2442	0.8919	IBSE_IITM	taxonomy_relabd.genus.csv: Neisseria
docker.synapse.org/syn36397234/eptb_ensamble@sha256:644bd2e97e8a04fd8712f53e7bc51bc4c1e56f24c57d3efccbd1c2fd5652cda2	taxonomy/taxonomy_relabd.genus.csv	Olegusella	0	FALSE	docker.synapse.org/syn36397234/eptb_ensamble	sha256:644bd2e97e8a04fd8712f53e7bc51bc4c1e56f24c57d3efccbd1c2fd5652cda2	Challenge 2	syn36472647	3379489	syn36472647	0.803	0.2442	0.8919	IBSE_IITM	taxonomy_relabd.genus.csv: Olegusella
docker.synapse.org/syn36397234/eptb_ensamble@sha256:644bd2e97e8a04fd8712f53e7bc51bc4c1e56f24c57d3efccbd1c2fd5652cda2	taxonomy/taxonomy_relabd.genus.csv	Parvimonas	0.172936	TRUE	docker.synapse.org/syn36397234/eptb_ensamble	sha256:644bd2e97e8a04fd8712f53e7bc51bc4c1e56f24c57d3efccbd1c2fd5652cda2	Challenge 2	syn36472647	3379489	syn36472647	0.803	0.2442	0.8919	IBSE_IITM	taxonomy_relabd.genus.csv: Parvimonas
docker.synapse.org/syn36397234/eptb_ensamble@sha256:644bd2e97e8a04fd8712f53e7bc51bc4c1e56f24c57d3efccbd1c2fd5652cda2	taxonomy/taxonomy_relabd.genus.csv	Peptococcus	0	FALSE	docker.synapse.org/syn36397234/eptb_ensamble	sha256:644bd2e97e8a04fd8712f53e7bc51bc4c1e56f24c57d3efccbd1c2fd5652cda2	Challenge 2	syn36472647	3379489	syn36472647	0.803	0.2442	0.8919	IBSE_IITM	taxonomy_relabd.genus.csv: Peptococcus
docker.synapse.org/syn36397234/eptb_ensamble@sha256:644bd2e97e8a04fd8712f53e7bc51bc4c1e56f24c57d3efccbd1c2fd5652cda2	taxonomy/taxonomy_relabd.genus.csv	Peptoniphilus	0.0691347	TRUE	docker.synapse.org/syn36397234/eptb_ensamble	sha256:644bd2e97e8a04fd8712f53e7bc51bc4c1e56f24c57d3efccbd1c2fd5652cda2	Challenge 2	syn36472647	3379489	syn36472647	0.803	0.2442	0.8919	IBSE_IITM	taxonomy_relabd.genus.csv: Peptoniphilus
docker.synapse.org/syn36397234/eptb_ensamble@sha256:644bd2e97e8a04fd8712f53e7bc51bc4c1e56f24c57d3efccbd1c2fd5652cda2	taxonomy/taxonomy_relabd.genus.csv	Peptostreptococcus	0	FALSE	docker.synapse.org/syn36397234/eptb_ensamble	sha256:644bd2e97e8a04fd8712f53e7bc51bc4c1e56f24c57d3efccbd1c2fd5652cda2	Challenge 2	syn36472647	3379489	syn36472647	0.803	0.2442	0.8919	IBSE_IITM	taxonomy_relabd.genus.csv: Peptostreptococcus
docker.synapse.org/syn36397234/eptb_ensamble@sha256:644bd2e97e8a04fd8712f53e7bc51bc4c1e56f24c57d3efccbd1c2fd5652cda2	taxonomy/taxonomy_relabd.genus.csv	Porphyromonas	0	FALSE	docker.synapse.org/syn36397234/eptb_ensamble	sha256:644bd2e97e8a04fd8712f53e7bc51bc4c1e56f24c57d3efccbd1c2fd5652cda2	Challenge 2	syn36472647	3379489	syn36472647	0.803	0.2442	0.8919	IBSE_IITM	taxonomy_relabd.genus.csv: Porphyromonas
docker.synapse.org/syn36397234/eptb_ensamble@sha256:644bd2e97e8a04fd8712f53e7bc51bc4c1e56f24c57d3efccbd1c2fd5652cda2	taxonomy/taxonomy_relabd.genus.csv	Prevotella	0.444309	TRUE	docker.synapse.org/syn36397234/eptb_ensamble	sha256:644bd2e97e8a04fd8712f53e7bc51bc4c1e56f24c57d3efccbd1c2fd5652cda2	Challenge 2	syn36472647	3379489	syn36472647	0.803	0.2442	0.8919	IBSE_IITM	taxonomy_relabd.genus.csv: Prevotella
docker.synapse.org/syn36397234/eptb_ensamble@sha256:644bd2e97e8a04fd8712f53e7bc51bc4c1e56f24c57d3efccbd1c2fd5652cda2	taxonomy/taxonomy_relabd.genus.csv	Pseudoglutamicibacter	0	FALSE	docker.synapse.org/syn36397234/eptb_ensamble	sha256:644bd2e97e8a04fd8712f53e7bc51bc4c1e56f24c57d3efccbd1c2fd5652cda2	Challenge 2	syn36472647	3379489	syn36472647	0.803	0.2442	0.8919	IBSE_IITM	taxonomy_relabd.genus.csv: Pseudoglutamicibacter
docker.synapse.org/syn36397234/eptb_ensamble@sha256:644bd2e97e8a04fd8712f53e7bc51bc4c1e56f24c57d3efccbd1c2fd5652cda2	taxonomy/taxonomy_relabd.genus.csv	Pseudomonas	0.0749174	TRUE	docker.synapse.org/syn36397234/eptb_ensamble	sha256:644bd2e97e8a04fd8712f53e7bc51bc4c1e56f24c57d3efccbd1c2fd5652cda2	Challenge 2	syn36472647	3379489	syn36472647	0.803	0.2442	0.8919	IBSE_IITM	taxonomy_relabd.genus.csv: Pseudomonas
docker.synapse.org/syn36397234/eptb_ensamble@sha256:644bd2e97e8a04fd8712f53e7bc51bc4c1e56f24c57d3efccbd1c2fd5652cda2	taxonomy/taxonomy_relabd.genus.csv	Ruminococcaceae	0	FALSE	docker.synapse.org/syn36397234/eptb_ensamble	sha256:644bd2e97e8a04fd8712f53e7bc51bc4c1e56f24c57d3efccbd1c2fd5652cda2	Challenge 2	syn36472647	3379489	syn36472647	0.803	0.2442	0.8919	IBSE_IITM	taxonomy_relabd.genus.csv: Ruminococcaceae
docker.synapse.org/syn36397234/eptb_ensamble@sha256:644bd2e97e8a04fd8712f53e7bc51bc4c1e56f24c57d3efccbd1c2fd5652cda2	taxonomy/taxonomy_relabd.genus.csv	Schaalia	0	FALSE	docker.synapse.org/syn36397234/eptb_ensamble	sha256:644bd2e97e8a04fd8712f53e7bc51bc4c1e56f24c57d3efccbd1c2fd5652cda2	Challenge 2	syn36472647	3379489	syn36472647	0.803	0.2442	0.8919	IBSE_IITM	taxonomy_relabd.genus.csv: Schaalia
docker.synapse.org/syn36397234/eptb_ensamble@sha256:644bd2e97e8a04fd8712f53e7bc51bc4c1e56f24c57d3efccbd1c2fd5652cda2	taxonomy/taxonomy_relabd.genus.csv	Sneathia	0.298146	TRUE	docker.synapse.org/syn36397234/eptb_ensamble	sha256:644bd2e97e8a04fd8712f53e7bc51bc4c1e56f24c57d3efccbd1c2fd5652cda2	Challenge 2	syn36472647	3379489	syn36472647	0.803	0.2442	0.8919	IBSE_IITM	taxonomy_relabd.genus.csv: Sneathia
docker.synapse.org/syn36397234/eptb_ensamble@sha256:644bd2e97e8a04fd8712f53e7bc51bc4c1e56f24c57d3efccbd1c2fd5652cda2	taxonomy/taxonomy_relabd.genus.csv	Staphylococcus	0.0996225	TRUE	docker.synapse.org/syn36397234/eptb_ensamble	sha256:644bd2e97e8a04fd8712f53e7bc51bc4c1e56f24c57d3efccbd1c2fd5652cda2	Challenge 2	syn36472647	3379489	syn36472647	0.803	0.2442	0.8919	IBSE_IITM	taxonomy_relabd.genus.csv: Staphylococcus
docker.synapse.org/syn36397234/eptb_ensamble@sha256:644bd2e97e8a04fd8712f53e7bc51bc4c1e56f24c57d3efccbd1c2fd5652cda2	taxonomy/taxonomy_relabd.genus.csv	Streptococcus	0.103035	TRUE	docker.synapse.org/syn36397234/eptb_ensamble	sha256:644bd2e97e8a04fd8712f53e7bc51bc4c1e56f24c57d3efccbd1c2fd5652cda2	Challenge 2	syn36472647	3379489	syn36472647	0.803	0.2442	0.8919	IBSE_IITM	taxonomy_relabd.genus.csv: Streptococcus
docker.synapse.org/syn36397234/eptb_ensamble@sha256:644bd2e97e8a04fd8712f53e7bc51bc4c1e56f24c57d3efccbd1c2fd5652cda2	taxonomy/taxonomy_relabd.genus.csv	Sutterella	0	FALSE	docker.synapse.org/syn36397234/eptb_ensamble	sha256:644bd2e97e8a04fd8712f53e7bc51bc4c1e56f24c57d3efccbd1c2fd5652cda2	Challenge 2	syn36472647	3379489	syn36472647	0.803	0.2442	0.8919	IBSE_IITM	taxonomy_relabd.genus.csv: Sutterella
docker.synapse.org/syn36397234/eptb_ensamble@sha256:644bd2e97e8a04fd8712f53e7bc51bc4c1e56f24c57d3efccbd1c2fd5652cda2	taxonomy/taxonomy_relabd.genus.csv	Terrabacteria group	0	FALSE	docker.synapse.org/syn36397234/eptb_ensamble	sha256:644bd2e97e8a04fd8712f53e7bc51bc4c1e56f24c57d3efccbd1c2fd5652cda2	Challenge 2	syn36472647	3379489	syn36472647	0.803	0.2442	0.8919	IBSE_IITM	taxonomy_relabd.genus.csv: Terrabacteria group
docker.synapse.org/syn36397234/eptb_ensamble@sha256:644bd2e97e8a04fd8712f53e7bc51bc4c1e56f24c57d3efccbd1c2fd5652cda2	taxonomy/taxonomy_relabd.genus.csv	Ureaplasma	0.0532857	TRUE	docker.synapse.org/syn36397234/eptb_ensamble	sha256:644bd2e97e8a04fd8712f53e7bc51bc4c1e56f24c57d3efccbd1c2fd5652cda2	Challenge 2	syn36472647	3379489	syn36472647	0.803	0.2442	0.8919	IBSE_IITM	taxonomy_relabd.genus.csv: Ureaplasma
docker.synapse.org/syn36397234/eptb_ensamble@sha256:644bd2e97e8a04fd8712f53e7bc51bc4c1e56f24c57d3efccbd1c2fd5652cda2	taxonomy/taxonomy_relabd.genus.csv	Urinicoccus	0	FALSE	docker.synapse.org/syn36397234/eptb_ensamble	sha256:644bd2e97e8a04fd8712f53e7bc51bc4c1e56f24c57d3efccbd1c2fd5652cda2	Challenge 2	syn36472647	3379489	syn36472647	0.803	0.2442	0.8919	IBSE_IITM	taxonomy_relabd.genus.csv: Urinicoccus
docker.synapse.org/syn36397234/eptb_ensamble@sha256:644bd2e97e8a04fd8712f53e7bc51bc4c1e56f24c57d3efccbd1c2fd5652cda2	taxonomy/taxonomy_relabd.genus.csv	Varibaculum	0	FALSE	docker.synapse.org/syn36397234/eptb_ensamble	sha256:644bd2e97e8a04fd8712f53e7bc51bc4c1e56f24c57d3efccbd1c2fd5652cda2	Challenge 2	syn36472647	3379489	syn36472647	0.803	0.2442	0.8919	IBSE_IITM	taxonomy_relabd.genus.csv: Varibaculum
docker.synapse.org/syn36397234/eptb_ensamble@sha256:644bd2e97e8a04fd8712f53e7bc51bc4c1e56f24c57d3efccbd1c2fd5652cda2	taxonomy/taxonomy_relabd.genus.csv	Veillonella	0	FALSE	docker.synapse.org/syn36397234/eptb_ensamble	sha256:644bd2e97e8a04fd8712f53e7bc51bc4c1e56f24c57d3efccbd1c2fd5652cda2	Challenge 2	syn36472647	3379489	syn36472647	0.803	0.2442	0.8919	IBSE_IITM	taxonomy_relabd.genus.csv: Veillonella
docker.synapse.org/syn36397234/eptb_ensamble@sha256:644bd2e97e8a04fd8712f53e7bc51bc4c1e56f24c57d3efccbd1c2fd5652cda2	taxonomy/taxonomy_relabd.genus.csv	Winkia	0	FALSE	docker.synapse.org/syn36397234/eptb_ensamble	sha256:644bd2e97e8a04fd8712f53e7bc51bc4c1e56f24c57d3efccbd1c2fd5652cda2	Challenge 2	syn36472647	3379489	syn36472647	0.803	0.2442	0.8919	IBSE_IITM	taxonomy_relabd.genus.csv: Winkia
docker.synapse.org/syn36397234/eptb_ensamble@sha256:644bd2e97e8a04fd8712f53e7bc51bc4c1e56f24c57d3efccbd1c2fd5652cda2	taxonomy/taxonomy_relabd.genus.csv	unclassified Bacteroidales	0	FALSE	docker.synapse.org/syn36397234/eptb_ensamble	sha256:644bd2e97e8a04fd8712f53e7bc51bc4c1e56f24c57d3efccbd1c2fd5652cda2	Challenge 2	syn36472647	3379489	syn36472647	0.803	0.2442	0.8919	IBSE_IITM	taxonomy_relabd.genus.csv: unclassified Bacteroidales
docker.synapse.org/syn36397234/eptb_ensamble@sha256:644bd2e97e8a04fd8712f53e7bc51bc4c1e56f24c57d3efccbd1c2fd5652cda2	taxonomy/taxonomy_relabd.genus.csv	unclassified Lachnospiraceae	0	FALSE	docker.synapse.org/syn36397234/eptb_ensamble	sha256:644bd2e97e8a04fd8712f53e7bc51bc4c1e56f24c57d3efccbd1c2fd5652cda2	Challenge 2	syn36472647	3379489	syn36472647	0.803	0.2442	0.8919	IBSE_IITM	taxonomy_relabd.genus.csv: unclassified Lachnospiraceae
docker.synapse.org/syn36397234/eptb_ensamble@sha256:644bd2e97e8a04fd8712f53e7bc51bc4c1e56f24c57d3efccbd1c2fd5652cda2	taxonomy/taxonomy_relabd.family.csv	Actinomycetaceae	0.121828	TRUE	docker.synapse.org/syn36397234/eptb_ensamble	sha256:644bd2e97e8a04fd8712f53e7bc51bc4c1e56f24c57d3efccbd1c2fd5652cda2	Challenge 2	syn36472647	3379489	syn36472647	0.803	0.2442	0.8919	IBSE_IITM	taxonomy_relabd.family.csv: Actinomycetaceae
docker.synapse.org/syn36397234/eptb_ensamble@sha256:644bd2e97e8a04fd8712f53e7bc51bc4c1e56f24c57d3efccbd1c2fd5652cda2	taxonomy/taxonomy_relabd.family.csv	Aerococcaceae	0.132237	TRUE	docker.synapse.org/syn36397234/eptb_ensamble	sha256:644bd2e97e8a04fd8712f53e7bc51bc4c1e56f24c57d3efccbd1c2fd5652cda2	Challenge 2	syn36472647	3379489	syn36472647	0.803	0.2442	0.8919	IBSE_IITM	taxonomy_relabd.family.csv: Aerococcaceae
docker.synapse.org/syn36397234/eptb_ensamble@sha256:644bd2e97e8a04fd8712f53e7bc51bc4c1e56f24c57d3efccbd1c2fd5652cda2	taxonomy/taxonomy_relabd.family.csv	Alcaligenaceae	0.0886742	TRUE	docker.synapse.org/syn36397234/eptb_ensamble	sha256:644bd2e97e8a04fd8712f53e7bc51bc4c1e56f24c57d3efccbd1c2fd5652cda2	Challenge 2	syn36472647	3379489	syn36472647	0.803	0.2442	0.8919	IBSE_IITM	taxonomy_relabd.family.csv: Alcaligenaceae
docker.synapse.org/syn36397234/eptb_ensamble@sha256:644bd2e97e8a04fd8712f53e7bc51bc4c1e56f24c57d3efccbd1c2fd5652cda2	taxonomy/taxonomy_relabd.family.csv	Atopobiaceae	0.0577813	TRUE	docker.synapse.org/syn36397234/eptb_ensamble	sha256:644bd2e97e8a04fd8712f53e7bc51bc4c1e56f24c57d3efccbd1c2fd5652cda2	Challenge 2	syn36472647	3379489	syn36472647	0.803	0.2442	0.8919	IBSE_IITM	taxonomy_relabd.family.csv: Atopobiaceae
docker.synapse.org/syn36397234/eptb_ensamble@sha256:644bd2e97e8a04fd8712f53e7bc51bc4c1e56f24c57d3efccbd1c2fd5652cda2	taxonomy/taxonomy_relabd.family.csv	Bacillales Family XI. Incertae Sedis	0.0901321	TRUE	docker.synapse.org/syn36397234/eptb_ensamble	sha256:644bd2e97e8a04fd8712f53e7bc51bc4c1e56f24c57d3efccbd1c2fd5652cda2	Challenge 2	syn36472647	3379489	syn36472647	0.803	0.2442	0.8919	IBSE_IITM	taxonomy_relabd.family.csv: Bacillales Family XI. Incertae Sedis
docker.synapse.org/syn36397234/eptb_ensamble@sha256:644bd2e97e8a04fd8712f53e7bc51bc4c1e56f24c57d3efccbd1c2fd5652cda2	taxonomy/taxonomy_relabd.family.csv	Bacteria <bacteria>	0	FALSE	docker.synapse.org/syn36397234/eptb_ensamble	sha256:644bd2e97e8a04fd8712f53e7bc51bc4c1e56f24c57d3efccbd1c2fd5652cda2	Challenge 2	syn36472647	3379489	syn36472647	0.803	0.2442	0.8919	IBSE_IITM	taxonomy_relabd.family.csv: Bacteria <bacteria>
docker.synapse.org/syn36397234/eptb_ensamble@sha256:644bd2e97e8a04fd8712f53e7bc51bc4c1e56f24c57d3efccbd1c2fd5652cda2	taxonomy/taxonomy_relabd.family.csv	Bacteroidaceae	0	FALSE	docker.synapse.org/syn36397234/eptb_ensamble	sha256:644bd2e97e8a04fd8712f53e7bc51bc4c1e56f24c57d3efccbd1c2fd5652cda2	Challenge 2	syn36472647	3379489	syn36472647	0.803	0.2442	0.8919	IBSE_IITM	taxonomy_relabd.family.csv: Bacteroidaceae
docker.synapse.org/syn36397234/eptb_ensamble@sha256:644bd2e97e8a04fd8712f53e7bc51bc4c1e56f24c57d3efccbd1c2fd5652cda2	taxonomy/taxonomy_relabd.family.csv	Bacteroidales	0	FALSE	docker.synapse.org/syn36397234/eptb_ensamble	sha256:644bd2e97e8a04fd8712f53e7bc51bc4c1e56f24c57d3efccbd1c2fd5652cda2	Challenge 2	syn36472647	3379489	syn36472647	0.803	0.2442	0.8919	IBSE_IITM	taxonomy_relabd.family.csv: Bacteroidales
docker.synapse.org/syn36397234/eptb_ensamble@sha256:644bd2e97e8a04fd8712f53e7bc51bc4c1e56f24c57d3efccbd1c2fd5652cda2	taxonomy/taxonomy_relabd.family.csv	Bifidobacteriaceae	0.140275	TRUE	docker.synapse.org/syn36397234/eptb_ensamble	sha256:644bd2e97e8a04fd8712f53e7bc51bc4c1e56f24c57d3efccbd1c2fd5652cda2	Challenge 2	syn36472647	3379489	syn36472647	0.803	0.2442	0.8919	IBSE_IITM	taxonomy_relabd.family.csv: Bifidobacteriaceae
docker.synapse.org/syn36397234/eptb_ensamble@sha256:644bd2e97e8a04fd8712f53e7bc51bc4c1e56f24c57d3efccbd1c2fd5652cda2	taxonomy/taxonomy_relabd.family.csv	Brevibacteriaceae	0	FALSE	docker.synapse.org/syn36397234/eptb_ensamble	sha256:644bd2e97e8a04fd8712f53e7bc51bc4c1e56f24c57d3efccbd1c2fd5652cda2	Challenge 2	syn36472647	3379489	syn36472647	0.803	0.2442	0.8919	IBSE_IITM	taxonomy_relabd.family.csv: Brevibacteriaceae
docker.synapse.org/syn36397234/eptb_ensamble@sha256:644bd2e97e8a04fd8712f53e7bc51bc4c1e56f24c57d3efccbd1c2fd5652cda2	taxonomy/taxonomy_relabd.family.csv	Campylobacteraceae	0	FALSE	docker.synapse.org/syn36397234/eptb_ensamble	sha256:644bd2e97e8a04fd8712f53e7bc51bc4c1e56f24c57d3efccbd1c2fd5652cda2	Challenge 2	syn36472647	3379489	syn36472647	0.803	0.2442	0.8919	IBSE_IITM	taxonomy_relabd.family.csv: Campylobacteraceae
docker.synapse.org/syn36397234/eptb_ensamble@sha256:644bd2e97e8a04fd8712f53e7bc51bc4c1e56f24c57d3efccbd1c2fd5652cda2	taxonomy/taxonomy_relabd.family.csv	Clostridiales Family XIII. Incertae Sedis	0	FALSE	docker.synapse.org/syn36397234/eptb_ensamble	sha256:644bd2e97e8a04fd8712f53e7bc51bc4c1e56f24c57d3efccbd1c2fd5652cda2	Challenge 2	syn36472647	3379489	syn36472647	0.803	0.2442	0.8919	IBSE_IITM	taxonomy_relabd.family.csv: Clostridiales Family XIII. Incertae Sedis
docker.synapse.org/syn36397234/eptb_ensamble@sha256:644bd2e97e8a04fd8712f53e7bc51bc4c1e56f24c57d3efccbd1c2fd5652cda2	taxonomy/taxonomy_relabd.family.csv	Coriobacteriaceae	0	FALSE	docker.synapse.org/syn36397234/eptb_ensamble	sha256:644bd2e97e8a04fd8712f53e7bc51bc4c1e56f24c57d3efccbd1c2fd5652cda2	Challenge 2	syn36472647	3379489	syn36472647	0.803	0.2442	0.8919	IBSE_IITM	taxonomy_relabd.family.csv: Coriobacteriaceae
docker.synapse.org/syn36397234/eptb_ensamble@sha256:644bd2e97e8a04fd8712f53e7bc51bc4c1e56f24c57d3efccbd1c2fd5652cda2	taxonomy/taxonomy_relabd.family.csv	Coriobacteriia	0	FALSE	docker.synapse.org/syn36397234/eptb_ensamble	sha256:644bd2e97e8a04fd8712f53e7bc51bc4c1e56f24c57d3efccbd1c2fd5652cda2	Challenge 2	syn36472647	3379489	syn36472647	0.803	0.2442	0.8919	IBSE_IITM	taxonomy_relabd.family.csv: Coriobacteriia
docker.synapse.org/syn36397234/eptb_ensamble@sha256:644bd2e97e8a04fd8712f53e7bc51bc4c1e56f24c57d3efccbd1c2fd5652cda2	taxonomy/taxonomy_relabd.family.csv	Corynebacteriaceae	0.184975	TRUE	docker.synapse.org/syn36397234/eptb_ensamble	sha256:644bd2e97e8a04fd8712f53e7bc51bc4c1e56f24c57d3efccbd1c2fd5652cda2	Challenge 2	syn36472647	3379489	syn36472647	0.803	0.2442	0.8919	IBSE_IITM	taxonomy_relabd.family.csv: Corynebacteriaceae
docker.synapse.org/syn36397234/eptb_ensamble@sha256:644bd2e97e8a04fd8712f53e7bc51bc4c1e56f24c57d3efccbd1c2fd5652cda2	taxonomy/taxonomy_relabd.family.csv	Dermabacteraceae	0	FALSE	docker.synapse.org/syn36397234/eptb_ensamble	sha256:644bd2e97e8a04fd8712f53e7bc51bc4c1e56f24c57d3efccbd1c2fd5652cda2	Challenge 2	syn36472647	3379489	syn36472647	0.803	0.2442	0.8919	IBSE_IITM	taxonomy_relabd.family.csv: Dermabacteraceae
docker.synapse.org/syn36397234/eptb_ensamble@sha256:644bd2e97e8a04fd8712f53e7bc51bc4c1e56f24c57d3efccbd1c2fd5652cda2	taxonomy/taxonomy_relabd.family.csv	Eggerthellaceae	0	FALSE	docker.synapse.org/syn36397234/eptb_ensamble	sha256:644bd2e97e8a04fd8712f53e7bc51bc4c1e56f24c57d3efccbd1c2fd5652cda2	Challenge 2	syn36472647	3379489	syn36472647	0.803	0.2442	0.8919	IBSE_IITM	taxonomy_relabd.family.csv: Eggerthellaceae
docker.synapse.org/syn36397234/eptb_ensamble@sha256:644bd2e97e8a04fd8712f53e7bc51bc4c1e56f24c57d3efccbd1c2fd5652cda2	taxonomy/taxonomy_relabd.family.csv	Enterobacteriaceae	0	FALSE	docker.synapse.org/syn36397234/eptb_ensamble	sha256:644bd2e97e8a04fd8712f53e7bc51bc4c1e56f24c57d3efccbd1c2fd5652cda2	Challenge 2	syn36472647	3379489	syn36472647	0.803	0.2442	0.8919	IBSE_IITM	taxonomy_relabd.family.csv: Enterobacteriaceae
docker.synapse.org/syn36397234/eptb_ensamble@sha256:644bd2e97e8a04fd8712f53e7bc51bc4c1e56f24c57d3efccbd1c2fd5652cda2	taxonomy/taxonomy_relabd.family.csv	Enterococcaceae	0	FALSE	docker.synapse.org/syn36397234/eptb_ensamble	sha256:644bd2e97e8a04fd8712f53e7bc51bc4c1e56f24c57d3efccbd1c2fd5652cda2	Challenge 2	syn36472647	3379489	syn36472647	0.803	0.2442	0.8919	IBSE_IITM	taxonomy_relabd.family.csv: Enterococcaceae
docker.synapse.org/syn36397234/eptb_ensamble@sha256:644bd2e97e8a04fd8712f53e7bc51bc4c1e56f24c57d3efccbd1c2fd5652cda2	taxonomy/taxonomy_relabd.family.csv	Erysipelotrichaceae	0	FALSE	docker.synapse.org/syn36397234/eptb_ensamble	sha256:644bd2e97e8a04fd8712f53e7bc51bc4c1e56f24c57d3efccbd1c2fd5652cda2	Challenge 2	syn36472647	3379489	syn36472647	0.803	0.2442	0.8919	IBSE_IITM	taxonomy_relabd.family.csv: Erysipelotrichaceae
docker.synapse.org/syn36397234/eptb_ensamble@sha256:644bd2e97e8a04fd8712f53e7bc51bc4c1e56f24c57d3efccbd1c2fd5652cda2	taxonomy/taxonomy_relabd.family.csv	Firmicutes	0	FALSE	docker.synapse.org/syn36397234/eptb_ensamble	sha256:644bd2e97e8a04fd8712f53e7bc51bc4c1e56f24c57d3efccbd1c2fd5652cda2	Challenge 2	syn36472647	3379489	syn36472647	0.803	0.2442	0.8919	IBSE_IITM	taxonomy_relabd.family.csv: Firmicutes
docker.synapse.org/syn36397234/eptb_ensamble@sha256:644bd2e97e8a04fd8712f53e7bc51bc4c1e56f24c57d3efccbd1c2fd5652cda2	taxonomy/taxonomy_relabd.family.csv	Flavobacteriaceae	0	FALSE	docker.synapse.org/syn36397234/eptb_ensamble	sha256:644bd2e97e8a04fd8712f53e7bc51bc4c1e56f24c57d3efccbd1c2fd5652cda2	Challenge 2	syn36472647	3379489	syn36472647	0.803	0.2442	0.8919	IBSE_IITM	taxonomy_relabd.family.csv: Flavobacteriaceae
docker.synapse.org/syn36397234/eptb_ensamble@sha256:644bd2e97e8a04fd8712f53e7bc51bc4c1e56f24c57d3efccbd1c2fd5652cda2	taxonomy/taxonomy_relabd.family.csv	Fusobacteriaceae	0	FALSE	docker.synapse.org/syn36397234/eptb_ensamble	sha256:644bd2e97e8a04fd8712f53e7bc51bc4c1e56f24c57d3efccbd1c2fd5652cda2	Challenge 2	syn36472647	3379489	syn36472647	0.803	0.2442	0.8919	IBSE_IITM	taxonomy_relabd.family.csv: Fusobacteriaceae
docker.synapse.org/syn36397234/eptb_ensamble@sha256:644bd2e97e8a04fd8712f53e7bc51bc4c1e56f24c57d3efccbd1c2fd5652cda2	taxonomy/taxonomy_relabd.family.csv	Hungateiclostridiaceae	0.1492	TRUE	docker.synapse.org/syn36397234/eptb_ensamble	sha256:644bd2e97e8a04fd8712f53e7bc51bc4c1e56f24c57d3efccbd1c2fd5652cda2	Challenge 2	syn36472647	3379489	syn36472647	0.803	0.2442	0.8919	IBSE_IITM	taxonomy_relabd.family.csv: Hungateiclostridiaceae
docker.synapse.org/syn36397234/eptb_ensamble@sha256:644bd2e97e8a04fd8712f53e7bc51bc4c1e56f24c57d3efccbd1c2fd5652cda2	taxonomy/taxonomy_relabd.family.csv	Lachnospiraceae	0.145084	TRUE	docker.synapse.org/syn36397234/eptb_ensamble	sha256:644bd2e97e8a04fd8712f53e7bc51bc4c1e56f24c57d3efccbd1c2fd5652cda2	Challenge 2	syn36472647	3379489	syn36472647	0.803	0.2442	0.8919	IBSE_IITM	taxonomy_relabd.family.csv: Lachnospiraceae
docker.synapse.org/syn36397234/eptb_ensamble@sha256:644bd2e97e8a04fd8712f53e7bc51bc4c1e56f24c57d3efccbd1c2fd5652cda2	taxonomy/taxonomy_relabd.family.csv	Lactobacillaceae	0.0904855	TRUE	docker.synapse.org/syn36397234/eptb_ensamble	sha256:644bd2e97e8a04fd8712f53e7bc51bc4c1e56f24c57d3efccbd1c2fd5652cda2	Challenge 2	syn36472647	3379489	syn36472647	0.803	0.2442	0.8919	IBSE_IITM	taxonomy_relabd.family.csv: Lactobacillaceae
docker.synapse.org/syn36397234/eptb_ensamble@sha256:644bd2e97e8a04fd8712f53e7bc51bc4c1e56f24c57d3efccbd1c2fd5652cda2	taxonomy/taxonomy_relabd.family.csv	Leptotrichiaceae	0.193014	TRUE	docker.synapse.org/syn36397234/eptb_ensamble	sha256:644bd2e97e8a04fd8712f53e7bc51bc4c1e56f24c57d3efccbd1c2fd5652cda2	Challenge 2	syn36472647	3379489	syn36472647	0.803	0.2442	0.8919	IBSE_IITM	taxonomy_relabd.family.csv: Leptotrichiaceae
docker.synapse.org/syn36397234/eptb_ensamble@sha256:644bd2e97e8a04fd8712f53e7bc51bc4c1e56f24c57d3efccbd1c2fd5652cda2	taxonomy/taxonomy_relabd.family.csv	Micrococcaceae	0	FALSE	docker.synapse.org/syn36397234/eptb_ensamble	sha256:644bd2e97e8a04fd8712f53e7bc51bc4c1e56f24c57d3efccbd1c2fd5652cda2	Challenge 2	syn36472647	3379489	syn36472647	0.803	0.2442	0.8919	IBSE_IITM	taxonomy_relabd.family.csv: Micrococcaceae
docker.synapse.org/syn36397234/eptb_ensamble@sha256:644bd2e97e8a04fd8712f53e7bc51bc4c1e56f24c57d3efccbd1c2fd5652cda2	taxonomy/taxonomy_relabd.family.csv	Moraxellaceae	0	FALSE	docker.synapse.org/syn36397234/eptb_ensamble	sha256:644bd2e97e8a04fd8712f53e7bc51bc4c1e56f24c57d3efccbd1c2fd5652cda2	Challenge 2	syn36472647	3379489	syn36472647	0.803	0.2442	0.8919	IBSE_IITM	taxonomy_relabd.family.csv: Moraxellaceae
docker.synapse.org/syn36397234/eptb_ensamble@sha256:644bd2e97e8a04fd8712f53e7bc51bc4c1e56f24c57d3efccbd1c2fd5652cda2	taxonomy/taxonomy_relabd.family.csv	Mycoplasmataceae	0.526396	TRUE	docker.synapse.org/syn36397234/eptb_ensamble	sha256:644bd2e97e8a04fd8712f53e7bc51bc4c1e56f24c57d3efccbd1c2fd5652cda2	Challenge 2	syn36472647	3379489	syn36472647	0.803	0.2442	0.8919	IBSE_IITM	taxonomy_relabd.family.csv: Mycoplasmataceae
docker.synapse.org/syn36397234/eptb_ensamble@sha256:644bd2e97e8a04fd8712f53e7bc51bc4c1e56f24c57d3efccbd1c2fd5652cda2	taxonomy/taxonomy_relabd.family.csv	Neisseriaceae	0	FALSE	docker.synapse.org/syn36397234/eptb_ensamble	sha256:644bd2e97e8a04fd8712f53e7bc51bc4c1e56f24c57d3efccbd1c2fd5652cda2	Challenge 2	syn36472647	3379489	syn36472647	0.803	0.2442	0.8919	IBSE_IITM	taxonomy_relabd.family.csv: Neisseriaceae
docker.synapse.org/syn36397234/eptb_ensamble@sha256:644bd2e97e8a04fd8712f53e7bc51bc4c1e56f24c57d3efccbd1c2fd5652cda2	taxonomy/taxonomy_relabd.family.csv	Pasteurellaceae	0	FALSE	docker.synapse.org/syn36397234/eptb_ensamble	sha256:644bd2e97e8a04fd8712f53e7bc51bc4c1e56f24c57d3efccbd1c2fd5652cda2	Challenge 2	syn36472647	3379489	syn36472647	0.803	0.2442	0.8919	IBSE_IITM	taxonomy_relabd.family.csv: Pasteurellaceae
docker.synapse.org/syn36397234/eptb_ensamble@sha256:644bd2e97e8a04fd8712f53e7bc51bc4c1e56f24c57d3efccbd1c2fd5652cda2	taxonomy/taxonomy_relabd.family.csv	Peptococcaceae	0	FALSE	docker.synapse.org/syn36397234/eptb_ensamble	sha256:644bd2e97e8a04fd8712f53e7bc51bc4c1e56f24c57d3efccbd1c2fd5652cda2	Challenge 2	syn36472647	3379489	syn36472647	0.803	0.2442	0.8919	IBSE_IITM	taxonomy_relabd.family.csv: Peptococcaceae
docker.synapse.org/syn36397234/eptb_ensamble@sha256:644bd2e97e8a04fd8712f53e7bc51bc4c1e56f24c57d3efccbd1c2fd5652cda2	taxonomy/taxonomy_relabd.family.csv	Peptoniphilaceae	0.096195	TRUE	docker.synapse.org/syn36397234/eptb_ensamble	sha256:644bd2e97e8a04fd8712f53e7bc51bc4c1e56f24c57d3efccbd1c2fd5652cda2	Challenge 2	syn36472647	3379489	syn36472647	0.803	0.2442	0.8919	IBSE_IITM	taxonomy_relabd.family.csv: Peptoniphilaceae
docker.synapse.org/syn36397234/eptb_ensamble@sha256:644bd2e97e8a04fd8712f53e7bc51bc4c1e56f24c57d3efccbd1c2fd5652cda2	taxonomy/taxonomy_relabd.family.csv	Peptostreptococcaceae	0	FALSE	docker.synapse.org/syn36397234/eptb_ensamble	sha256:644bd2e97e8a04fd8712f53e7bc51bc4c1e56f24c57d3efccbd1c2fd5652cda2	Challenge 2	syn36472647	3379489	syn36472647	0.803	0.2442	0.8919	IBSE_IITM	taxonomy_relabd.family.csv: Peptostreptococcaceae
docker.synapse.org/syn36397234/eptb_ensamble@sha256:644bd2e97e8a04fd8712f53e7bc51bc4c1e56f24c57d3efccbd1c2fd5652cda2	taxonomy/taxonomy_relabd.family.csv	Porphyromonadaceae	0	FALSE	docker.synapse.org/syn36397234/eptb_ensamble	sha256:644bd2e97e8a04fd8712f53e7bc51bc4c1e56f24c57d3efccbd1c2fd5652cda2	Challenge 2	syn36472647	3379489	syn36472647	0.803	0.2442	0.8919	IBSE_IITM	taxonomy_relabd.family.csv: Porphyromonadaceae
docker.synapse.org/syn36397234/eptb_ensamble@sha256:644bd2e97e8a04fd8712f53e7bc51bc4c1e56f24c57d3efccbd1c2fd5652cda2	taxonomy/taxonomy_relabd.family.csv	Prevotellaceae	0.51524	TRUE	docker.synapse.org/syn36397234/eptb_ensamble	sha256:644bd2e97e8a04fd8712f53e7bc51bc4c1e56f24c57d3efccbd1c2fd5652cda2	Challenge 2	syn36472647	3379489	syn36472647	0.803	0.2442	0.8919	IBSE_IITM	taxonomy_relabd.family.csv: Prevotellaceae
docker.synapse.org/syn36397234/eptb_ensamble@sha256:644bd2e97e8a04fd8712f53e7bc51bc4c1e56f24c57d3efccbd1c2fd5652cda2	taxonomy/taxonomy_relabd.family.csv	Pseudomonadaceae	0.0727406	TRUE	docker.synapse.org/syn36397234/eptb_ensamble	sha256:644bd2e97e8a04fd8712f53e7bc51bc4c1e56f24c57d3efccbd1c2fd5652cda2	Challenge 2	syn36472647	3379489	syn36472647	0.803	0.2442	0.8919	IBSE_IITM	taxonomy_relabd.family.csv: Pseudomonadaceae
docker.synapse.org/syn36397234/eptb_ensamble@sha256:644bd2e97e8a04fd8712f53e7bc51bc4c1e56f24c57d3efccbd1c2fd5652cda2	taxonomy/taxonomy_relabd.family.csv	Rikenellaceae	0	FALSE	docker.synapse.org/syn36397234/eptb_ensamble	sha256:644bd2e97e8a04fd8712f53e7bc51bc4c1e56f24c57d3efccbd1c2fd5652cda2	Challenge 2	syn36472647	3379489	syn36472647	0.803	0.2442	0.8919	IBSE_IITM	taxonomy_relabd.family.csv: Rikenellaceae
docker.synapse.org/syn36397234/eptb_ensamble@sha256:644bd2e97e8a04fd8712f53e7bc51bc4c1e56f24c57d3efccbd1c2fd5652cda2	taxonomy/taxonomy_relabd.family.csv	Ruminococcaceae	0	FALSE	docker.synapse.org/syn36397234/eptb_ensamble	sha256:644bd2e97e8a04fd8712f53e7bc51bc4c1e56f24c57d3efccbd1c2fd5652cda2	Challenge 2	syn36472647	3379489	syn36472647	0.803	0.2442	0.8919	IBSE_IITM	taxonomy_relabd.family.csv: Ruminococcaceae
docker.synapse.org/syn36397234/eptb_ensamble@sha256:644bd2e97e8a04fd8712f53e7bc51bc4c1e56f24c57d3efccbd1c2fd5652cda2	taxonomy/taxonomy_relabd.family.csv	Staphylococcaceae	0.0896165	TRUE	docker.synapse.org/syn36397234/eptb_ensamble	sha256:644bd2e97e8a04fd8712f53e7bc51bc4c1e56f24c57d3efccbd1c2fd5652cda2	Challenge 2	syn36472647	3379489	syn36472647	0.803	0.2442	0.8919	IBSE_IITM	taxonomy_relabd.family.csv: Staphylococcaceae
docker.synapse.org/syn36397234/eptb_ensamble@sha256:644bd2e97e8a04fd8712f53e7bc51bc4c1e56f24c57d3efccbd1c2fd5652cda2	taxonomy/taxonomy_relabd.family.csv	Streptococcaceae	0.121266	TRUE	docker.synapse.org/syn36397234/eptb_ensamble	sha256:644bd2e97e8a04fd8712f53e7bc51bc4c1e56f24c57d3efccbd1c2fd5652cda2	Challenge 2	syn36472647	3379489	syn36472647	0.803	0.2442	0.8919	IBSE_IITM	taxonomy_relabd.family.csv: Streptococcaceae
docker.synapse.org/syn36397234/eptb_ensamble@sha256:644bd2e97e8a04fd8712f53e7bc51bc4c1e56f24c57d3efccbd1c2fd5652cda2	taxonomy/taxonomy_relabd.family.csv	Sutterellaceae	0	FALSE	docker.synapse.org/syn36397234/eptb_ensamble	sha256:644bd2e97e8a04fd8712f53e7bc51bc4c1e56f24c57d3efccbd1c2fd5652cda2	Challenge 2	syn36472647	3379489	syn36472647	0.803	0.2442	0.8919	IBSE_IITM	taxonomy_relabd.family.csv: Sutterellaceae
docker.synapse.org/syn36397234/eptb_ensamble@sha256:644bd2e97e8a04fd8712f53e7bc51bc4c1e56f24c57d3efccbd1c2fd5652cda2	taxonomy/taxonomy_relabd.family.csv	Synergistaceae	0	FALSE	docker.synapse.org/syn36397234/eptb_ensamble	sha256:644bd2e97e8a04fd8712f53e7bc51bc4c1e56f24c57d3efccbd1c2fd5652cda2	Challenge 2	syn36472647	3379489	syn36472647	0.803	0.2442	0.8919	IBSE_IITM	taxonomy_relabd.family.csv: Synergistaceae
docker.synapse.org/syn36397234/eptb_ensamble@sha256:644bd2e97e8a04fd8712f53e7bc51bc4c1e56f24c57d3efccbd1c2fd5652cda2	taxonomy/taxonomy_relabd.family.csv	Terrabacteria group	0	FALSE	docker.synapse.org/syn36397234/eptb_ensamble	sha256:644bd2e97e8a04fd8712f53e7bc51bc4c1e56f24c57d3efccbd1c2fd5652cda2	Challenge 2	syn36472647	3379489	syn36472647	0.803	0.2442	0.8919	IBSE_IITM	taxonomy_relabd.family.csv: Terrabacteria group
docker.synapse.org/syn36397234/eptb_ensamble@sha256:644bd2e97e8a04fd8712f53e7bc51bc4c1e56f24c57d3efccbd1c2fd5652cda2	taxonomy/taxonomy_relabd.family.csv	Veillonellaceae	0.0784936	TRUE	docker.synapse.org/syn36397234/eptb_ensamble	sha256:644bd2e97e8a04fd8712f53e7bc51bc4c1e56f24c57d3efccbd1c2fd5652cda2	Challenge 2	syn36472647	3379489	syn36472647	0.803	0.2442	0.8919	IBSE_IITM	taxonomy_relabd.family.csv: Veillonellaceae
docker.synapse.org/syn36397234/eptb_ensamble@sha256:644bd2e97e8a04fd8712f53e7bc51bc4c1e56f24c57d3efccbd1c2fd5652cda2	taxonomy/taxonomy_relabd.family.csv	unclassified Bacteroidales	0	FALSE	docker.synapse.org/syn36397234/eptb_ensamble	sha256:644bd2e97e8a04fd8712f53e7bc51bc4c1e56f24c57d3efccbd1c2fd5652cda2	Challenge 2	syn36472647	3379489	syn36472647	0.803	0.2442	0.8919	IBSE_IITM	taxonomy_relabd.family.csv: unclassified Bacteroidales
docker.synapse.org/syn36397234/eptb_ensamble@sha256:644bd2e97e8a04fd8712f53e7bc51bc4c1e56f24c57d3efccbd1c2fd5652cda2	taxonomy/taxonomy_relabd.family.csv	unclassified Clostridiales	0.0890446	TRUE	docker.synapse.org/syn36397234/eptb_ensamble	sha256:644bd2e97e8a04fd8712f53e7bc51bc4c1e56f24c57d3efccbd1c2fd5652cda2	Challenge 2	syn36472647	3379489	syn36472647	0.803	0.2442	0.8919	IBSE_IITM	taxonomy_relabd.family.csv: unclassified Clostridiales
docker.synapse.org/syn36397234/eptb_ensamble@sha256:644bd2e97e8a04fd8712f53e7bc51bc4c1e56f24c57d3efccbd1c2fd5652cda2	taxonomy/taxonomy_relabd.family.csv	unclassified Corynebacteriales	0	FALSE	docker.synapse.org/syn36397234/eptb_ensamble	sha256:644bd2e97e8a04fd8712f53e7bc51bc4c1e56f24c57d3efccbd1c2fd5652cda2	Challenge 2	syn36472647	3379489	syn36472647	0.803	0.2442	0.8919	IBSE_IITM	taxonomy_relabd.family.csv: unclassified Corynebacteriales
docker.synapse.org/syn36397234/eptb_ensamble@sha256:644bd2e97e8a04fd8712f53e7bc51bc4c1e56f24c57d3efccbd1c2fd5652cda2	taxonomy/taxonomy_relabd.family.csv	unclassified Tissierellia	0	FALSE	docker.synapse.org/syn36397234/eptb_ensamble	sha256:644bd2e97e8a04fd8712f53e7bc51bc4c1e56f24c57d3efccbd1c2fd5652cda2	Challenge 2	syn36472647	3379489	syn36472647	0.803	0.2442	0.8919	IBSE_IITM	taxonomy_relabd.family.csv: unclassified Tissierellia
docker.synapse.org/syn36397234/eptb_ensamble@sha256:644bd2e97e8a04fd8712f53e7bc51bc4c1e56f24c57d3efccbd1c2fd5652cda2	taxonomy/taxonomy_relabd.species.csv	Achromobacter	0.0498338	TRUE	docker.synapse.org/syn36397234/eptb_ensamble	sha256:644bd2e97e8a04fd8712f53e7bc51bc4c1e56f24c57d3efccbd1c2fd5652cda2	Challenge 2	syn36472647	3379489	syn36472647	0.803	0.2442	0.8919	IBSE_IITM	taxonomy_relabd.species.csv: Achromobacter
docker.synapse.org/syn36397234/eptb_ensamble@sha256:644bd2e97e8a04fd8712f53e7bc51bc4c1e56f24c57d3efccbd1c2fd5652cda2	taxonomy/taxonomy_relabd.species.csv	Actinomyces_urinae/Gleimia_europaea	0	FALSE	docker.synapse.org/syn36397234/eptb_ensamble	sha256:644bd2e97e8a04fd8712f53e7bc51bc4c1e56f24c57d3efccbd1c2fd5652cda2	Challenge 2	syn36472647	3379489	syn36472647	0.803	0.2442	0.8919	IBSE_IITM	taxonomy_relabd.species.csv: Actinomyces_urinae/Gleimia_europaea
docker.synapse.org/syn36397234/eptb_ensamble@sha256:644bd2e97e8a04fd8712f53e7bc51bc4c1e56f24c57d3efccbd1c2fd5652cda2	taxonomy/taxonomy_relabd.species.csv	Aerococcus christensenii	0.141865	TRUE	docker.synapse.org/syn36397234/eptb_ensamble	sha256:644bd2e97e8a04fd8712f53e7bc51bc4c1e56f24c57d3efccbd1c2fd5652cda2	Challenge 2	syn36472647	3379489	syn36472647	0.803	0.2442	0.8919	IBSE_IITM	taxonomy_relabd.species.csv: Aerococcus christensenii
docker.synapse.org/syn36397234/eptb_ensamble@sha256:644bd2e97e8a04fd8712f53e7bc51bc4c1e56f24c57d3efccbd1c2fd5652cda2	taxonomy/taxonomy_relabd.species.csv	Anaerococcus	0	FALSE	docker.synapse.org/syn36397234/eptb_ensamble	sha256:644bd2e97e8a04fd8712f53e7bc51bc4c1e56f24c57d3efccbd1c2fd5652cda2	Challenge 2	syn36472647	3379489	syn36472647	0.803	0.2442	0.8919	IBSE_IITM	taxonomy_relabd.species.csv: Anaerococcus
docker.synapse.org/syn36397234/eptb_ensamble@sha256:644bd2e97e8a04fd8712f53e7bc51bc4c1e56f24c57d3efccbd1c2fd5652cda2	taxonomy/taxonomy_relabd.species.csv	Anaerococcus hydrogenalis	0	FALSE	docker.synapse.org/syn36397234/eptb_ensamble	sha256:644bd2e97e8a04fd8712f53e7bc51bc4c1e56f24c57d3efccbd1c2fd5652cda2	Challenge 2	syn36472647	3379489	syn36472647	0.803	0.2442	0.8919	IBSE_IITM	taxonomy_relabd.species.csv: Anaerococcus hydrogenalis
docker.synapse.org/syn36397234/eptb_ensamble@sha256:644bd2e97e8a04fd8712f53e7bc51bc4c1e56f24c57d3efccbd1c2fd5652cda2	taxonomy/taxonomy_relabd.species.csv	Anaerococcus lactolyticus	0	FALSE	docker.synapse.org/syn36397234/eptb_ensamble	sha256:644bd2e97e8a04fd8712f53e7bc51bc4c1e56f24c57d3efccbd1c2fd5652cda2	Challenge 2	syn36472647	3379489	syn36472647	0.803	0.2442	0.8919	IBSE_IITM	taxonomy_relabd.species.csv: Anaerococcus lactolyticus
docker.synapse.org/syn36397234/eptb_ensamble@sha256:644bd2e97e8a04fd8712f53e7bc51bc4c1e56f24c57d3efccbd1c2fd5652cda2	taxonomy/taxonomy_relabd.species.csv	Anaerococcus mediterraneensis	0.0554126	TRUE	docker.synapse.org/syn36397234/eptb_ensamble	sha256:644bd2e97e8a04fd8712f53e7bc51bc4c1e56f24c57d3efccbd1c2fd5652cda2	Challenge 2	syn36472647	3379489	syn36472647	0.803	0.2442	0.8919	IBSE_IITM	taxonomy_relabd.species.csv: Anaerococcus mediterraneensis
docker.synapse.org/syn36397234/eptb_ensamble@sha256:644bd2e97e8a04fd8712f53e7bc51bc4c1e56f24c57d3efccbd1c2fd5652cda2	taxonomy/taxonomy_relabd.species.csv	Anaerococcus octavius	0	FALSE	docker.synapse.org/syn36397234/eptb_ensamble	sha256:644bd2e97e8a04fd8712f53e7bc51bc4c1e56f24c57d3efccbd1c2fd5652cda2	Challenge 2	syn36472647	3379489	syn36472647	0.803	0.2442	0.8919	IBSE_IITM	taxonomy_relabd.species.csv: Anaerococcus octavius
docker.synapse.org/syn36397234/eptb_ensamble@sha256:644bd2e97e8a04fd8712f53e7bc51bc4c1e56f24c57d3efccbd1c2fd5652cda2	taxonomy/taxonomy_relabd.species.csv	Anaerococcus prevotii/tetradius	0.0400349	TRUE	docker.synapse.org/syn36397234/eptb_ensamble	sha256:644bd2e97e8a04fd8712f53e7bc51bc4c1e56f24c57d3efccbd1c2fd5652cda2	Challenge 2	syn36472647	3379489	syn36472647	0.803	0.2442	0.8919	IBSE_IITM	taxonomy_relabd.species.csv: Anaerococcus prevotii/tetradius
docker.synapse.org/syn36397234/eptb_ensamble@sha256:644bd2e97e8a04fd8712f53e7bc51bc4c1e56f24c57d3efccbd1c2fd5652cda2	taxonomy/taxonomy_relabd.species.csv	Anaerococcus provencensis	0	FALSE	docker.synapse.org/syn36397234/eptb_ensamble	sha256:644bd2e97e8a04fd8712f53e7bc51bc4c1e56f24c57d3efccbd1c2fd5652cda2	Challenge 2	syn36472647	3379489	syn36472647	0.803	0.2442	0.8919	IBSE_IITM	taxonomy_relabd.species.csv: Anaerococcus provencensis
docker.synapse.org/syn36397234/eptb_ensamble@sha256:644bd2e97e8a04fd8712f53e7bc51bc4c1e56f24c57d3efccbd1c2fd5652cda2	taxonomy/taxonomy_relabd.species.csv	Anaerococcus vaginalis	0	FALSE	docker.synapse.org/syn36397234/eptb_ensamble	sha256:644bd2e97e8a04fd8712f53e7bc51bc4c1e56f24c57d3efccbd1c2fd5652cda2	Challenge 2	syn36472647	3379489	syn36472647	0.803	0.2442	0.8919	IBSE_IITM	taxonomy_relabd.species.csv: Anaerococcus vaginalis
docker.synapse.org/syn36397234/eptb_ensamble@sha256:644bd2e97e8a04fd8712f53e7bc51bc4c1e56f24c57d3efccbd1c2fd5652cda2	taxonomy/taxonomy_relabd.species.csv	Atopobium vaginae	0.051068	TRUE	docker.synapse.org/syn36397234/eptb_ensamble	sha256:644bd2e97e8a04fd8712f53e7bc51bc4c1e56f24c57d3efccbd1c2fd5652cda2	Challenge 2	syn36472647	3379489	syn36472647	0.803	0.2442	0.8919	IBSE_IITM	taxonomy_relabd.species.csv: Atopobium vaginae
docker.synapse.org/syn36397234/eptb_ensamble@sha256:644bd2e97e8a04fd8712f53e7bc51bc4c1e56f24c57d3efccbd1c2fd5652cda2	taxonomy/taxonomy_relabd.species.csv	Bacteria <bacteria>	0	FALSE	docker.synapse.org/syn36397234/eptb_ensamble	sha256:644bd2e97e8a04fd8712f53e7bc51bc4c1e56f24c57d3efccbd1c2fd5652cda2	Challenge 2	syn36472647	3379489	syn36472647	0.803	0.2442	0.8919	IBSE_IITM	taxonomy_relabd.species.csv: Bacteria <bacteria>
docker.synapse.org/syn36397234/eptb_ensamble@sha256:644bd2e97e8a04fd8712f53e7bc51bc4c1e56f24c57d3efccbd1c2fd5652cda2	taxonomy/taxonomy_relabd.species.csv	Bacteroidales	0	FALSE	docker.synapse.org/syn36397234/eptb_ensamble	sha256:644bd2e97e8a04fd8712f53e7bc51bc4c1e56f24c57d3efccbd1c2fd5652cda2	Challenge 2	syn36472647	3379489	syn36472647	0.803	0.2442	0.8919	IBSE_IITM	taxonomy_relabd.species.csv: Bacteroidales
docker.synapse.org/syn36397234/eptb_ensamble@sha256:644bd2e97e8a04fd8712f53e7bc51bc4c1e56f24c57d3efccbd1c2fd5652cda2	taxonomy/taxonomy_relabd.species.csv	Bacteroides vulgatus	0	FALSE	docker.synapse.org/syn36397234/eptb_ensamble	sha256:644bd2e97e8a04fd8712f53e7bc51bc4c1e56f24c57d3efccbd1c2fd5652cda2	Challenge 2	syn36472647	3379489	syn36472647	0.803	0.2442	0.8919	IBSE_IITM	taxonomy_relabd.species.csv: Bacteroides vulgatus
docker.synapse.org/syn36397234/eptb_ensamble@sha256:644bd2e97e8a04fd8712f53e7bc51bc4c1e56f24c57d3efccbd1c2fd5652cda2	taxonomy/taxonomy_relabd.species.csv	Bifidobacterium breve	0	FALSE	docker.synapse.org/syn36397234/eptb_ensamble	sha256:644bd2e97e8a04fd8712f53e7bc51bc4c1e56f24c57d3efccbd1c2fd5652cda2	Challenge 2	syn36472647	3379489	syn36472647	0.803	0.2442	0.8919	IBSE_IITM	taxonomy_relabd.species.csv: Bifidobacterium breve
docker.synapse.org/syn36397234/eptb_ensamble@sha256:644bd2e97e8a04fd8712f53e7bc51bc4c1e56f24c57d3efccbd1c2fd5652cda2	taxonomy/taxonomy_relabd.species.csv	Brevibacterium ravenspurgense	0	FALSE	docker.synapse.org/syn36397234/eptb_ensamble	sha256:644bd2e97e8a04fd8712f53e7bc51bc4c1e56f24c57d3efccbd1c2fd5652cda2	Challenge 2	syn36472647	3379489	syn36472647	0.803	0.2442	0.8919	IBSE_IITM	taxonomy_relabd.species.csv: Brevibacterium ravenspurgense
docker.synapse.org/syn36397234/eptb_ensamble@sha256:644bd2e97e8a04fd8712f53e7bc51bc4c1e56f24c57d3efccbd1c2fd5652cda2	taxonomy/taxonomy_relabd.species.csv	Campylobacter hominis	0	FALSE	docker.synapse.org/syn36397234/eptb_ensamble	sha256:644bd2e97e8a04fd8712f53e7bc51bc4c1e56f24c57d3efccbd1c2fd5652cda2	Challenge 2	syn36472647	3379489	syn36472647	0.803	0.2442	0.8919	IBSE_IITM	taxonomy_relabd.species.csv: Campylobacter hominis
docker.synapse.org/syn36397234/eptb_ensamble@sha256:644bd2e97e8a04fd8712f53e7bc51bc4c1e56f24c57d3efccbd1c2fd5652cda2	taxonomy/taxonomy_relabd.species.csv	Campylobacter ureolyticus	0	FALSE	docker.synapse.org/syn36397234/eptb_ensamble	sha256:644bd2e97e8a04fd8712f53e7bc51bc4c1e56f24c57d3efccbd1c2fd5652cda2	Challenge 2	syn36472647	3379489	syn36472647	0.803	0.2442	0.8919	IBSE_IITM	taxonomy_relabd.species.csv: Campylobacter ureolyticus
docker.synapse.org/syn36397234/eptb_ensamble@sha256:644bd2e97e8a04fd8712f53e7bc51bc4c1e56f24c57d3efccbd1c2fd5652cda2	taxonomy/taxonomy_relabd.species.csv	Casaltella	0	FALSE	docker.synapse.org/syn36397234/eptb_ensamble	sha256:644bd2e97e8a04fd8712f53e7bc51bc4c1e56f24c57d3efccbd1c2fd5652cda2	Challenge 2	syn36472647	3379489	syn36472647	0.803	0.2442	0.8919	IBSE_IITM	taxonomy_relabd.species.csv: Casaltella
docker.synapse.org/syn36397234/eptb_ensamble@sha256:644bd2e97e8a04fd8712f53e7bc51bc4c1e56f24c57d3efccbd1c2fd5652cda2	taxonomy/taxonomy_relabd.species.csv	Coriobacteriia	0	FALSE	docker.synapse.org/syn36397234/eptb_ensamble	sha256:644bd2e97e8a04fd8712f53e7bc51bc4c1e56f24c57d3efccbd1c2fd5652cda2	Challenge 2	syn36472647	3379489	syn36472647	0.803	0.2442	0.8919	IBSE_IITM	taxonomy_relabd.species.csv: Coriobacteriia
docker.synapse.org/syn36397234/eptb_ensamble@sha256:644bd2e97e8a04fd8712f53e7bc51bc4c1e56f24c57d3efccbd1c2fd5652cda2	taxonomy/taxonomy_relabd.species.csv	Corynebacterium amycolatum/lactis	0	FALSE	docker.synapse.org/syn36397234/eptb_ensamble	sha256:644bd2e97e8a04fd8712f53e7bc51bc4c1e56f24c57d3efccbd1c2fd5652cda2	Challenge 2	syn36472647	3379489	syn36472647	0.803	0.2442	0.8919	IBSE_IITM	taxonomy_relabd.species.csv: Corynebacterium amycolatum/lactis
docker.synapse.org/syn36397234/eptb_ensamble@sha256:644bd2e97e8a04fd8712f53e7bc51bc4c1e56f24c57d3efccbd1c2fd5652cda2	taxonomy/taxonomy_relabd.species.csv	Corynebacterium aurimucosum	0	FALSE	docker.synapse.org/syn36397234/eptb_ensamble	sha256:644bd2e97e8a04fd8712f53e7bc51bc4c1e56f24c57d3efccbd1c2fd5652cda2	Challenge 2	syn36472647	3379489	syn36472647	0.803	0.2442	0.8919	IBSE_IITM	taxonomy_relabd.species.csv: Corynebacterium aurimucosum
docker.synapse.org/syn36397234/eptb_ensamble@sha256:644bd2e97e8a04fd8712f53e7bc51bc4c1e56f24c57d3efccbd1c2fd5652cda2	taxonomy/taxonomy_relabd.species.csv	Corynebacterium coyleae	0	FALSE	docker.synapse.org/syn36397234/eptb_ensamble	sha256:644bd2e97e8a04fd8712f53e7bc51bc4c1e56f24c57d3efccbd1c2fd5652cda2	Challenge 2	syn36472647	3379489	syn36472647	0.803	0.2442	0.8919	IBSE_IITM	taxonomy_relabd.species.csv: Corynebacterium coyleae
docker.synapse.org/syn36397234/eptb_ensamble@sha256:644bd2e97e8a04fd8712f53e7bc51bc4c1e56f24c57d3efccbd1c2fd5652cda2	taxonomy/taxonomy_relabd.species.csv	Corynebacterium jeikeium	0	FALSE	docker.synapse.org/syn36397234/eptb_ensamble	sha256:644bd2e97e8a04fd8712f53e7bc51bc4c1e56f24c57d3efccbd1c2fd5652cda2	Challenge 2	syn36472647	3379489	syn36472647	0.803	0.2442	0.8919	IBSE_IITM	taxonomy_relabd.species.csv: Corynebacterium jeikeium
docker.synapse.org/syn36397234/eptb_ensamble@sha256:644bd2e97e8a04fd8712f53e7bc51bc4c1e56f24c57d3efccbd1c2fd5652cda2	taxonomy/taxonomy_relabd.species.csv	Corynebacterium pyruviciproducens	0	FALSE	docker.synapse.org/syn36397234/eptb_ensamble	sha256:644bd2e97e8a04fd8712f53e7bc51bc4c1e56f24c57d3efccbd1c2fd5652cda2	Challenge 2	syn36472647	3379489	syn36472647	0.803	0.2442	0.8919	IBSE_IITM	taxonomy_relabd.species.csv: Corynebacterium pyruviciproducens
docker.synapse.org/syn36397234/eptb_ensamble@sha256:644bd2e97e8a04fd8712f53e7bc51bc4c1e56f24c57d3efccbd1c2fd5652cda2	taxonomy/taxonomy_relabd.species.csv	Corynebacterium senegalense	0	FALSE	docker.synapse.org/syn36397234/eptb_ensamble	sha256:644bd2e97e8a04fd8712f53e7bc51bc4c1e56f24c57d3efccbd1c2fd5652cda2	Challenge 2	syn36472647	3379489	syn36472647	0.803	0.2442	0.8919	IBSE_IITM	taxonomy_relabd.species.csv: Corynebacterium senegalense
docker.synapse.org/syn36397234/eptb_ensamble@sha256:644bd2e97e8a04fd8712f53e7bc51bc4c1e56f24c57d3efccbd1c2fd5652cda2	taxonomy/taxonomy_relabd.species.csv	Corynebacterium sundsvallense/thomssenii	0	FALSE	docker.synapse.org/syn36397234/eptb_ensamble	sha256:644bd2e97e8a04fd8712f53e7bc51bc4c1e56f24c57d3efccbd1c2fd5652cda2	Challenge 2	syn36472647	3379489	syn36472647	0.803	0.2442	0.8919	IBSE_IITM	taxonomy_relabd.species.csv: Corynebacterium sundsvallense/thomssenii
docker.synapse.org/syn36397234/eptb_ensamble@sha256:644bd2e97e8a04fd8712f53e7bc51bc4c1e56f24c57d3efccbd1c2fd5652cda2	taxonomy/taxonomy_relabd.species.csv	Corynebacterium tuberculostearicum	0.283063	TRUE	docker.synapse.org/syn36397234/eptb_ensamble	sha256:644bd2e97e8a04fd8712f53e7bc51bc4c1e56f24c57d3efccbd1c2fd5652cda2	Challenge 2	syn36472647	3379489	syn36472647	0.803	0.2442	0.8919	IBSE_IITM	taxonomy_relabd.species.csv: Corynebacterium tuberculostearicum
docker.synapse.org/syn36397234/eptb_ensamble@sha256:644bd2e97e8a04fd8712f53e7bc51bc4c1e56f24c57d3efccbd1c2fd5652cda2	taxonomy/taxonomy_relabd.species.csv	Corynebacterium tuscaniense	0	FALSE	docker.synapse.org/syn36397234/eptb_ensamble	sha256:644bd2e97e8a04fd8712f53e7bc51bc4c1e56f24c57d3efccbd1c2fd5652cda2	Challenge 2	syn36472647	3379489	syn36472647	0.803	0.2442	0.8919	IBSE_IITM	taxonomy_relabd.species.csv: Corynebacterium tuscaniense
docker.synapse.org/syn36397234/eptb_ensamble@sha256:644bd2e97e8a04fd8712f53e7bc51bc4c1e56f24c57d3efccbd1c2fd5652cda2	taxonomy/taxonomy_relabd.species.csv	Dialister	0.159634	TRUE	docker.synapse.org/syn36397234/eptb_ensamble	sha256:644bd2e97e8a04fd8712f53e7bc51bc4c1e56f24c57d3efccbd1c2fd5652cda2	Challenge 2	syn36472647	3379489	syn36472647	0.803	0.2442	0.8919	IBSE_IITM	taxonomy_relabd.species.csv: Dialister
docker.synapse.org/syn36397234/eptb_ensamble@sha256:644bd2e97e8a04fd8712f53e7bc51bc4c1e56f24c57d3efccbd1c2fd5652cda2	taxonomy/taxonomy_relabd.species.csv	Dialister micraerophilus	0.173031	TRUE	docker.synapse.org/syn36397234/eptb_ensamble	sha256:644bd2e97e8a04fd8712f53e7bc51bc4c1e56f24c57d3efccbd1c2fd5652cda2	Challenge 2	syn36472647	3379489	syn36472647	0.803	0.2442	0.8919	IBSE_IITM	taxonomy_relabd.species.csv: Dialister micraerophilus
docker.synapse.org/syn36397234/eptb_ensamble@sha256:644bd2e97e8a04fd8712f53e7bc51bc4c1e56f24c57d3efccbd1c2fd5652cda2	taxonomy/taxonomy_relabd.species.csv	Dialister propionicifaciens	0	FALSE	docker.synapse.org/syn36397234/eptb_ensamble	sha256:644bd2e97e8a04fd8712f53e7bc51bc4c1e56f24c57d3efccbd1c2fd5652cda2	Challenge 2	syn36472647	3379489	syn36472647	0.803	0.2442	0.8919	IBSE_IITM	taxonomy_relabd.species.csv: Dialister propionicifaciens
docker.synapse.org/syn36397234/eptb_ensamble@sha256:644bd2e97e8a04fd8712f53e7bc51bc4c1e56f24c57d3efccbd1c2fd5652cda2	taxonomy/taxonomy_relabd.species.csv	Eggerthellaceae	0	FALSE	docker.synapse.org/syn36397234/eptb_ensamble	sha256:644bd2e97e8a04fd8712f53e7bc51bc4c1e56f24c57d3efccbd1c2fd5652cda2	Challenge 2	syn36472647	3379489	syn36472647	0.803	0.2442	0.8919	IBSE_IITM	taxonomy_relabd.species.csv: Eggerthellaceae
docker.synapse.org/syn36397234/eptb_ensamble@sha256:644bd2e97e8a04fd8712f53e7bc51bc4c1e56f24c57d3efccbd1c2fd5652cda2	taxonomy/taxonomy_relabd.species.csv	Enterococcus faecalis	0	FALSE	docker.synapse.org/syn36397234/eptb_ensamble	sha256:644bd2e97e8a04fd8712f53e7bc51bc4c1e56f24c57d3efccbd1c2fd5652cda2	Challenge 2	syn36472647	3379489	syn36472647	0.803	0.2442	0.8919	IBSE_IITM	taxonomy_relabd.species.csv: Enterococcus faecalis
docker.synapse.org/syn36397234/eptb_ensamble@sha256:644bd2e97e8a04fd8712f53e7bc51bc4c1e56f24c57d3efccbd1c2fd5652cda2	taxonomy/taxonomy_relabd.species.csv	Ezakiella	0	FALSE	docker.synapse.org/syn36397234/eptb_ensamble	sha256:644bd2e97e8a04fd8712f53e7bc51bc4c1e56f24c57d3efccbd1c2fd5652cda2	Challenge 2	syn36472647	3379489	syn36472647	0.803	0.2442	0.8919	IBSE_IITM	taxonomy_relabd.species.csv: Ezakiella
docker.synapse.org/syn36397234/eptb_ensamble@sha256:644bd2e97e8a04fd8712f53e7bc51bc4c1e56f24c57d3efccbd1c2fd5652cda2	taxonomy/taxonomy_relabd.species.csv	Facklamia hominis	0	FALSE	docker.synapse.org/syn36397234/eptb_ensamble	sha256:644bd2e97e8a04fd8712f53e7bc51bc4c1e56f24c57d3efccbd1c2fd5652cda2	Challenge 2	syn36472647	3379489	syn36472647	0.803	0.2442	0.8919	IBSE_IITM	taxonomy_relabd.species.csv: Facklamia hominis
docker.synapse.org/syn36397234/eptb_ensamble@sha256:644bd2e97e8a04fd8712f53e7bc51bc4c1e56f24c57d3efccbd1c2fd5652cda2	taxonomy/taxonomy_relabd.species.csv	Fastidiosipila sanguinis	0	FALSE	docker.synapse.org/syn36397234/eptb_ensamble	sha256:644bd2e97e8a04fd8712f53e7bc51bc4c1e56f24c57d3efccbd1c2fd5652cda2	Challenge 2	syn36472647	3379489	syn36472647	0.803	0.2442	0.8919	IBSE_IITM	taxonomy_relabd.species.csv: Fastidiosipila sanguinis
docker.synapse.org/syn36397234/eptb_ensamble@sha256:644bd2e97e8a04fd8712f53e7bc51bc4c1e56f24c57d3efccbd1c2fd5652cda2	taxonomy/taxonomy_relabd.species.csv	Fenollaria	0	FALSE	docker.synapse.org/syn36397234/eptb_ensamble	sha256:644bd2e97e8a04fd8712f53e7bc51bc4c1e56f24c57d3efccbd1c2fd5652cda2	Challenge 2	syn36472647	3379489	syn36472647	0.803	0.2442	0.8919	IBSE_IITM	taxonomy_relabd.species.csv: Fenollaria
docker.synapse.org/syn36397234/eptb_ensamble@sha256:644bd2e97e8a04fd8712f53e7bc51bc4c1e56f24c57d3efccbd1c2fd5652cda2	taxonomy/taxonomy_relabd.species.csv	Fenollaria massiliensis/timonensis	0	FALSE	docker.synapse.org/syn36397234/eptb_ensamble	sha256:644bd2e97e8a04fd8712f53e7bc51bc4c1e56f24c57d3efccbd1c2fd5652cda2	Challenge 2	syn36472647	3379489	syn36472647	0.803	0.2442	0.8919	IBSE_IITM	taxonomy_relabd.species.csv: Fenollaria massiliensis/timonensis
docker.synapse.org/syn36397234/eptb_ensamble@sha256:644bd2e97e8a04fd8712f53e7bc51bc4c1e56f24c57d3efccbd1c2fd5652cda2	taxonomy/taxonomy_relabd.species.csv	Finegoldia magna	0.160644	TRUE	docker.synapse.org/syn36397234/eptb_ensamble	sha256:644bd2e97e8a04fd8712f53e7bc51bc4c1e56f24c57d3efccbd1c2fd5652cda2	Challenge 2	syn36472647	3379489	syn36472647	0.803	0.2442	0.8919	IBSE_IITM	taxonomy_relabd.species.csv: Finegoldia magna
docker.synapse.org/syn36397234/eptb_ensamble@sha256:644bd2e97e8a04fd8712f53e7bc51bc4c1e56f24c57d3efccbd1c2fd5652cda2	taxonomy/taxonomy_relabd.species.csv	Firmicutes	0	FALSE	docker.synapse.org/syn36397234/eptb_ensamble	sha256:644bd2e97e8a04fd8712f53e7bc51bc4c1e56f24c57d3efccbd1c2fd5652cda2	Challenge 2	syn36472647	3379489	syn36472647	0.803	0.2442	0.8919	IBSE_IITM	taxonomy_relabd.species.csv: Firmicutes
docker.synapse.org/syn36397234/eptb_ensamble@sha256:644bd2e97e8a04fd8712f53e7bc51bc4c1e56f24c57d3efccbd1c2fd5652cda2	taxonomy/taxonomy_relabd.species.csv	Fusobacterium nucleatum	0	FALSE	docker.synapse.org/syn36397234/eptb_ensamble	sha256:644bd2e97e8a04fd8712f53e7bc51bc4c1e56f24c57d3efccbd1c2fd5652cda2	Challenge 2	syn36472647	3379489	syn36472647	0.803	0.2442	0.8919	IBSE_IITM	taxonomy_relabd.species.csv: Fusobacterium nucleatum
docker.synapse.org/syn36397234/eptb_ensamble@sha256:644bd2e97e8a04fd8712f53e7bc51bc4c1e56f24c57d3efccbd1c2fd5652cda2	taxonomy/taxonomy_relabd.species.csv	Gardnerella vaginalis	0.122274	TRUE	docker.synapse.org/syn36397234/eptb_ensamble	sha256:644bd2e97e8a04fd8712f53e7bc51bc4c1e56f24c57d3efccbd1c2fd5652cda2	Challenge 2	syn36472647	3379489	syn36472647	0.803	0.2442	0.8919	IBSE_IITM	taxonomy_relabd.species.csv: Gardnerella vaginalis
docker.synapse.org/syn36397234/eptb_ensamble@sha256:644bd2e97e8a04fd8712f53e7bc51bc4c1e56f24c57d3efccbd1c2fd5652cda2	taxonomy/taxonomy_relabd.species.csv	Gemella asaccharolytica	0	FALSE	docker.synapse.org/syn36397234/eptb_ensamble	sha256:644bd2e97e8a04fd8712f53e7bc51bc4c1e56f24c57d3efccbd1c2fd5652cda2	Challenge 2	syn36472647	3379489	syn36472647	0.803	0.2442	0.8919	IBSE_IITM	taxonomy_relabd.species.csv: Gemella asaccharolytica
docker.synapse.org/syn36397234/eptb_ensamble@sha256:644bd2e97e8a04fd8712f53e7bc51bc4c1e56f24c57d3efccbd1c2fd5652cda2	taxonomy/taxonomy_relabd.species.csv	Helcococcus	0	FALSE	docker.synapse.org/syn36397234/eptb_ensamble	sha256:644bd2e97e8a04fd8712f53e7bc51bc4c1e56f24c57d3efccbd1c2fd5652cda2	Challenge 2	syn36472647	3379489	syn36472647	0.803	0.2442	0.8919	IBSE_IITM	taxonomy_relabd.species.csv: Helcococcus
docker.synapse.org/syn36397234/eptb_ensamble@sha256:644bd2e97e8a04fd8712f53e7bc51bc4c1e56f24c57d3efccbd1c2fd5652cda2	taxonomy/taxonomy_relabd.species.csv	Howardella	0	FALSE	docker.synapse.org/syn36397234/eptb_ensamble	sha256:644bd2e97e8a04fd8712f53e7bc51bc4c1e56f24c57d3efccbd1c2fd5652cda2	Challenge 2	syn36472647	3379489	syn36472647	0.803	0.2442	0.8919	IBSE_IITM	taxonomy_relabd.species.csv: Howardella
docker.synapse.org/syn36397234/eptb_ensamble@sha256:644bd2e97e8a04fd8712f53e7bc51bc4c1e56f24c57d3efccbd1c2fd5652cda2	taxonomy/taxonomy_relabd.species.csv	Hungateiclostridiaceae	0	FALSE	docker.synapse.org/syn36397234/eptb_ensamble	sha256:644bd2e97e8a04fd8712f53e7bc51bc4c1e56f24c57d3efccbd1c2fd5652cda2	Challenge 2	syn36472647	3379489	syn36472647	0.803	0.2442	0.8919	IBSE_IITM	taxonomy_relabd.species.csv: Hungateiclostridiaceae
docker.synapse.org/syn36397234/eptb_ensamble@sha256:644bd2e97e8a04fd8712f53e7bc51bc4c1e56f24c57d3efccbd1c2fd5652cda2	taxonomy/taxonomy_relabd.species.csv	Lachnospiraceae	0.215645	TRUE	docker.synapse.org/syn36397234/eptb_ensamble	sha256:644bd2e97e8a04fd8712f53e7bc51bc4c1e56f24c57d3efccbd1c2fd5652cda2	Challenge 2	syn36472647	3379489	syn36472647	0.803	0.2442	0.8919	IBSE_IITM	taxonomy_relabd.species.csv: Lachnospiraceae
docker.synapse.org/syn36397234/eptb_ensamble@sha256:644bd2e97e8a04fd8712f53e7bc51bc4c1e56f24c57d3efccbd1c2fd5652cda2	taxonomy/taxonomy_relabd.species.csv	Lactobacillus coleohominis	0	FALSE	docker.synapse.org/syn36397234/eptb_ensamble	sha256:644bd2e97e8a04fd8712f53e7bc51bc4c1e56f24c57d3efccbd1c2fd5652cda2	Challenge 2	syn36472647	3379489	syn36472647	0.803	0.2442	0.8919	IBSE_IITM	taxonomy_relabd.species.csv: Lactobacillus coleohominis
docker.synapse.org/syn36397234/eptb_ensamble@sha256:644bd2e97e8a04fd8712f53e7bc51bc4c1e56f24c57d3efccbd1c2fd5652cda2	taxonomy/taxonomy_relabd.species.csv	Lactobacillus crispatus	0.662352	TRUE	docker.synapse.org/syn36397234/eptb_ensamble	sha256:644bd2e97e8a04fd8712f53e7bc51bc4c1e56f24c57d3efccbd1c2fd5652cda2	Challenge 2	syn36472647	3379489	syn36472647	0.803	0.2442	0.8919	IBSE_IITM	taxonomy_relabd.species.csv: Lactobacillus crispatus
docker.synapse.org/syn36397234/eptb_ensamble@sha256:644bd2e97e8a04fd8712f53e7bc51bc4c1e56f24c57d3efccbd1c2fd5652cda2	taxonomy/taxonomy_relabd.species.csv	Lactobacillus gasseri	0.347752	TRUE	docker.synapse.org/syn36397234/eptb_ensamble	sha256:644bd2e97e8a04fd8712f53e7bc51bc4c1e56f24c57d3efccbd1c2fd5652cda2	Challenge 2	syn36472647	3379489	syn36472647	0.803	0.2442	0.8919	IBSE_IITM	taxonomy_relabd.species.csv: Lactobacillus gasseri
docker.synapse.org/syn36397234/eptb_ensamble@sha256:644bd2e97e8a04fd8712f53e7bc51bc4c1e56f24c57d3efccbd1c2fd5652cda2	taxonomy/taxonomy_relabd.species.csv	Lactobacillus gasseri/paragasseri	0.0472655	TRUE	docker.synapse.org/syn36397234/eptb_ensamble	sha256:644bd2e97e8a04fd8712f53e7bc51bc4c1e56f24c57d3efccbd1c2fd5652cda2	Challenge 2	syn36472647	3379489	syn36472647	0.803	0.2442	0.8919	IBSE_IITM	taxonomy_relabd.species.csv: Lactobacillus gasseri/paragasseri
docker.synapse.org/syn36397234/eptb_ensamble@sha256:644bd2e97e8a04fd8712f53e7bc51bc4c1e56f24c57d3efccbd1c2fd5652cda2	taxonomy/taxonomy_relabd.species.csv	Lactobacillus iners	0.0756939	TRUE	docker.synapse.org/syn36397234/eptb_ensamble	sha256:644bd2e97e8a04fd8712f53e7bc51bc4c1e56f24c57d3efccbd1c2fd5652cda2	Challenge 2	syn36472647	3379489	syn36472647	0.803	0.2442	0.8919	IBSE_IITM	taxonomy_relabd.species.csv: Lactobacillus iners
docker.synapse.org/syn36397234/eptb_ensamble@sha256:644bd2e97e8a04fd8712f53e7bc51bc4c1e56f24c57d3efccbd1c2fd5652cda2	taxonomy/taxonomy_relabd.species.csv	Lactobacillus jensenii	0.254228	TRUE	docker.synapse.org/syn36397234/eptb_ensamble	sha256:644bd2e97e8a04fd8712f53e7bc51bc4c1e56f24c57d3efccbd1c2fd5652cda2	Challenge 2	syn36472647	3379489	syn36472647	0.803	0.2442	0.8919	IBSE_IITM	taxonomy_relabd.species.csv: Lactobacillus jensenii
docker.synapse.org/syn36397234/eptb_ensamble@sha256:644bd2e97e8a04fd8712f53e7bc51bc4c1e56f24c57d3efccbd1c2fd5652cda2	taxonomy/taxonomy_relabd.species.csv	Lactobacillus johnsonii	0	FALSE	docker.synapse.org/syn36397234/eptb_ensamble	sha256:644bd2e97e8a04fd8712f53e7bc51bc4c1e56f24c57d3efccbd1c2fd5652cda2	Challenge 2	syn36472647	3379489	syn36472647	0.803	0.2442	0.8919	IBSE_IITM	taxonomy_relabd.species.csv: Lactobacillus johnsonii
docker.synapse.org/syn36397234/eptb_ensamble@sha256:644bd2e97e8a04fd8712f53e7bc51bc4c1e56f24c57d3efccbd1c2fd5652cda2	taxonomy/taxonomy_relabd.species.csv	Lactobacillus reuteri	0	FALSE	docker.synapse.org/syn36397234/eptb_ensamble	sha256:644bd2e97e8a04fd8712f53e7bc51bc4c1e56f24c57d3efccbd1c2fd5652cda2	Challenge 2	syn36472647	3379489	syn36472647	0.803	0.2442	0.8919	IBSE_IITM	taxonomy_relabd.species.csv: Lactobacillus reuteri
docker.synapse.org/syn36397234/eptb_ensamble@sha256:644bd2e97e8a04fd8712f53e7bc51bc4c1e56f24c57d3efccbd1c2fd5652cda2	taxonomy/taxonomy_relabd.species.csv	Lagierella	0	FALSE	docker.synapse.org/syn36397234/eptb_ensamble	sha256:644bd2e97e8a04fd8712f53e7bc51bc4c1e56f24c57d3efccbd1c2fd5652cda2	Challenge 2	syn36472647	3379489	syn36472647	0.803	0.2442	0.8919	IBSE_IITM	taxonomy_relabd.species.csv: Lagierella
docker.synapse.org/syn36397234/eptb_ensamble@sha256:644bd2e97e8a04fd8712f53e7bc51bc4c1e56f24c57d3efccbd1c2fd5652cda2	taxonomy/taxonomy_relabd.species.csv	Lawsonella clevelandensis	0	FALSE	docker.synapse.org/syn36397234/eptb_ensamble	sha256:644bd2e97e8a04fd8712f53e7bc51bc4c1e56f24c57d3efccbd1c2fd5652cda2	Challenge 2	syn36472647	3379489	syn36472647	0.803	0.2442	0.8919	IBSE_IITM	taxonomy_relabd.species.csv: Lawsonella clevelandensis
docker.synapse.org/syn36397234/eptb_ensamble@sha256:644bd2e97e8a04fd8712f53e7bc51bc4c1e56f24c57d3efccbd1c2fd5652cda2	taxonomy/taxonomy_relabd.species.csv	Megasphaera	0.133842	TRUE	docker.synapse.org/syn36397234/eptb_ensamble	sha256:644bd2e97e8a04fd8712f53e7bc51bc4c1e56f24c57d3efccbd1c2fd5652cda2	Challenge 2	syn36472647	3379489	syn36472647	0.803	0.2442	0.8919	IBSE_IITM	taxonomy_relabd.species.csv: Megasphaera
docker.synapse.org/syn36397234/eptb_ensamble@sha256:644bd2e97e8a04fd8712f53e7bc51bc4c1e56f24c57d3efccbd1c2fd5652cda2	taxonomy/taxonomy_relabd.species.csv	Mobiluncus curtisii	0	FALSE	docker.synapse.org/syn36397234/eptb_ensamble	sha256:644bd2e97e8a04fd8712f53e7bc51bc4c1e56f24c57d3efccbd1c2fd5652cda2	Challenge 2	syn36472647	3379489	syn36472647	0.803	0.2442	0.8919	IBSE_IITM	taxonomy_relabd.species.csv: Mobiluncus curtisii
docker.synapse.org/syn36397234/eptb_ensamble@sha256:644bd2e97e8a04fd8712f53e7bc51bc4c1e56f24c57d3efccbd1c2fd5652cda2	taxonomy/taxonomy_relabd.species.csv	Murdochiella_asaccharolytica/Levyella_massiliensis	0	FALSE	docker.synapse.org/syn36397234/eptb_ensamble	sha256:644bd2e97e8a04fd8712f53e7bc51bc4c1e56f24c57d3efccbd1c2fd5652cda2	Challenge 2	syn36472647	3379489	syn36472647	0.803	0.2442	0.8919	IBSE_IITM	taxonomy_relabd.species.csv: Murdochiella_asaccharolytica/Levyella_massiliensis
docker.synapse.org/syn36397234/eptb_ensamble@sha256:644bd2e97e8a04fd8712f53e7bc51bc4c1e56f24c57d3efccbd1c2fd5652cda2	taxonomy/taxonomy_relabd.species.csv	Mycoplasma hominis	0	FALSE	docker.synapse.org/syn36397234/eptb_ensamble	sha256:644bd2e97e8a04fd8712f53e7bc51bc4c1e56f24c57d3efccbd1c2fd5652cda2	Challenge 2	syn36472647	3379489	syn36472647	0.803	0.2442	0.8919	IBSE_IITM	taxonomy_relabd.species.csv: Mycoplasma hominis
docker.synapse.org/syn36397234/eptb_ensamble@sha256:644bd2e97e8a04fd8712f53e7bc51bc4c1e56f24c57d3efccbd1c2fd5652cda2	taxonomy/taxonomy_relabd.species.csv	Olegusella massiliensis	0	FALSE	docker.synapse.org/syn36397234/eptb_ensamble	sha256:644bd2e97e8a04fd8712f53e7bc51bc4c1e56f24c57d3efccbd1c2fd5652cda2	Challenge 2	syn36472647	3379489	syn36472647	0.803	0.2442	0.8919	IBSE_IITM	taxonomy_relabd.species.csv: Olegusella massiliensis
docker.synapse.org/syn36397234/eptb_ensamble@sha256:644bd2e97e8a04fd8712f53e7bc51bc4c1e56f24c57d3efccbd1c2fd5652cda2	taxonomy/taxonomy_relabd.species.csv	Parvimonas micra	0.155608	TRUE	docker.synapse.org/syn36397234/eptb_ensamble	sha256:644bd2e97e8a04fd8712f53e7bc51bc4c1e56f24c57d3efccbd1c2fd5652cda2	Challenge 2	syn36472647	3379489	syn36472647	0.803	0.2442	0.8919	IBSE_IITM	taxonomy_relabd.species.csv: Parvimonas micra
docker.synapse.org/syn36397234/eptb_ensamble@sha256:644bd2e97e8a04fd8712f53e7bc51bc4c1e56f24c57d3efccbd1c2fd5652cda2	taxonomy/taxonomy_relabd.species.csv	Peptoniphilus	0	FALSE	docker.synapse.org/syn36397234/eptb_ensamble	sha256:644bd2e97e8a04fd8712f53e7bc51bc4c1e56f24c57d3efccbd1c2fd5652cda2	Challenge 2	syn36472647	3379489	syn36472647	0.803	0.2442	0.8919	IBSE_IITM	taxonomy_relabd.species.csv: Peptoniphilus
docker.synapse.org/syn36397234/eptb_ensamble@sha256:644bd2e97e8a04fd8712f53e7bc51bc4c1e56f24c57d3efccbd1c2fd5652cda2	taxonomy/taxonomy_relabd.species.csv	Peptoniphilus asaccharolyticus/harei	0.0478856	TRUE	docker.synapse.org/syn36397234/eptb_ensamble	sha256:644bd2e97e8a04fd8712f53e7bc51bc4c1e56f24c57d3efccbd1c2fd5652cda2	Challenge 2	syn36472647	3379489	syn36472647	0.803	0.2442	0.8919	IBSE_IITM	taxonomy_relabd.species.csv: Peptoniphilus asaccharolyticus/harei
docker.synapse.org/syn36397234/eptb_ensamble@sha256:644bd2e97e8a04fd8712f53e7bc51bc4c1e56f24c57d3efccbd1c2fd5652cda2	taxonomy/taxonomy_relabd.species.csv	Peptoniphilus coxii	0	FALSE	docker.synapse.org/syn36397234/eptb_ensamble	sha256:644bd2e97e8a04fd8712f53e7bc51bc4c1e56f24c57d3efccbd1c2fd5652cda2	Challenge 2	syn36472647	3379489	syn36472647	0.803	0.2442	0.8919	IBSE_IITM	taxonomy_relabd.species.csv: Peptoniphilus coxii
docker.synapse.org/syn36397234/eptb_ensamble@sha256:644bd2e97e8a04fd8712f53e7bc51bc4c1e56f24c57d3efccbd1c2fd5652cda2	taxonomy/taxonomy_relabd.species.csv	Peptoniphilus duerdenii	0	FALSE	docker.synapse.org/syn36397234/eptb_ensamble	sha256:644bd2e97e8a04fd8712f53e7bc51bc4c1e56f24c57d3efccbd1c2fd5652cda2	Challenge 2	syn36472647	3379489	syn36472647	0.803	0.2442	0.8919	IBSE_IITM	taxonomy_relabd.species.csv: Peptoniphilus duerdenii
docker.synapse.org/syn36397234/eptb_ensamble@sha256:644bd2e97e8a04fd8712f53e7bc51bc4c1e56f24c57d3efccbd1c2fd5652cda2	taxonomy/taxonomy_relabd.species.csv	Peptoniphilus grossensis/harei	0	FALSE	docker.synapse.org/syn36397234/eptb_ensamble	sha256:644bd2e97e8a04fd8712f53e7bc51bc4c1e56f24c57d3efccbd1c2fd5652cda2	Challenge 2	syn36472647	3379489	syn36472647	0.803	0.2442	0.8919	IBSE_IITM	taxonomy_relabd.species.csv: Peptoniphilus grossensis/harei
docker.synapse.org/syn36397234/eptb_ensamble@sha256:644bd2e97e8a04fd8712f53e7bc51bc4c1e56f24c57d3efccbd1c2fd5652cda2	taxonomy/taxonomy_relabd.species.csv	Peptoniphilus harei/lacydonensis	0	FALSE	docker.synapse.org/syn36397234/eptb_ensamble	sha256:644bd2e97e8a04fd8712f53e7bc51bc4c1e56f24c57d3efccbd1c2fd5652cda2	Challenge 2	syn36472647	3379489	syn36472647	0.803	0.2442	0.8919	IBSE_IITM	taxonomy_relabd.species.csv: Peptoniphilus harei/lacydonensis
docker.synapse.org/syn36397234/eptb_ensamble@sha256:644bd2e97e8a04fd8712f53e7bc51bc4c1e56f24c57d3efccbd1c2fd5652cda2	taxonomy/taxonomy_relabd.species.csv	Peptoniphilus lacrimalis	0.0855836	TRUE	docker.synapse.org/syn36397234/eptb_ensamble	sha256:644bd2e97e8a04fd8712f53e7bc51bc4c1e56f24c57d3efccbd1c2fd5652cda2	Challenge 2	syn36472647	3379489	syn36472647	0.803	0.2442	0.8919	IBSE_IITM	taxonomy_relabd.species.csv: Peptoniphilus lacrimalis
docker.synapse.org/syn36397234/eptb_ensamble@sha256:644bd2e97e8a04fd8712f53e7bc51bc4c1e56f24c57d3efccbd1c2fd5652cda2	taxonomy/taxonomy_relabd.species.csv	Peptoniphilus obesi	0	FALSE	docker.synapse.org/syn36397234/eptb_ensamble	sha256:644bd2e97e8a04fd8712f53e7bc51bc4c1e56f24c57d3efccbd1c2fd5652cda2	Challenge 2	syn36472647	3379489	syn36472647	0.803	0.2442	0.8919	IBSE_IITM	taxonomy_relabd.species.csv: Peptoniphilus obesi
docker.synapse.org/syn36397234/eptb_ensamble@sha256:644bd2e97e8a04fd8712f53e7bc51bc4c1e56f24c57d3efccbd1c2fd5652cda2	taxonomy/taxonomy_relabd.species.csv	Peptoniphilus pacaensis	0	FALSE	docker.synapse.org/syn36397234/eptb_ensamble	sha256:644bd2e97e8a04fd8712f53e7bc51bc4c1e56f24c57d3efccbd1c2fd5652cda2	Challenge 2	syn36472647	3379489	syn36472647	0.803	0.2442	0.8919	IBSE_IITM	taxonomy_relabd.species.csv: Peptoniphilus pacaensis
docker.synapse.org/syn36397234/eptb_ensamble@sha256:644bd2e97e8a04fd8712f53e7bc51bc4c1e56f24c57d3efccbd1c2fd5652cda2	taxonomy/taxonomy_relabd.species.csv	Peptostreptococcus anaerobius	0	FALSE	docker.synapse.org/syn36397234/eptb_ensamble	sha256:644bd2e97e8a04fd8712f53e7bc51bc4c1e56f24c57d3efccbd1c2fd5652cda2	Challenge 2	syn36472647	3379489	syn36472647	0.803	0.2442	0.8919	IBSE_IITM	taxonomy_relabd.species.csv: Peptostreptococcus anaerobius
docker.synapse.org/syn36397234/eptb_ensamble@sha256:644bd2e97e8a04fd8712f53e7bc51bc4c1e56f24c57d3efccbd1c2fd5652cda2	taxonomy/taxonomy_relabd.species.csv	Porphyromonas	0	FALSE	docker.synapse.org/syn36397234/eptb_ensamble	sha256:644bd2e97e8a04fd8712f53e7bc51bc4c1e56f24c57d3efccbd1c2fd5652cda2	Challenge 2	syn36472647	3379489	syn36472647	0.803	0.2442	0.8919	IBSE_IITM	taxonomy_relabd.species.csv: Porphyromonas
docker.synapse.org/syn36397234/eptb_ensamble@sha256:644bd2e97e8a04fd8712f53e7bc51bc4c1e56f24c57d3efccbd1c2fd5652cda2	taxonomy/taxonomy_relabd.species.csv	Porphyromonas asaccharolytica	0	FALSE	docker.synapse.org/syn36397234/eptb_ensamble	sha256:644bd2e97e8a04fd8712f53e7bc51bc4c1e56f24c57d3efccbd1c2fd5652cda2	Challenge 2	syn36472647	3379489	syn36472647	0.803	0.2442	0.8919	IBSE_IITM	taxonomy_relabd.species.csv: Porphyromonas asaccharolytica
docker.synapse.org/syn36397234/eptb_ensamble@sha256:644bd2e97e8a04fd8712f53e7bc51bc4c1e56f24c57d3efccbd1c2fd5652cda2	taxonomy/taxonomy_relabd.species.csv	Porphyromonas bennonis	0	FALSE	docker.synapse.org/syn36397234/eptb_ensamble	sha256:644bd2e97e8a04fd8712f53e7bc51bc4c1e56f24c57d3efccbd1c2fd5652cda2	Challenge 2	syn36472647	3379489	syn36472647	0.803	0.2442	0.8919	IBSE_IITM	taxonomy_relabd.species.csv: Porphyromonas bennonis
docker.synapse.org/syn36397234/eptb_ensamble@sha256:644bd2e97e8a04fd8712f53e7bc51bc4c1e56f24c57d3efccbd1c2fd5652cda2	taxonomy/taxonomy_relabd.species.csv	Porphyromonas uenonis	0	FALSE	docker.synapse.org/syn36397234/eptb_ensamble	sha256:644bd2e97e8a04fd8712f53e7bc51bc4c1e56f24c57d3efccbd1c2fd5652cda2	Challenge 2	syn36472647	3379489	syn36472647	0.803	0.2442	0.8919	IBSE_IITM	taxonomy_relabd.species.csv: Porphyromonas uenonis
docker.synapse.org/syn36397234/eptb_ensamble@sha256:644bd2e97e8a04fd8712f53e7bc51bc4c1e56f24c57d3efccbd1c2fd5652cda2	taxonomy/taxonomy_relabd.species.csv	Prevotella	0	FALSE	docker.synapse.org/syn36397234/eptb_ensamble	sha256:644bd2e97e8a04fd8712f53e7bc51bc4c1e56f24c57d3efccbd1c2fd5652cda2	Challenge 2	syn36472647	3379489	syn36472647	0.803	0.2442	0.8919	IBSE_IITM	taxonomy_relabd.species.csv: Prevotella
docker.synapse.org/syn36397234/eptb_ensamble@sha256:644bd2e97e8a04fd8712f53e7bc51bc4c1e56f24c57d3efccbd1c2fd5652cda2	taxonomy/taxonomy_relabd.species.csv	Prevotella amnii	0	FALSE	docker.synapse.org/syn36397234/eptb_ensamble	sha256:644bd2e97e8a04fd8712f53e7bc51bc4c1e56f24c57d3efccbd1c2fd5652cda2	Challenge 2	syn36472647	3379489	syn36472647	0.803	0.2442	0.8919	IBSE_IITM	taxonomy_relabd.species.csv: Prevotella amnii
docker.synapse.org/syn36397234/eptb_ensamble@sha256:644bd2e97e8a04fd8712f53e7bc51bc4c1e56f24c57d3efccbd1c2fd5652cda2	taxonomy/taxonomy_relabd.species.csv	Prevotella bergensis	0	FALSE	docker.synapse.org/syn36397234/eptb_ensamble	sha256:644bd2e97e8a04fd8712f53e7bc51bc4c1e56f24c57d3efccbd1c2fd5652cda2	Challenge 2	syn36472647	3379489	syn36472647	0.803	0.2442	0.8919	IBSE_IITM	taxonomy_relabd.species.csv: Prevotella bergensis
docker.synapse.org/syn36397234/eptb_ensamble@sha256:644bd2e97e8a04fd8712f53e7bc51bc4c1e56f24c57d3efccbd1c2fd5652cda2	taxonomy/taxonomy_relabd.species.csv	Prevotella bivia	0.150981	TRUE	docker.synapse.org/syn36397234/eptb_ensamble	sha256:644bd2e97e8a04fd8712f53e7bc51bc4c1e56f24c57d3efccbd1c2fd5652cda2	Challenge 2	syn36472647	3379489	syn36472647	0.803	0.2442	0.8919	IBSE_IITM	taxonomy_relabd.species.csv: Prevotella bivia
docker.synapse.org/syn36397234/eptb_ensamble@sha256:644bd2e97e8a04fd8712f53e7bc51bc4c1e56f24c57d3efccbd1c2fd5652cda2	taxonomy/taxonomy_relabd.species.csv	Prevotella buccalis	0.235553	TRUE	docker.synapse.org/syn36397234/eptb_ensamble	sha256:644bd2e97e8a04fd8712f53e7bc51bc4c1e56f24c57d3efccbd1c2fd5652cda2	Challenge 2	syn36472647	3379489	syn36472647	0.803	0.2442	0.8919	IBSE_IITM	taxonomy_relabd.species.csv: Prevotella buccalis
docker.synapse.org/syn36397234/eptb_ensamble@sha256:644bd2e97e8a04fd8712f53e7bc51bc4c1e56f24c57d3efccbd1c2fd5652cda2	taxonomy/taxonomy_relabd.species.csv	Prevotella colorans	0.0313003	TRUE	docker.synapse.org/syn36397234/eptb_ensamble	sha256:644bd2e97e8a04fd8712f53e7bc51bc4c1e56f24c57d3efccbd1c2fd5652cda2	Challenge 2	syn36472647	3379489	syn36472647	0.803	0.2442	0.8919	IBSE_IITM	taxonomy_relabd.species.csv: Prevotella colorans
docker.synapse.org/syn36397234/eptb_ensamble@sha256:644bd2e97e8a04fd8712f53e7bc51bc4c1e56f24c57d3efccbd1c2fd5652cda2	taxonomy/taxonomy_relabd.species.csv	Prevotella corporis	0	FALSE	docker.synapse.org/syn36397234/eptb_ensamble	sha256:644bd2e97e8a04fd8712f53e7bc51bc4c1e56f24c57d3efccbd1c2fd5652cda2	Challenge 2	syn36472647	3379489	syn36472647	0.803	0.2442	0.8919	IBSE_IITM	taxonomy_relabd.species.csv: Prevotella corporis
docker.synapse.org/syn36397234/eptb_ensamble@sha256:644bd2e97e8a04fd8712f53e7bc51bc4c1e56f24c57d3efccbd1c2fd5652cda2	taxonomy/taxonomy_relabd.species.csv	Prevotella disiens	0	FALSE	docker.synapse.org/syn36397234/eptb_ensamble	sha256:644bd2e97e8a04fd8712f53e7bc51bc4c1e56f24c57d3efccbd1c2fd5652cda2	Challenge 2	syn36472647	3379489	syn36472647	0.803	0.2442	0.8919	IBSE_IITM	taxonomy_relabd.species.csv: Prevotella disiens
docker.synapse.org/syn36397234/eptb_ensamble@sha256:644bd2e97e8a04fd8712f53e7bc51bc4c1e56f24c57d3efccbd1c2fd5652cda2	taxonomy/taxonomy_relabd.species.csv	Prevotella timonensis	0.0881895	TRUE	docker.synapse.org/syn36397234/eptb_ensamble	sha256:644bd2e97e8a04fd8712f53e7bc51bc4c1e56f24c57d3efccbd1c2fd5652cda2	Challenge 2	syn36472647	3379489	syn36472647	0.803	0.2442	0.8919	IBSE_IITM	taxonomy_relabd.species.csv: Prevotella timonensis
docker.synapse.org/syn36397234/eptb_ensamble@sha256:644bd2e97e8a04fd8712f53e7bc51bc4c1e56f24c57d3efccbd1c2fd5652cda2	taxonomy/taxonomy_relabd.species.csv	Pseudoglutamicibacter albus/cumminsii	0	FALSE	docker.synapse.org/syn36397234/eptb_ensamble	sha256:644bd2e97e8a04fd8712f53e7bc51bc4c1e56f24c57d3efccbd1c2fd5652cda2	Challenge 2	syn36472647	3379489	syn36472647	0.803	0.2442	0.8919	IBSE_IITM	taxonomy_relabd.species.csv: Pseudoglutamicibacter albus/cumminsii
docker.synapse.org/syn36397234/eptb_ensamble@sha256:644bd2e97e8a04fd8712f53e7bc51bc4c1e56f24c57d3efccbd1c2fd5652cda2	taxonomy/taxonomy_relabd.species.csv	Pseudomonas fluorescens/veronii	0.0272571	TRUE	docker.synapse.org/syn36397234/eptb_ensamble	sha256:644bd2e97e8a04fd8712f53e7bc51bc4c1e56f24c57d3efccbd1c2fd5652cda2	Challenge 2	syn36472647	3379489	syn36472647	0.803	0.2442	0.8919	IBSE_IITM	taxonomy_relabd.species.csv: Pseudomonas fluorescens/veronii
docker.synapse.org/syn36397234/eptb_ensamble@sha256:644bd2e97e8a04fd8712f53e7bc51bc4c1e56f24c57d3efccbd1c2fd5652cda2	taxonomy/taxonomy_relabd.species.csv	Pseudomonas veronii	0.0526178	TRUE	docker.synapse.org/syn36397234/eptb_ensamble	sha256:644bd2e97e8a04fd8712f53e7bc51bc4c1e56f24c57d3efccbd1c2fd5652cda2	Challenge 2	syn36472647	3379489	syn36472647	0.803	0.2442	0.8919	IBSE_IITM	taxonomy_relabd.species.csv: Pseudomonas veronii
docker.synapse.org/syn36397234/eptb_ensamble@sha256:644bd2e97e8a04fd8712f53e7bc51bc4c1e56f24c57d3efccbd1c2fd5652cda2	taxonomy/taxonomy_relabd.species.csv	Ruminococcaceae	0	FALSE	docker.synapse.org/syn36397234/eptb_ensamble	sha256:644bd2e97e8a04fd8712f53e7bc51bc4c1e56f24c57d3efccbd1c2fd5652cda2	Challenge 2	syn36472647	3379489	syn36472647	0.803	0.2442	0.8919	IBSE_IITM	taxonomy_relabd.species.csv: Ruminococcaceae
docker.synapse.org/syn36397234/eptb_ensamble@sha256:644bd2e97e8a04fd8712f53e7bc51bc4c1e56f24c57d3efccbd1c2fd5652cda2	taxonomy/taxonomy_relabd.species.csv	Sneathia amnii	0	FALSE	docker.synapse.org/syn36397234/eptb_ensamble	sha256:644bd2e97e8a04fd8712f53e7bc51bc4c1e56f24c57d3efccbd1c2fd5652cda2	Challenge 2	syn36472647	3379489	syn36472647	0.803	0.2442	0.8919	IBSE_IITM	taxonomy_relabd.species.csv: Sneathia amnii
docker.synapse.org/syn36397234/eptb_ensamble@sha256:644bd2e97e8a04fd8712f53e7bc51bc4c1e56f24c57d3efccbd1c2fd5652cda2	taxonomy/taxonomy_relabd.species.csv	Sneathia sanguinegens	0	FALSE	docker.synapse.org/syn36397234/eptb_ensamble	sha256:644bd2e97e8a04fd8712f53e7bc51bc4c1e56f24c57d3efccbd1c2fd5652cda2	Challenge 2	syn36472647	3379489	syn36472647	0.803	0.2442	0.8919	IBSE_IITM	taxonomy_relabd.species.csv: Sneathia sanguinegens
docker.synapse.org/syn36397234/eptb_ensamble@sha256:644bd2e97e8a04fd8712f53e7bc51bc4c1e56f24c57d3efccbd1c2fd5652cda2	taxonomy/taxonomy_relabd.species.csv	Staphylococcus epidermidis	0	FALSE	docker.synapse.org/syn36397234/eptb_ensamble	sha256:644bd2e97e8a04fd8712f53e7bc51bc4c1e56f24c57d3efccbd1c2fd5652cda2	Challenge 2	syn36472647	3379489	syn36472647	0.803	0.2442	0.8919	IBSE_IITM	taxonomy_relabd.species.csv: Staphylococcus epidermidis
docker.synapse.org/syn36397234/eptb_ensamble@sha256:644bd2e97e8a04fd8712f53e7bc51bc4c1e56f24c57d3efccbd1c2fd5652cda2	taxonomy/taxonomy_relabd.species.csv	Staphylococcus haemolyticus	0	FALSE	docker.synapse.org/syn36397234/eptb_ensamble	sha256:644bd2e97e8a04fd8712f53e7bc51bc4c1e56f24c57d3efccbd1c2fd5652cda2	Challenge 2	syn36472647	3379489	syn36472647	0.803	0.2442	0.8919	IBSE_IITM	taxonomy_relabd.species.csv: Staphylococcus haemolyticus
docker.synapse.org/syn36397234/eptb_ensamble@sha256:644bd2e97e8a04fd8712f53e7bc51bc4c1e56f24c57d3efccbd1c2fd5652cda2	taxonomy/taxonomy_relabd.species.csv	Staphylococcus lugdunensis	0	FALSE	docker.synapse.org/syn36397234/eptb_ensamble	sha256:644bd2e97e8a04fd8712f53e7bc51bc4c1e56f24c57d3efccbd1c2fd5652cda2	Challenge 2	syn36472647	3379489	syn36472647	0.803	0.2442	0.8919	IBSE_IITM	taxonomy_relabd.species.csv: Staphylococcus lugdunensis
docker.synapse.org/syn36397234/eptb_ensamble@sha256:644bd2e97e8a04fd8712f53e7bc51bc4c1e56f24c57d3efccbd1c2fd5652cda2	taxonomy/taxonomy_relabd.species.csv	Streptococcus anginosus	0	FALSE	docker.synapse.org/syn36397234/eptb_ensamble	sha256:644bd2e97e8a04fd8712f53e7bc51bc4c1e56f24c57d3efccbd1c2fd5652cda2	Challenge 2	syn36472647	3379489	syn36472647	0.803	0.2442	0.8919	IBSE_IITM	taxonomy_relabd.species.csv: Streptococcus anginosus
docker.synapse.org/syn36397234/eptb_ensamble@sha256:644bd2e97e8a04fd8712f53e7bc51bc4c1e56f24c57d3efccbd1c2fd5652cda2	taxonomy/taxonomy_relabd.species.csv	Streptococcus mitis	0	FALSE	docker.synapse.org/syn36397234/eptb_ensamble	sha256:644bd2e97e8a04fd8712f53e7bc51bc4c1e56f24c57d3efccbd1c2fd5652cda2	Challenge 2	syn36472647	3379489	syn36472647	0.803	0.2442	0.8919	IBSE_IITM	taxonomy_relabd.species.csv: Streptococcus mitis
docker.synapse.org/syn36397234/eptb_ensamble@sha256:644bd2e97e8a04fd8712f53e7bc51bc4c1e56f24c57d3efccbd1c2fd5652cda2	taxonomy/taxonomy_relabd.species.csv	Sutterella	0	FALSE	docker.synapse.org/syn36397234/eptb_ensamble	sha256:644bd2e97e8a04fd8712f53e7bc51bc4c1e56f24c57d3efccbd1c2fd5652cda2	Challenge 2	syn36472647	3379489	syn36472647	0.803	0.2442	0.8919	IBSE_IITM	taxonomy_relabd.species.csv: Sutterella
docker.synapse.org/syn36397234/eptb_ensamble@sha256:644bd2e97e8a04fd8712f53e7bc51bc4c1e56f24c57d3efccbd1c2fd5652cda2	taxonomy/taxonomy_relabd.species.csv	Terrabacteria group	0	FALSE	docker.synapse.org/syn36397234/eptb_ensamble	sha256:644bd2e97e8a04fd8712f53e7bc51bc4c1e56f24c57d3efccbd1c2fd5652cda2	Challenge 2	syn36472647	3379489	syn36472647	0.803	0.2442	0.8919	IBSE_IITM	taxonomy_relabd.species.csv: Terrabacteria group
docker.synapse.org/syn36397234/eptb_ensamble@sha256:644bd2e97e8a04fd8712f53e7bc51bc4c1e56f24c57d3efccbd1c2fd5652cda2	taxonomy/taxonomy_relabd.species.csv	Ureaplasma	0.0428269	TRUE	docker.synapse.org/syn36397234/eptb_ensamble	sha256:644bd2e97e8a04fd8712f53e7bc51bc4c1e56f24c57d3efccbd1c2fd5652cda2	Challenge 2	syn36472647	3379489	syn36472647	0.803	0.2442	0.8919	IBSE_IITM	taxonomy_relabd.species.csv: Ureaplasma
docker.synapse.org/syn36397234/eptb_ensamble@sha256:644bd2e97e8a04fd8712f53e7bc51bc4c1e56f24c57d3efccbd1c2fd5652cda2	taxonomy/taxonomy_relabd.species.csv	Urinicoccus massiliensis	0	FALSE	docker.synapse.org/syn36397234/eptb_ensamble	sha256:644bd2e97e8a04fd8712f53e7bc51bc4c1e56f24c57d3efccbd1c2fd5652cda2	Challenge 2	syn36472647	3379489	syn36472647	0.803	0.2442	0.8919	IBSE_IITM	taxonomy_relabd.species.csv: Urinicoccus massiliensis
docker.synapse.org/syn36397234/eptb_ensamble@sha256:644bd2e97e8a04fd8712f53e7bc51bc4c1e56f24c57d3efccbd1c2fd5652cda2	taxonomy/taxonomy_relabd.species.csv	Varibaculum anthropi/cambriense	0	FALSE	docker.synapse.org/syn36397234/eptb_ensamble	sha256:644bd2e97e8a04fd8712f53e7bc51bc4c1e56f24c57d3efccbd1c2fd5652cda2	Challenge 2	syn36472647	3379489	syn36472647	0.803	0.2442	0.8919	IBSE_IITM	taxonomy_relabd.species.csv: Varibaculum anthropi/cambriense
docker.synapse.org/syn36397234/eptb_ensamble@sha256:644bd2e97e8a04fd8712f53e7bc51bc4c1e56f24c57d3efccbd1c2fd5652cda2	taxonomy/taxonomy_relabd.species.csv	Winkia neuii	0	FALSE	docker.synapse.org/syn36397234/eptb_ensamble	sha256:644bd2e97e8a04fd8712f53e7bc51bc4c1e56f24c57d3efccbd1c2fd5652cda2	Challenge 2	syn36472647	3379489	syn36472647	0.803	0.2442	0.8919	IBSE_IITM	taxonomy_relabd.species.csv: Winkia neuii
docker.synapse.org/syn36397234/eptb_ensamble@sha256:644bd2e97e8a04fd8712f53e7bc51bc4c1e56f24c57d3efccbd1c2fd5652cda2	taxonomy/taxonomy_relabd.species.csv	unclassified Bacteroidales	0	FALSE	docker.synapse.org/syn36397234/eptb_ensamble	sha256:644bd2e97e8a04fd8712f53e7bc51bc4c1e56f24c57d3efccbd1c2fd5652cda2	Challenge 2	syn36472647	3379489	syn36472647	0.803	0.2442	0.8919	IBSE_IITM	taxonomy_relabd.species.csv: unclassified Bacteroidales
docker.synapse.org/syn36397234/eptb_ensamble@sha256:1f76381b9be0c2b81fc6781a0807cfc27b1462b37699ac46e8c584854a5e6f1f	taxonomy/taxonomy_relabd.genus.csv	Achromobacter	0.0669883	TRUE	docker.synapse.org/syn36397234/eptb_ensamble	sha256:1f76381b9be0c2b81fc6781a0807cfc27b1462b37699ac46e8c584854a5e6f1f	Challenge 2	syn36472647	3379489	syn36472647	0.8137	0.25	0.8919	IBSE_IITM	taxonomy_relabd.genus.csv: Achromobacter
docker.synapse.org/syn36397234/eptb_ensamble@sha256:1f76381b9be0c2b81fc6781a0807cfc27b1462b37699ac46e8c584854a5e6f1f	taxonomy/taxonomy_relabd.genus.csv	Acinetobacter	0	FALSE	docker.synapse.org/syn36397234/eptb_ensamble	sha256:1f76381b9be0c2b81fc6781a0807cfc27b1462b37699ac46e8c584854a5e6f1f	Challenge 2	syn36472647	3379489	syn36472647	0.8137	0.25	0.8919	IBSE_IITM	taxonomy_relabd.genus.csv: Acinetobacter
docker.synapse.org/syn36397234/eptb_ensamble@sha256:1f76381b9be0c2b81fc6781a0807cfc27b1462b37699ac46e8c584854a5e6f1f	taxonomy/taxonomy_relabd.genus.csv	Actinomyces	0	FALSE	docker.synapse.org/syn36397234/eptb_ensamble	sha256:1f76381b9be0c2b81fc6781a0807cfc27b1462b37699ac46e8c584854a5e6f1f	Challenge 2	syn36472647	3379489	syn36472647	0.8137	0.25	0.8919	IBSE_IITM	taxonomy_relabd.genus.csv: Actinomyces
docker.synapse.org/syn36397234/eptb_ensamble@sha256:1f76381b9be0c2b81fc6781a0807cfc27b1462b37699ac46e8c584854a5e6f1f	taxonomy/taxonomy_relabd.genus.csv	Actinomyces/Gleimia	0	FALSE	docker.synapse.org/syn36397234/eptb_ensamble	sha256:1f76381b9be0c2b81fc6781a0807cfc27b1462b37699ac46e8c584854a5e6f1f	Challenge 2	syn36472647	3379489	syn36472647	0.8137	0.25	0.8919	IBSE_IITM	taxonomy_relabd.genus.csv: Actinomyces/Gleimia
docker.synapse.org/syn36397234/eptb_ensamble@sha256:1f76381b9be0c2b81fc6781a0807cfc27b1462b37699ac46e8c584854a5e6f1f	taxonomy/taxonomy_relabd.genus.csv	Aerococcus	0.109097	TRUE	docker.synapse.org/syn36397234/eptb_ensamble	sha256:1f76381b9be0c2b81fc6781a0807cfc27b1462b37699ac46e8c584854a5e6f1f	Challenge 2	syn36472647	3379489	syn36472647	0.8137	0.25	0.8919	IBSE_IITM	taxonomy_relabd.genus.csv: Aerococcus
docker.synapse.org/syn36397234/eptb_ensamble@sha256:1f76381b9be0c2b81fc6781a0807cfc27b1462b37699ac46e8c584854a5e6f1f	taxonomy/taxonomy_relabd.genus.csv	Anaerococcus	0.0418199	TRUE	docker.synapse.org/syn36397234/eptb_ensamble	sha256:1f76381b9be0c2b81fc6781a0807cfc27b1462b37699ac46e8c584854a5e6f1f	Challenge 2	syn36472647	3379489	syn36472647	0.8137	0.25	0.8919	IBSE_IITM	taxonomy_relabd.genus.csv: Anaerococcus
docker.synapse.org/syn36397234/eptb_ensamble@sha256:1f76381b9be0c2b81fc6781a0807cfc27b1462b37699ac46e8c584854a5e6f1f	taxonomy/taxonomy_relabd.genus.csv	Arcanobacterium	0	FALSE	docker.synapse.org/syn36397234/eptb_ensamble	sha256:1f76381b9be0c2b81fc6781a0807cfc27b1462b37699ac46e8c584854a5e6f1f	Challenge 2	syn36472647	3379489	syn36472647	0.8137	0.25	0.8919	IBSE_IITM	taxonomy_relabd.genus.csv: Arcanobacterium
docker.synapse.org/syn36397234/eptb_ensamble@sha256:1f76381b9be0c2b81fc6781a0807cfc27b1462b37699ac46e8c584854a5e6f1f	taxonomy/taxonomy_relabd.genus.csv	Atopobium	0.075642	TRUE	docker.synapse.org/syn36397234/eptb_ensamble	sha256:1f76381b9be0c2b81fc6781a0807cfc27b1462b37699ac46e8c584854a5e6f1f	Challenge 2	syn36472647	3379489	syn36472647	0.8137	0.25	0.8919	IBSE_IITM	taxonomy_relabd.genus.csv: Atopobium
docker.synapse.org/syn36397234/eptb_ensamble@sha256:1f76381b9be0c2b81fc6781a0807cfc27b1462b37699ac46e8c584854a5e6f1f	taxonomy/taxonomy_relabd.genus.csv	Bacteria <bacteria>	0	FALSE	docker.synapse.org/syn36397234/eptb_ensamble	sha256:1f76381b9be0c2b81fc6781a0807cfc27b1462b37699ac46e8c584854a5e6f1f	Challenge 2	syn36472647	3379489	syn36472647	0.8137	0.25	0.8919	IBSE_IITM	taxonomy_relabd.genus.csv: Bacteria <bacteria>
docker.synapse.org/syn36397234/eptb_ensamble@sha256:1f76381b9be0c2b81fc6781a0807cfc27b1462b37699ac46e8c584854a5e6f1f	taxonomy/taxonomy_relabd.genus.csv	Bacteroidales	0	FALSE	docker.synapse.org/syn36397234/eptb_ensamble	sha256:1f76381b9be0c2b81fc6781a0807cfc27b1462b37699ac46e8c584854a5e6f1f	Challenge 2	syn36472647	3379489	syn36472647	0.8137	0.25	0.8919	IBSE_IITM	taxonomy_relabd.genus.csv: Bacteroidales
docker.synapse.org/syn36397234/eptb_ensamble@sha256:1f76381b9be0c2b81fc6781a0807cfc27b1462b37699ac46e8c584854a5e6f1f	taxonomy/taxonomy_relabd.genus.csv	Bacteroides	0	FALSE	docker.synapse.org/syn36397234/eptb_ensamble	sha256:1f76381b9be0c2b81fc6781a0807cfc27b1462b37699ac46e8c584854a5e6f1f	Challenge 2	syn36472647	3379489	syn36472647	0.8137	0.25	0.8919	IBSE_IITM	taxonomy_relabd.genus.csv: Bacteroides
docker.synapse.org/syn36397234/eptb_ensamble@sha256:1f76381b9be0c2b81fc6781a0807cfc27b1462b37699ac46e8c584854a5e6f1f	taxonomy/taxonomy_relabd.genus.csv	Bifidobacterium	0	FALSE	docker.synapse.org/syn36397234/eptb_ensamble	sha256:1f76381b9be0c2b81fc6781a0807cfc27b1462b37699ac46e8c584854a5e6f1f	Challenge 2	syn36472647	3379489	syn36472647	0.8137	0.25	0.8919	IBSE_IITM	taxonomy_relabd.genus.csv: Bifidobacterium
docker.synapse.org/syn36397234/eptb_ensamble@sha256:1f76381b9be0c2b81fc6781a0807cfc27b1462b37699ac46e8c584854a5e6f1f	taxonomy/taxonomy_relabd.genus.csv	Blautia	0	FALSE	docker.synapse.org/syn36397234/eptb_ensamble	sha256:1f76381b9be0c2b81fc6781a0807cfc27b1462b37699ac46e8c584854a5e6f1f	Challenge 2	syn36472647	3379489	syn36472647	0.8137	0.25	0.8919	IBSE_IITM	taxonomy_relabd.genus.csv: Blautia
docker.synapse.org/syn36397234/eptb_ensamble@sha256:1f76381b9be0c2b81fc6781a0807cfc27b1462b37699ac46e8c584854a5e6f1f	taxonomy/taxonomy_relabd.genus.csv	Brevibacterium	0	FALSE	docker.synapse.org/syn36397234/eptb_ensamble	sha256:1f76381b9be0c2b81fc6781a0807cfc27b1462b37699ac46e8c584854a5e6f1f	Challenge 2	syn36472647	3379489	syn36472647	0.8137	0.25	0.8919	IBSE_IITM	taxonomy_relabd.genus.csv: Brevibacterium
docker.synapse.org/syn36397234/eptb_ensamble@sha256:1f76381b9be0c2b81fc6781a0807cfc27b1462b37699ac46e8c584854a5e6f1f	taxonomy/taxonomy_relabd.genus.csv	Campylobacter	0	FALSE	docker.synapse.org/syn36397234/eptb_ensamble	sha256:1f76381b9be0c2b81fc6781a0807cfc27b1462b37699ac46e8c584854a5e6f1f	Challenge 2	syn36472647	3379489	syn36472647	0.8137	0.25	0.8919	IBSE_IITM	taxonomy_relabd.genus.csv: Campylobacter
docker.synapse.org/syn36397234/eptb_ensamble@sha256:1f76381b9be0c2b81fc6781a0807cfc27b1462b37699ac46e8c584854a5e6f1f	taxonomy/taxonomy_relabd.genus.csv	Casaltella	0	FALSE	docker.synapse.org/syn36397234/eptb_ensamble	sha256:1f76381b9be0c2b81fc6781a0807cfc27b1462b37699ac46e8c584854a5e6f1f	Challenge 2	syn36472647	3379489	syn36472647	0.8137	0.25	0.8919	IBSE_IITM	taxonomy_relabd.genus.csv: Casaltella
docker.synapse.org/syn36397234/eptb_ensamble@sha256:1f76381b9be0c2b81fc6781a0807cfc27b1462b37699ac46e8c584854a5e6f1f	taxonomy/taxonomy_relabd.genus.csv	Coriobacteriia	0	FALSE	docker.synapse.org/syn36397234/eptb_ensamble	sha256:1f76381b9be0c2b81fc6781a0807cfc27b1462b37699ac46e8c584854a5e6f1f	Challenge 2	syn36472647	3379489	syn36472647	0.8137	0.25	0.8919	IBSE_IITM	taxonomy_relabd.genus.csv: Coriobacteriia
docker.synapse.org/syn36397234/eptb_ensamble@sha256:1f76381b9be0c2b81fc6781a0807cfc27b1462b37699ac46e8c584854a5e6f1f	taxonomy/taxonomy_relabd.genus.csv	Corynebacterium	0.175279	TRUE	docker.synapse.org/syn36397234/eptb_ensamble	sha256:1f76381b9be0c2b81fc6781a0807cfc27b1462b37699ac46e8c584854a5e6f1f	Challenge 2	syn36472647	3379489	syn36472647	0.8137	0.25	0.8919	IBSE_IITM	taxonomy_relabd.genus.csv: Corynebacterium
docker.synapse.org/syn36397234/eptb_ensamble@sha256:1f76381b9be0c2b81fc6781a0807cfc27b1462b37699ac46e8c584854a5e6f1f	taxonomy/taxonomy_relabd.genus.csv	Dermabacter	0	FALSE	docker.synapse.org/syn36397234/eptb_ensamble	sha256:1f76381b9be0c2b81fc6781a0807cfc27b1462b37699ac46e8c584854a5e6f1f	Challenge 2	syn36472647	3379489	syn36472647	0.8137	0.25	0.8919	IBSE_IITM	taxonomy_relabd.genus.csv: Dermabacter
docker.synapse.org/syn36397234/eptb_ensamble@sha256:1f76381b9be0c2b81fc6781a0807cfc27b1462b37699ac46e8c584854a5e6f1f	taxonomy/taxonomy_relabd.genus.csv	Dialister	0.0675631	TRUE	docker.synapse.org/syn36397234/eptb_ensamble	sha256:1f76381b9be0c2b81fc6781a0807cfc27b1462b37699ac46e8c584854a5e6f1f	Challenge 2	syn36472647	3379489	syn36472647	0.8137	0.25	0.8919	IBSE_IITM	taxonomy_relabd.genus.csv: Dialister
docker.synapse.org/syn36397234/eptb_ensamble@sha256:1f76381b9be0c2b81fc6781a0807cfc27b1462b37699ac46e8c584854a5e6f1f	taxonomy/taxonomy_relabd.genus.csv	Eggerthellaceae	0	FALSE	docker.synapse.org/syn36397234/eptb_ensamble	sha256:1f76381b9be0c2b81fc6781a0807cfc27b1462b37699ac46e8c584854a5e6f1f	Challenge 2	syn36472647	3379489	syn36472647	0.8137	0.25	0.8919	IBSE_IITM	taxonomy_relabd.genus.csv: Eggerthellaceae
docker.synapse.org/syn36397234/eptb_ensamble@sha256:1f76381b9be0c2b81fc6781a0807cfc27b1462b37699ac46e8c584854a5e6f1f	taxonomy/taxonomy_relabd.genus.csv	Enterococcus	0	FALSE	docker.synapse.org/syn36397234/eptb_ensamble	sha256:1f76381b9be0c2b81fc6781a0807cfc27b1462b37699ac46e8c584854a5e6f1f	Challenge 2	syn36472647	3379489	syn36472647	0.8137	0.25	0.8919	IBSE_IITM	taxonomy_relabd.genus.csv: Enterococcus
docker.synapse.org/syn36397234/eptb_ensamble@sha256:1f76381b9be0c2b81fc6781a0807cfc27b1462b37699ac46e8c584854a5e6f1f	taxonomy/taxonomy_relabd.genus.csv	Escherichia	0	FALSE	docker.synapse.org/syn36397234/eptb_ensamble	sha256:1f76381b9be0c2b81fc6781a0807cfc27b1462b37699ac46e8c584854a5e6f1f	Challenge 2	syn36472647	3379489	syn36472647	0.8137	0.25	0.8919	IBSE_IITM	taxonomy_relabd.genus.csv: Escherichia
docker.synapse.org/syn36397234/eptb_ensamble@sha256:1f76381b9be0c2b81fc6781a0807cfc27b1462b37699ac46e8c584854a5e6f1f	taxonomy/taxonomy_relabd.genus.csv	Ezakiella	0	FALSE	docker.synapse.org/syn36397234/eptb_ensamble	sha256:1f76381b9be0c2b81fc6781a0807cfc27b1462b37699ac46e8c584854a5e6f1f	Challenge 2	syn36472647	3379489	syn36472647	0.8137	0.25	0.8919	IBSE_IITM	taxonomy_relabd.genus.csv: Ezakiella
docker.synapse.org/syn36397234/eptb_ensamble@sha256:1f76381b9be0c2b81fc6781a0807cfc27b1462b37699ac46e8c584854a5e6f1f	taxonomy/taxonomy_relabd.genus.csv	Facklamia	0	FALSE	docker.synapse.org/syn36397234/eptb_ensamble	sha256:1f76381b9be0c2b81fc6781a0807cfc27b1462b37699ac46e8c584854a5e6f1f	Challenge 2	syn36472647	3379489	syn36472647	0.8137	0.25	0.8919	IBSE_IITM	taxonomy_relabd.genus.csv: Facklamia
docker.synapse.org/syn36397234/eptb_ensamble@sha256:1f76381b9be0c2b81fc6781a0807cfc27b1462b37699ac46e8c584854a5e6f1f	taxonomy/taxonomy_relabd.genus.csv	Fastidiosipila	0	FALSE	docker.synapse.org/syn36397234/eptb_ensamble	sha256:1f76381b9be0c2b81fc6781a0807cfc27b1462b37699ac46e8c584854a5e6f1f	Challenge 2	syn36472647	3379489	syn36472647	0.8137	0.25	0.8919	IBSE_IITM	taxonomy_relabd.genus.csv: Fastidiosipila
docker.synapse.org/syn36397234/eptb_ensamble@sha256:1f76381b9be0c2b81fc6781a0807cfc27b1462b37699ac46e8c584854a5e6f1f	taxonomy/taxonomy_relabd.genus.csv	Fenollaria	0.0339298	TRUE	docker.synapse.org/syn36397234/eptb_ensamble	sha256:1f76381b9be0c2b81fc6781a0807cfc27b1462b37699ac46e8c584854a5e6f1f	Challenge 2	syn36472647	3379489	syn36472647	0.8137	0.25	0.8919	IBSE_IITM	taxonomy_relabd.genus.csv: Fenollaria
docker.synapse.org/syn36397234/eptb_ensamble@sha256:1f76381b9be0c2b81fc6781a0807cfc27b1462b37699ac46e8c584854a5e6f1f	taxonomy/taxonomy_relabd.genus.csv	Finegoldia	0.162582	TRUE	docker.synapse.org/syn36397234/eptb_ensamble	sha256:1f76381b9be0c2b81fc6781a0807cfc27b1462b37699ac46e8c584854a5e6f1f	Challenge 2	syn36472647	3379489	syn36472647	0.8137	0.25	0.8919	IBSE_IITM	taxonomy_relabd.genus.csv: Finegoldia
docker.synapse.org/syn36397234/eptb_ensamble@sha256:1f76381b9be0c2b81fc6781a0807cfc27b1462b37699ac46e8c584854a5e6f1f	taxonomy/taxonomy_relabd.genus.csv	Firmicutes	0	FALSE	docker.synapse.org/syn36397234/eptb_ensamble	sha256:1f76381b9be0c2b81fc6781a0807cfc27b1462b37699ac46e8c584854a5e6f1f	Challenge 2	syn36472647	3379489	syn36472647	0.8137	0.25	0.8919	IBSE_IITM	taxonomy_relabd.genus.csv: Firmicutes
docker.synapse.org/syn36397234/eptb_ensamble@sha256:1f76381b9be0c2b81fc6781a0807cfc27b1462b37699ac46e8c584854a5e6f1f	taxonomy/taxonomy_relabd.genus.csv	Fusobacterium	0	FALSE	docker.synapse.org/syn36397234/eptb_ensamble	sha256:1f76381b9be0c2b81fc6781a0807cfc27b1462b37699ac46e8c584854a5e6f1f	Challenge 2	syn36472647	3379489	syn36472647	0.8137	0.25	0.8919	IBSE_IITM	taxonomy_relabd.genus.csv: Fusobacterium
docker.synapse.org/syn36397234/eptb_ensamble@sha256:1f76381b9be0c2b81fc6781a0807cfc27b1462b37699ac46e8c584854a5e6f1f	taxonomy/taxonomy_relabd.genus.csv	Gardnerella	0.12405	TRUE	docker.synapse.org/syn36397234/eptb_ensamble	sha256:1f76381b9be0c2b81fc6781a0807cfc27b1462b37699ac46e8c584854a5e6f1f	Challenge 2	syn36472647	3379489	syn36472647	0.8137	0.25	0.8919	IBSE_IITM	taxonomy_relabd.genus.csv: Gardnerella
docker.synapse.org/syn36397234/eptb_ensamble@sha256:1f76381b9be0c2b81fc6781a0807cfc27b1462b37699ac46e8c584854a5e6f1f	taxonomy/taxonomy_relabd.genus.csv	Gemella	0.0847936	TRUE	docker.synapse.org/syn36397234/eptb_ensamble	sha256:1f76381b9be0c2b81fc6781a0807cfc27b1462b37699ac46e8c584854a5e6f1f	Challenge 2	syn36472647	3379489	syn36472647	0.8137	0.25	0.8919	IBSE_IITM	taxonomy_relabd.genus.csv: Gemella
docker.synapse.org/syn36397234/eptb_ensamble@sha256:1f76381b9be0c2b81fc6781a0807cfc27b1462b37699ac46e8c584854a5e6f1f	taxonomy/taxonomy_relabd.genus.csv	Haemophilus	0	FALSE	docker.synapse.org/syn36397234/eptb_ensamble	sha256:1f76381b9be0c2b81fc6781a0807cfc27b1462b37699ac46e8c584854a5e6f1f	Challenge 2	syn36472647	3379489	syn36472647	0.8137	0.25	0.8919	IBSE_IITM	taxonomy_relabd.genus.csv: Haemophilus
docker.synapse.org/syn36397234/eptb_ensamble@sha256:1f76381b9be0c2b81fc6781a0807cfc27b1462b37699ac46e8c584854a5e6f1f	taxonomy/taxonomy_relabd.genus.csv	Helcococcus	0	FALSE	docker.synapse.org/syn36397234/eptb_ensamble	sha256:1f76381b9be0c2b81fc6781a0807cfc27b1462b37699ac46e8c584854a5e6f1f	Challenge 2	syn36472647	3379489	syn36472647	0.8137	0.25	0.8919	IBSE_IITM	taxonomy_relabd.genus.csv: Helcococcus
docker.synapse.org/syn36397234/eptb_ensamble@sha256:1f76381b9be0c2b81fc6781a0807cfc27b1462b37699ac46e8c584854a5e6f1f	taxonomy/taxonomy_relabd.genus.csv	Howardella	0	FALSE	docker.synapse.org/syn36397234/eptb_ensamble	sha256:1f76381b9be0c2b81fc6781a0807cfc27b1462b37699ac46e8c584854a5e6f1f	Challenge 2	syn36472647	3379489	syn36472647	0.8137	0.25	0.8919	IBSE_IITM	taxonomy_relabd.genus.csv: Howardella
docker.synapse.org/syn36397234/eptb_ensamble@sha256:1f76381b9be0c2b81fc6781a0807cfc27b1462b37699ac46e8c584854a5e6f1f	taxonomy/taxonomy_relabd.genus.csv	Hungateiclostridiaceae	0	FALSE	docker.synapse.org/syn36397234/eptb_ensamble	sha256:1f76381b9be0c2b81fc6781a0807cfc27b1462b37699ac46e8c584854a5e6f1f	Challenge 2	syn36472647	3379489	syn36472647	0.8137	0.25	0.8919	IBSE_IITM	taxonomy_relabd.genus.csv: Hungateiclostridiaceae
docker.synapse.org/syn36397234/eptb_ensamble@sha256:1f76381b9be0c2b81fc6781a0807cfc27b1462b37699ac46e8c584854a5e6f1f	taxonomy/taxonomy_relabd.genus.csv	Lachnospiraceae	0.216661	TRUE	docker.synapse.org/syn36397234/eptb_ensamble	sha256:1f76381b9be0c2b81fc6781a0807cfc27b1462b37699ac46e8c584854a5e6f1f	Challenge 2	syn36472647	3379489	syn36472647	0.8137	0.25	0.8919	IBSE_IITM	taxonomy_relabd.genus.csv: Lachnospiraceae
docker.synapse.org/syn36397234/eptb_ensamble@sha256:1f76381b9be0c2b81fc6781a0807cfc27b1462b37699ac46e8c584854a5e6f1f	taxonomy/taxonomy_relabd.genus.csv	Lactobacillus	0.107156	TRUE	docker.synapse.org/syn36397234/eptb_ensamble	sha256:1f76381b9be0c2b81fc6781a0807cfc27b1462b37699ac46e8c584854a5e6f1f	Challenge 2	syn36472647	3379489	syn36472647	0.8137	0.25	0.8919	IBSE_IITM	taxonomy_relabd.genus.csv: Lactobacillus
docker.synapse.org/syn36397234/eptb_ensamble@sha256:1f76381b9be0c2b81fc6781a0807cfc27b1462b37699ac46e8c584854a5e6f1f	taxonomy/taxonomy_relabd.genus.csv	Lagierella	0	FALSE	docker.synapse.org/syn36397234/eptb_ensamble	sha256:1f76381b9be0c2b81fc6781a0807cfc27b1462b37699ac46e8c584854a5e6f1f	Challenge 2	syn36472647	3379489	syn36472647	0.8137	0.25	0.8919	IBSE_IITM	taxonomy_relabd.genus.csv: Lagierella
docker.synapse.org/syn36397234/eptb_ensamble@sha256:1f76381b9be0c2b81fc6781a0807cfc27b1462b37699ac46e8c584854a5e6f1f	taxonomy/taxonomy_relabd.genus.csv	Lawsonella	0	FALSE	docker.synapse.org/syn36397234/eptb_ensamble	sha256:1f76381b9be0c2b81fc6781a0807cfc27b1462b37699ac46e8c584854a5e6f1f	Challenge 2	syn36472647	3379489	syn36472647	0.8137	0.25	0.8919	IBSE_IITM	taxonomy_relabd.genus.csv: Lawsonella
docker.synapse.org/syn36397234/eptb_ensamble@sha256:1f76381b9be0c2b81fc6781a0807cfc27b1462b37699ac46e8c584854a5e6f1f	taxonomy/taxonomy_relabd.genus.csv	Megasphaera	0.181865	TRUE	docker.synapse.org/syn36397234/eptb_ensamble	sha256:1f76381b9be0c2b81fc6781a0807cfc27b1462b37699ac46e8c584854a5e6f1f	Challenge 2	syn36472647	3379489	syn36472647	0.8137	0.25	0.8919	IBSE_IITM	taxonomy_relabd.genus.csv: Megasphaera
docker.synapse.org/syn36397234/eptb_ensamble@sha256:1f76381b9be0c2b81fc6781a0807cfc27b1462b37699ac46e8c584854a5e6f1f	taxonomy/taxonomy_relabd.genus.csv	Mobiluncus	0	FALSE	docker.synapse.org/syn36397234/eptb_ensamble	sha256:1f76381b9be0c2b81fc6781a0807cfc27b1462b37699ac46e8c584854a5e6f1f	Challenge 2	syn36472647	3379489	syn36472647	0.8137	0.25	0.8919	IBSE_IITM	taxonomy_relabd.genus.csv: Mobiluncus
docker.synapse.org/syn36397234/eptb_ensamble@sha256:1f76381b9be0c2b81fc6781a0807cfc27b1462b37699ac46e8c584854a5e6f1f	taxonomy/taxonomy_relabd.genus.csv	Murdochiella/Levyella	0	FALSE	docker.synapse.org/syn36397234/eptb_ensamble	sha256:1f76381b9be0c2b81fc6781a0807cfc27b1462b37699ac46e8c584854a5e6f1f	Challenge 2	syn36472647	3379489	syn36472647	0.8137	0.25	0.8919	IBSE_IITM	taxonomy_relabd.genus.csv: Murdochiella/Levyella
docker.synapse.org/syn36397234/eptb_ensamble@sha256:1f76381b9be0c2b81fc6781a0807cfc27b1462b37699ac46e8c584854a5e6f1f	taxonomy/taxonomy_relabd.genus.csv	Mycoplasma	0	FALSE	docker.synapse.org/syn36397234/eptb_ensamble	sha256:1f76381b9be0c2b81fc6781a0807cfc27b1462b37699ac46e8c584854a5e6f1f	Challenge 2	syn36472647	3379489	syn36472647	0.8137	0.25	0.8919	IBSE_IITM	taxonomy_relabd.genus.csv: Mycoplasma
docker.synapse.org/syn36397234/eptb_ensamble@sha256:1f76381b9be0c2b81fc6781a0807cfc27b1462b37699ac46e8c584854a5e6f1f	taxonomy/taxonomy_relabd.genus.csv	Negativicoccus	0	FALSE	docker.synapse.org/syn36397234/eptb_ensamble	sha256:1f76381b9be0c2b81fc6781a0807cfc27b1462b37699ac46e8c584854a5e6f1f	Challenge 2	syn36472647	3379489	syn36472647	0.8137	0.25	0.8919	IBSE_IITM	taxonomy_relabd.genus.csv: Negativicoccus
docker.synapse.org/syn36397234/eptb_ensamble@sha256:1f76381b9be0c2b81fc6781a0807cfc27b1462b37699ac46e8c584854a5e6f1f	taxonomy/taxonomy_relabd.genus.csv	Neisseria	0	FALSE	docker.synapse.org/syn36397234/eptb_ensamble	sha256:1f76381b9be0c2b81fc6781a0807cfc27b1462b37699ac46e8c584854a5e6f1f	Challenge 2	syn36472647	3379489	syn36472647	0.8137	0.25	0.8919	IBSE_IITM	taxonomy_relabd.genus.csv: Neisseria
docker.synapse.org/syn36397234/eptb_ensamble@sha256:1f76381b9be0c2b81fc6781a0807cfc27b1462b37699ac46e8c584854a5e6f1f	taxonomy/taxonomy_relabd.genus.csv	Olegusella	0	FALSE	docker.synapse.org/syn36397234/eptb_ensamble	sha256:1f76381b9be0c2b81fc6781a0807cfc27b1462b37699ac46e8c584854a5e6f1f	Challenge 2	syn36472647	3379489	syn36472647	0.8137	0.25	0.8919	IBSE_IITM	taxonomy_relabd.genus.csv: Olegusella
docker.synapse.org/syn36397234/eptb_ensamble@sha256:1f76381b9be0c2b81fc6781a0807cfc27b1462b37699ac46e8c584854a5e6f1f	taxonomy/taxonomy_relabd.genus.csv	Parvimonas	0.160921	TRUE	docker.synapse.org/syn36397234/eptb_ensamble	sha256:1f76381b9be0c2b81fc6781a0807cfc27b1462b37699ac46e8c584854a5e6f1f	Challenge 2	syn36472647	3379489	syn36472647	0.8137	0.25	0.8919	IBSE_IITM	taxonomy_relabd.genus.csv: Parvimonas
docker.synapse.org/syn36397234/eptb_ensamble@sha256:1f76381b9be0c2b81fc6781a0807cfc27b1462b37699ac46e8c584854a5e6f1f	taxonomy/taxonomy_relabd.genus.csv	Peptococcus	0	FALSE	docker.synapse.org/syn36397234/eptb_ensamble	sha256:1f76381b9be0c2b81fc6781a0807cfc27b1462b37699ac46e8c584854a5e6f1f	Challenge 2	syn36472647	3379489	syn36472647	0.8137	0.25	0.8919	IBSE_IITM	taxonomy_relabd.genus.csv: Peptococcus
docker.synapse.org/syn36397234/eptb_ensamble@sha256:1f76381b9be0c2b81fc6781a0807cfc27b1462b37699ac46e8c584854a5e6f1f	taxonomy/taxonomy_relabd.genus.csv	Peptoniphilus	0.0813018	TRUE	docker.synapse.org/syn36397234/eptb_ensamble	sha256:1f76381b9be0c2b81fc6781a0807cfc27b1462b37699ac46e8c584854a5e6f1f	Challenge 2	syn36472647	3379489	syn36472647	0.8137	0.25	0.8919	IBSE_IITM	taxonomy_relabd.genus.csv: Peptoniphilus
docker.synapse.org/syn36397234/eptb_ensamble@sha256:1f76381b9be0c2b81fc6781a0807cfc27b1462b37699ac46e8c584854a5e6f1f	taxonomy/taxonomy_relabd.genus.csv	Peptostreptococcus	0	FALSE	docker.synapse.org/syn36397234/eptb_ensamble	sha256:1f76381b9be0c2b81fc6781a0807cfc27b1462b37699ac46e8c584854a5e6f1f	Challenge 2	syn36472647	3379489	syn36472647	0.8137	0.25	0.8919	IBSE_IITM	taxonomy_relabd.genus.csv: Peptostreptococcus
docker.synapse.org/syn36397234/eptb_ensamble@sha256:1f76381b9be0c2b81fc6781a0807cfc27b1462b37699ac46e8c584854a5e6f1f	taxonomy/taxonomy_relabd.genus.csv	Porphyromonas	0	FALSE	docker.synapse.org/syn36397234/eptb_ensamble	sha256:1f76381b9be0c2b81fc6781a0807cfc27b1462b37699ac46e8c584854a5e6f1f	Challenge 2	syn36472647	3379489	syn36472647	0.8137	0.25	0.8919	IBSE_IITM	taxonomy_relabd.genus.csv: Porphyromonas
docker.synapse.org/syn36397234/eptb_ensamble@sha256:1f76381b9be0c2b81fc6781a0807cfc27b1462b37699ac46e8c584854a5e6f1f	taxonomy/taxonomy_relabd.genus.csv	Prevotella	0.405302	TRUE	docker.synapse.org/syn36397234/eptb_ensamble	sha256:1f76381b9be0c2b81fc6781a0807cfc27b1462b37699ac46e8c584854a5e6f1f	Challenge 2	syn36472647	3379489	syn36472647	0.8137	0.25	0.8919	IBSE_IITM	taxonomy_relabd.genus.csv: Prevotella
docker.synapse.org/syn36397234/eptb_ensamble@sha256:1f76381b9be0c2b81fc6781a0807cfc27b1462b37699ac46e8c584854a5e6f1f	taxonomy/taxonomy_relabd.genus.csv	Pseudoglutamicibacter	0	FALSE	docker.synapse.org/syn36397234/eptb_ensamble	sha256:1f76381b9be0c2b81fc6781a0807cfc27b1462b37699ac46e8c584854a5e6f1f	Challenge 2	syn36472647	3379489	syn36472647	0.8137	0.25	0.8919	IBSE_IITM	taxonomy_relabd.genus.csv: Pseudoglutamicibacter
docker.synapse.org/syn36397234/eptb_ensamble@sha256:1f76381b9be0c2b81fc6781a0807cfc27b1462b37699ac46e8c584854a5e6f1f	taxonomy/taxonomy_relabd.genus.csv	Pseudomonas	0.0895603	TRUE	docker.synapse.org/syn36397234/eptb_ensamble	sha256:1f76381b9be0c2b81fc6781a0807cfc27b1462b37699ac46e8c584854a5e6f1f	Challenge 2	syn36472647	3379489	syn36472647	0.8137	0.25	0.8919	IBSE_IITM	taxonomy_relabd.genus.csv: Pseudomonas
docker.synapse.org/syn36397234/eptb_ensamble@sha256:1f76381b9be0c2b81fc6781a0807cfc27b1462b37699ac46e8c584854a5e6f1f	taxonomy/taxonomy_relabd.genus.csv	Ruminococcaceae	0	FALSE	docker.synapse.org/syn36397234/eptb_ensamble	sha256:1f76381b9be0c2b81fc6781a0807cfc27b1462b37699ac46e8c584854a5e6f1f	Challenge 2	syn36472647	3379489	syn36472647	0.8137	0.25	0.8919	IBSE_IITM	taxonomy_relabd.genus.csv: Ruminococcaceae
docker.synapse.org/syn36397234/eptb_ensamble@sha256:1f76381b9be0c2b81fc6781a0807cfc27b1462b37699ac46e8c584854a5e6f1f	taxonomy/taxonomy_relabd.genus.csv	Schaalia	0	FALSE	docker.synapse.org/syn36397234/eptb_ensamble	sha256:1f76381b9be0c2b81fc6781a0807cfc27b1462b37699ac46e8c584854a5e6f1f	Challenge 2	syn36472647	3379489	syn36472647	0.8137	0.25	0.8919	IBSE_IITM	taxonomy_relabd.genus.csv: Schaalia
docker.synapse.org/syn36397234/eptb_ensamble@sha256:1f76381b9be0c2b81fc6781a0807cfc27b1462b37699ac46e8c584854a5e6f1f	taxonomy/taxonomy_relabd.genus.csv	Sneathia	0.250672	TRUE	docker.synapse.org/syn36397234/eptb_ensamble	sha256:1f76381b9be0c2b81fc6781a0807cfc27b1462b37699ac46e8c584854a5e6f1f	Challenge 2	syn36472647	3379489	syn36472647	0.8137	0.25	0.8919	IBSE_IITM	taxonomy_relabd.genus.csv: Sneathia
docker.synapse.org/syn36397234/eptb_ensamble@sha256:1f76381b9be0c2b81fc6781a0807cfc27b1462b37699ac46e8c584854a5e6f1f	taxonomy/taxonomy_relabd.genus.csv	Staphylococcus	0.101866	TRUE	docker.synapse.org/syn36397234/eptb_ensamble	sha256:1f76381b9be0c2b81fc6781a0807cfc27b1462b37699ac46e8c584854a5e6f1f	Challenge 2	syn36472647	3379489	syn36472647	0.8137	0.25	0.8919	IBSE_IITM	taxonomy_relabd.genus.csv: Staphylococcus
docker.synapse.org/syn36397234/eptb_ensamble@sha256:1f76381b9be0c2b81fc6781a0807cfc27b1462b37699ac46e8c584854a5e6f1f	taxonomy/taxonomy_relabd.genus.csv	Streptococcus	0.114658	TRUE	docker.synapse.org/syn36397234/eptb_ensamble	sha256:1f76381b9be0c2b81fc6781a0807cfc27b1462b37699ac46e8c584854a5e6f1f	Challenge 2	syn36472647	3379489	syn36472647	0.8137	0.25	0.8919	IBSE_IITM	taxonomy_relabd.genus.csv: Streptococcus
docker.synapse.org/syn36397234/eptb_ensamble@sha256:1f76381b9be0c2b81fc6781a0807cfc27b1462b37699ac46e8c584854a5e6f1f	taxonomy/taxonomy_relabd.genus.csv	Sutterella	0	FALSE	docker.synapse.org/syn36397234/eptb_ensamble	sha256:1f76381b9be0c2b81fc6781a0807cfc27b1462b37699ac46e8c584854a5e6f1f	Challenge 2	syn36472647	3379489	syn36472647	0.8137	0.25	0.8919	IBSE_IITM	taxonomy_relabd.genus.csv: Sutterella
docker.synapse.org/syn36397234/eptb_ensamble@sha256:1f76381b9be0c2b81fc6781a0807cfc27b1462b37699ac46e8c584854a5e6f1f	taxonomy/taxonomy_relabd.genus.csv	Terrabacteria group	0	FALSE	docker.synapse.org/syn36397234/eptb_ensamble	sha256:1f76381b9be0c2b81fc6781a0807cfc27b1462b37699ac46e8c584854a5e6f1f	Challenge 2	syn36472647	3379489	syn36472647	0.8137	0.25	0.8919	IBSE_IITM	taxonomy_relabd.genus.csv: Terrabacteria group
docker.synapse.org/syn36397234/eptb_ensamble@sha256:1f76381b9be0c2b81fc6781a0807cfc27b1462b37699ac46e8c584854a5e6f1f	taxonomy/taxonomy_relabd.genus.csv	Ureaplasma	0.0598618	TRUE	docker.synapse.org/syn36397234/eptb_ensamble	sha256:1f76381b9be0c2b81fc6781a0807cfc27b1462b37699ac46e8c584854a5e6f1f	Challenge 2	syn36472647	3379489	syn36472647	0.8137	0.25	0.8919	IBSE_IITM	taxonomy_relabd.genus.csv: Ureaplasma
docker.synapse.org/syn36397234/eptb_ensamble@sha256:1f76381b9be0c2b81fc6781a0807cfc27b1462b37699ac46e8c584854a5e6f1f	taxonomy/taxonomy_relabd.genus.csv	Urinicoccus	0	FALSE	docker.synapse.org/syn36397234/eptb_ensamble	sha256:1f76381b9be0c2b81fc6781a0807cfc27b1462b37699ac46e8c584854a5e6f1f	Challenge 2	syn36472647	3379489	syn36472647	0.8137	0.25	0.8919	IBSE_IITM	taxonomy_relabd.genus.csv: Urinicoccus
docker.synapse.org/syn36397234/eptb_ensamble@sha256:1f76381b9be0c2b81fc6781a0807cfc27b1462b37699ac46e8c584854a5e6f1f	taxonomy/taxonomy_relabd.genus.csv	Varibaculum	0	FALSE	docker.synapse.org/syn36397234/eptb_ensamble	sha256:1f76381b9be0c2b81fc6781a0807cfc27b1462b37699ac46e8c584854a5e6f1f	Challenge 2	syn36472647	3379489	syn36472647	0.8137	0.25	0.8919	IBSE_IITM	taxonomy_relabd.genus.csv: Varibaculum
docker.synapse.org/syn36397234/eptb_ensamble@sha256:1f76381b9be0c2b81fc6781a0807cfc27b1462b37699ac46e8c584854a5e6f1f	taxonomy/taxonomy_relabd.genus.csv	Veillonella	0	FALSE	docker.synapse.org/syn36397234/eptb_ensamble	sha256:1f76381b9be0c2b81fc6781a0807cfc27b1462b37699ac46e8c584854a5e6f1f	Challenge 2	syn36472647	3379489	syn36472647	0.8137	0.25	0.8919	IBSE_IITM	taxonomy_relabd.genus.csv: Veillonella
docker.synapse.org/syn36397234/eptb_ensamble@sha256:1f76381b9be0c2b81fc6781a0807cfc27b1462b37699ac46e8c584854a5e6f1f	taxonomy/taxonomy_relabd.genus.csv	Winkia	0	FALSE	docker.synapse.org/syn36397234/eptb_ensamble	sha256:1f76381b9be0c2b81fc6781a0807cfc27b1462b37699ac46e8c584854a5e6f1f	Challenge 2	syn36472647	3379489	syn36472647	0.8137	0.25	0.8919	IBSE_IITM	taxonomy_relabd.genus.csv: Winkia
docker.synapse.org/syn36397234/eptb_ensamble@sha256:1f76381b9be0c2b81fc6781a0807cfc27b1462b37699ac46e8c584854a5e6f1f	taxonomy/taxonomy_relabd.genus.csv	unclassified Bacteroidales	0	FALSE	docker.synapse.org/syn36397234/eptb_ensamble	sha256:1f76381b9be0c2b81fc6781a0807cfc27b1462b37699ac46e8c584854a5e6f1f	Challenge 2	syn36472647	3379489	syn36472647	0.8137	0.25	0.8919	IBSE_IITM	taxonomy_relabd.genus.csv: unclassified Bacteroidales
docker.synapse.org/syn36397234/eptb_ensamble@sha256:1f76381b9be0c2b81fc6781a0807cfc27b1462b37699ac46e8c584854a5e6f1f	taxonomy/taxonomy_relabd.genus.csv	unclassified Lachnospiraceae	0	FALSE	docker.synapse.org/syn36397234/eptb_ensamble	sha256:1f76381b9be0c2b81fc6781a0807cfc27b1462b37699ac46e8c584854a5e6f1f	Challenge 2	syn36472647	3379489	syn36472647	0.8137	0.25	0.8919	IBSE_IITM	taxonomy_relabd.genus.csv: unclassified Lachnospiraceae
docker.synapse.org/syn35594394/early@sha256:c329b398a488398f59ef18844990764b8ccd8e229b363ee7e8495fbb72a54c43	taxonomy/taxonomy_relabd.genus.csv	Achromobacter	0.17826	TRUE	docker.synapse.org/syn35594394/early	sha256:c329b398a488398f59ef18844990764b8ccd8e229b363ee7e8495fbb72a54c43	Challenge 2	syn36314881	3452101	syn36314881	0.8578	0.2902	0.7838	KBJ	taxonomy_relabd.genus.csv: Achromobacter
docker.synapse.org/syn35594394/early@sha256:c329b398a488398f59ef18844990764b8ccd8e229b363ee7e8495fbb72a54c43	taxonomy/taxonomy_relabd.genus.csv	Acinetobacter	2.09e-13	TRUE	docker.synapse.org/syn35594394/early	sha256:c329b398a488398f59ef18844990764b8ccd8e229b363ee7e8495fbb72a54c43	Challenge 2	syn36314881	3452101	syn36314881	0.8578	0.2902	0.7838	KBJ	taxonomy_relabd.genus.csv: Acinetobacter
docker.synapse.org/syn35594394/early@sha256:c329b398a488398f59ef18844990764b8ccd8e229b363ee7e8495fbb72a54c43	taxonomy/taxonomy_relabd.genus.csv	Actinomyces	0.192557	TRUE	docker.synapse.org/syn35594394/early	sha256:c329b398a488398f59ef18844990764b8ccd8e229b363ee7e8495fbb72a54c43	Challenge 2	syn36314881	3452101	syn36314881	0.8578	0.2902	0.7838	KBJ	taxonomy_relabd.genus.csv: Actinomyces
docker.synapse.org/syn35594394/early@sha256:c329b398a488398f59ef18844990764b8ccd8e229b363ee7e8495fbb72a54c43	taxonomy/taxonomy_relabd.genus.csv	Actinomyces/Gleimia	2.09e-13	TRUE	docker.synapse.org/syn35594394/early	sha256:c329b398a488398f59ef18844990764b8ccd8e229b363ee7e8495fbb72a54c43	Challenge 2	syn36314881	3452101	syn36314881	0.8578	0.2902	0.7838	KBJ	taxonomy_relabd.genus.csv: Actinomyces/Gleimia
docker.synapse.org/syn35594394/early@sha256:c329b398a488398f59ef18844990764b8ccd8e229b363ee7e8495fbb72a54c43	taxonomy/taxonomy_relabd.genus.csv	Aerococcus	0.200835	TRUE	docker.synapse.org/syn35594394/early	sha256:c329b398a488398f59ef18844990764b8ccd8e229b363ee7e8495fbb72a54c43	Challenge 2	syn36314881	3452101	syn36314881	0.8578	0.2902	0.7838	KBJ	taxonomy_relabd.genus.csv: Aerococcus
docker.synapse.org/syn35594394/early@sha256:c329b398a488398f59ef18844990764b8ccd8e229b363ee7e8495fbb72a54c43	taxonomy/taxonomy_relabd.genus.csv	Anaerococcus	0.162555	TRUE	docker.synapse.org/syn35594394/early	sha256:c329b398a488398f59ef18844990764b8ccd8e229b363ee7e8495fbb72a54c43	Challenge 2	syn36314881	3452101	syn36314881	0.8578	0.2902	0.7838	KBJ	taxonomy_relabd.genus.csv: Anaerococcus
docker.synapse.org/syn35594394/early@sha256:c329b398a488398f59ef18844990764b8ccd8e229b363ee7e8495fbb72a54c43	taxonomy/taxonomy_relabd.genus.csv	Arcanobacterium	0.167306	TRUE	docker.synapse.org/syn35594394/early	sha256:c329b398a488398f59ef18844990764b8ccd8e229b363ee7e8495fbb72a54c43	Challenge 2	syn36314881	3452101	syn36314881	0.8578	0.2902	0.7838	KBJ	taxonomy_relabd.genus.csv: Arcanobacterium
docker.synapse.org/syn35594394/early@sha256:c329b398a488398f59ef18844990764b8ccd8e229b363ee7e8495fbb72a54c43	taxonomy/taxonomy_relabd.genus.csv	Atopobium	0.206182	TRUE	docker.synapse.org/syn35594394/early	sha256:c329b398a488398f59ef18844990764b8ccd8e229b363ee7e8495fbb72a54c43	Challenge 2	syn36314881	3452101	syn36314881	0.8578	0.2902	0.7838	KBJ	taxonomy_relabd.genus.csv: Atopobium
docker.synapse.org/syn35594394/early@sha256:c329b398a488398f59ef18844990764b8ccd8e229b363ee7e8495fbb72a54c43	taxonomy/taxonomy_relabd.genus.csv	Bacteria <bacteria>	2.09e-13	TRUE	docker.synapse.org/syn35594394/early	sha256:c329b398a488398f59ef18844990764b8ccd8e229b363ee7e8495fbb72a54c43	Challenge 2	syn36314881	3452101	syn36314881	0.8578	0.2902	0.7838	KBJ	taxonomy_relabd.genus.csv: Bacteria <bacteria>
docker.synapse.org/syn35594394/early@sha256:c329b398a488398f59ef18844990764b8ccd8e229b363ee7e8495fbb72a54c43	taxonomy/taxonomy_relabd.genus.csv	Bacteroidales	2.09e-13	TRUE	docker.synapse.org/syn35594394/early	sha256:c329b398a488398f59ef18844990764b8ccd8e229b363ee7e8495fbb72a54c43	Challenge 2	syn36314881	3452101	syn36314881	0.8578	0.2902	0.7838	KBJ	taxonomy_relabd.genus.csv: Bacteroidales
docker.synapse.org/syn35594394/early@sha256:c329b398a488398f59ef18844990764b8ccd8e229b363ee7e8495fbb72a54c43	taxonomy/taxonomy_relabd.genus.csv	Bacteroides	2.09e-13	TRUE	docker.synapse.org/syn35594394/early	sha256:c329b398a488398f59ef18844990764b8ccd8e229b363ee7e8495fbb72a54c43	Challenge 2	syn36314881	3452101	syn36314881	0.8578	0.2902	0.7838	KBJ	taxonomy_relabd.genus.csv: Bacteroides
docker.synapse.org/syn35594394/early@sha256:c329b398a488398f59ef18844990764b8ccd8e229b363ee7e8495fbb72a54c43	taxonomy/taxonomy_relabd.genus.csv	Bifidobacterium	0.17402	TRUE	docker.synapse.org/syn35594394/early	sha256:c329b398a488398f59ef18844990764b8ccd8e229b363ee7e8495fbb72a54c43	Challenge 2	syn36314881	3452101	syn36314881	0.8578	0.2902	0.7838	KBJ	taxonomy_relabd.genus.csv: Bifidobacterium
docker.synapse.org/syn35594394/early@sha256:c329b398a488398f59ef18844990764b8ccd8e229b363ee7e8495fbb72a54c43	taxonomy/taxonomy_relabd.genus.csv	Blautia	2.09e-13	TRUE	docker.synapse.org/syn35594394/early	sha256:c329b398a488398f59ef18844990764b8ccd8e229b363ee7e8495fbb72a54c43	Challenge 2	syn36314881	3452101	syn36314881	0.8578	0.2902	0.7838	KBJ	taxonomy_relabd.genus.csv: Blautia
docker.synapse.org/syn35594394/early@sha256:c329b398a488398f59ef18844990764b8ccd8e229b363ee7e8495fbb72a54c43	taxonomy/taxonomy_relabd.genus.csv	Brevibacterium	2.09e-13	TRUE	docker.synapse.org/syn35594394/early	sha256:c329b398a488398f59ef18844990764b8ccd8e229b363ee7e8495fbb72a54c43	Challenge 2	syn36314881	3452101	syn36314881	0.8578	0.2902	0.7838	KBJ	taxonomy_relabd.genus.csv: Brevibacterium
docker.synapse.org/syn35594394/early@sha256:c329b398a488398f59ef18844990764b8ccd8e229b363ee7e8495fbb72a54c43	taxonomy/taxonomy_relabd.genus.csv	Campylobacter	2.09e-13	TRUE	docker.synapse.org/syn35594394/early	sha256:c329b398a488398f59ef18844990764b8ccd8e229b363ee7e8495fbb72a54c43	Challenge 2	syn36314881	3452101	syn36314881	0.8578	0.2902	0.7838	KBJ	taxonomy_relabd.genus.csv: Campylobacter
docker.synapse.org/syn35594394/early@sha256:c329b398a488398f59ef18844990764b8ccd8e229b363ee7e8495fbb72a54c43	taxonomy/taxonomy_relabd.genus.csv	Casaltella	2.09e-13	TRUE	docker.synapse.org/syn35594394/early	sha256:c329b398a488398f59ef18844990764b8ccd8e229b363ee7e8495fbb72a54c43	Challenge 2	syn36314881	3452101	syn36314881	0.8578	0.2902	0.7838	KBJ	taxonomy_relabd.genus.csv: Casaltella
docker.synapse.org/syn35594394/early@sha256:c329b398a488398f59ef18844990764b8ccd8e229b363ee7e8495fbb72a54c43	taxonomy/taxonomy_relabd.genus.csv	Coriobacteriia	0.192914	TRUE	docker.synapse.org/syn35594394/early	sha256:c329b398a488398f59ef18844990764b8ccd8e229b363ee7e8495fbb72a54c43	Challenge 2	syn36314881	3452101	syn36314881	0.8578	0.2902	0.7838	KBJ	taxonomy_relabd.genus.csv: Coriobacteriia
docker.synapse.org/syn35594394/early@sha256:c329b398a488398f59ef18844990764b8ccd8e229b363ee7e8495fbb72a54c43	taxonomy/taxonomy_relabd.genus.csv	Corynebacterium	2.09e-13	TRUE	docker.synapse.org/syn35594394/early	sha256:c329b398a488398f59ef18844990764b8ccd8e229b363ee7e8495fbb72a54c43	Challenge 2	syn36314881	3452101	syn36314881	0.8578	0.2902	0.7838	KBJ	taxonomy_relabd.genus.csv: Corynebacterium
docker.synapse.org/syn35594394/early@sha256:c329b398a488398f59ef18844990764b8ccd8e229b363ee7e8495fbb72a54c43	taxonomy/taxonomy_relabd.genus.csv	Dermabacter	0.231845	TRUE	docker.synapse.org/syn35594394/early	sha256:c329b398a488398f59ef18844990764b8ccd8e229b363ee7e8495fbb72a54c43	Challenge 2	syn36314881	3452101	syn36314881	0.8578	0.2902	0.7838	KBJ	taxonomy_relabd.genus.csv: Dermabacter
docker.synapse.org/syn35594394/early@sha256:c329b398a488398f59ef18844990764b8ccd8e229b363ee7e8495fbb72a54c43	taxonomy/taxonomy_relabd.genus.csv	Dialister	0.253614	TRUE	docker.synapse.org/syn35594394/early	sha256:c329b398a488398f59ef18844990764b8ccd8e229b363ee7e8495fbb72a54c43	Challenge 2	syn36314881	3452101	syn36314881	0.8578	0.2902	0.7838	KBJ	taxonomy_relabd.genus.csv: Dialister
docker.synapse.org/syn35594394/early@sha256:c329b398a488398f59ef18844990764b8ccd8e229b363ee7e8495fbb72a54c43	taxonomy/taxonomy_relabd.genus.csv	Eggerthellaceae	2.09e-13	TRUE	docker.synapse.org/syn35594394/early	sha256:c329b398a488398f59ef18844990764b8ccd8e229b363ee7e8495fbb72a54c43	Challenge 2	syn36314881	3452101	syn36314881	0.8578	0.2902	0.7838	KBJ	taxonomy_relabd.genus.csv: Eggerthellaceae
docker.synapse.org/syn35594394/early@sha256:c329b398a488398f59ef18844990764b8ccd8e229b363ee7e8495fbb72a54c43	taxonomy/taxonomy_relabd.genus.csv	Enterococcus	0.334839	TRUE	docker.synapse.org/syn35594394/early	sha256:c329b398a488398f59ef18844990764b8ccd8e229b363ee7e8495fbb72a54c43	Challenge 2	syn36314881	3452101	syn36314881	0.8578	0.2902	0.7838	KBJ	taxonomy_relabd.genus.csv: Enterococcus
docker.synapse.org/syn35594394/early@sha256:c329b398a488398f59ef18844990764b8ccd8e229b363ee7e8495fbb72a54c43	taxonomy/taxonomy_relabd.genus.csv	Escherichia	0.245622	TRUE	docker.synapse.org/syn35594394/early	sha256:c329b398a488398f59ef18844990764b8ccd8e229b363ee7e8495fbb72a54c43	Challenge 2	syn36314881	3452101	syn36314881	0.8578	0.2902	0.7838	KBJ	taxonomy_relabd.genus.csv: Escherichia
docker.synapse.org/syn35594394/early@sha256:c329b398a488398f59ef18844990764b8ccd8e229b363ee7e8495fbb72a54c43	taxonomy/taxonomy_relabd.genus.csv	Ezakiella	2.09e-13	TRUE	docker.synapse.org/syn35594394/early	sha256:c329b398a488398f59ef18844990764b8ccd8e229b363ee7e8495fbb72a54c43	Challenge 2	syn36314881	3452101	syn36314881	0.8578	0.2902	0.7838	KBJ	taxonomy_relabd.genus.csv: Ezakiella
docker.synapse.org/syn35594394/early@sha256:c329b398a488398f59ef18844990764b8ccd8e229b363ee7e8495fbb72a54c43	taxonomy/taxonomy_relabd.genus.csv	Facklamia	2.09e-13	TRUE	docker.synapse.org/syn35594394/early	sha256:c329b398a488398f59ef18844990764b8ccd8e229b363ee7e8495fbb72a54c43	Challenge 2	syn36314881	3452101	syn36314881	0.8578	0.2902	0.7838	KBJ	taxonomy_relabd.genus.csv: Facklamia
docker.synapse.org/syn35594394/early@sha256:c329b398a488398f59ef18844990764b8ccd8e229b363ee7e8495fbb72a54c43	taxonomy/taxonomy_relabd.genus.csv	Fastidiosipila	2.09e-13	TRUE	docker.synapse.org/syn35594394/early	sha256:c329b398a488398f59ef18844990764b8ccd8e229b363ee7e8495fbb72a54c43	Challenge 2	syn36314881	3452101	syn36314881	0.8578	0.2902	0.7838	KBJ	taxonomy_relabd.genus.csv: Fastidiosipila
docker.synapse.org/syn35594394/early@sha256:c329b398a488398f59ef18844990764b8ccd8e229b363ee7e8495fbb72a54c43	taxonomy/taxonomy_relabd.genus.csv	Fenollaria	2.09e-13	TRUE	docker.synapse.org/syn35594394/early	sha256:c329b398a488398f59ef18844990764b8ccd8e229b363ee7e8495fbb72a54c43	Challenge 2	syn36314881	3452101	syn36314881	0.8578	0.2902	0.7838	KBJ	taxonomy_relabd.genus.csv: Fenollaria
docker.synapse.org/syn35594394/early@sha256:c329b398a488398f59ef18844990764b8ccd8e229b363ee7e8495fbb72a54c43	taxonomy/taxonomy_relabd.genus.csv	Finegoldia	2.09e-13	TRUE	docker.synapse.org/syn35594394/early	sha256:c329b398a488398f59ef18844990764b8ccd8e229b363ee7e8495fbb72a54c43	Challenge 2	syn36314881	3452101	syn36314881	0.8578	0.2902	0.7838	KBJ	taxonomy_relabd.genus.csv: Finegoldia
docker.synapse.org/syn35594394/early@sha256:c329b398a488398f59ef18844990764b8ccd8e229b363ee7e8495fbb72a54c43	taxonomy/taxonomy_relabd.genus.csv	Firmicutes	2.09e-13	TRUE	docker.synapse.org/syn35594394/early	sha256:c329b398a488398f59ef18844990764b8ccd8e229b363ee7e8495fbb72a54c43	Challenge 2	syn36314881	3452101	syn36314881	0.8578	0.2902	0.7838	KBJ	taxonomy_relabd.genus.csv: Firmicutes
docker.synapse.org/syn35594394/early@sha256:c329b398a488398f59ef18844990764b8ccd8e229b363ee7e8495fbb72a54c43	taxonomy/taxonomy_relabd.genus.csv	Fusobacterium	0.248801	TRUE	docker.synapse.org/syn35594394/early	sha256:c329b398a488398f59ef18844990764b8ccd8e229b363ee7e8495fbb72a54c43	Challenge 2	syn36314881	3452101	syn36314881	0.8578	0.2902	0.7838	KBJ	taxonomy_relabd.genus.csv: Fusobacterium
docker.synapse.org/syn35594394/early@sha256:c329b398a488398f59ef18844990764b8ccd8e229b363ee7e8495fbb72a54c43	taxonomy/taxonomy_relabd.genus.csv	Gardnerella	0.208332	TRUE	docker.synapse.org/syn35594394/early	sha256:c329b398a488398f59ef18844990764b8ccd8e229b363ee7e8495fbb72a54c43	Challenge 2	syn36314881	3452101	syn36314881	0.8578	0.2902	0.7838	KBJ	taxonomy_relabd.genus.csv: Gardnerella
docker.synapse.org/syn35594394/early@sha256:c329b398a488398f59ef18844990764b8ccd8e229b363ee7e8495fbb72a54c43	taxonomy/taxonomy_relabd.genus.csv	Gemella	2.09e-13	TRUE	docker.synapse.org/syn35594394/early	sha256:c329b398a488398f59ef18844990764b8ccd8e229b363ee7e8495fbb72a54c43	Challenge 2	syn36314881	3452101	syn36314881	0.8578	0.2902	0.7838	KBJ	taxonomy_relabd.genus.csv: Gemella
docker.synapse.org/syn35594394/early@sha256:c329b398a488398f59ef18844990764b8ccd8e229b363ee7e8495fbb72a54c43	taxonomy/taxonomy_relabd.genus.csv	Haemophilus	0.321352	TRUE	docker.synapse.org/syn35594394/early	sha256:c329b398a488398f59ef18844990764b8ccd8e229b363ee7e8495fbb72a54c43	Challenge 2	syn36314881	3452101	syn36314881	0.8578	0.2902	0.7838	KBJ	taxonomy_relabd.genus.csv: Haemophilus
docker.synapse.org/syn35594394/early@sha256:c329b398a488398f59ef18844990764b8ccd8e229b363ee7e8495fbb72a54c43	taxonomy/taxonomy_relabd.genus.csv	Helcococcus	2.09e-13	TRUE	docker.synapse.org/syn35594394/early	sha256:c329b398a488398f59ef18844990764b8ccd8e229b363ee7e8495fbb72a54c43	Challenge 2	syn36314881	3452101	syn36314881	0.8578	0.2902	0.7838	KBJ	taxonomy_relabd.genus.csv: Helcococcus
docker.synapse.org/syn35594394/early@sha256:c329b398a488398f59ef18844990764b8ccd8e229b363ee7e8495fbb72a54c43	taxonomy/taxonomy_relabd.genus.csv	Howardella	0.162585	TRUE	docker.synapse.org/syn35594394/early	sha256:c329b398a488398f59ef18844990764b8ccd8e229b363ee7e8495fbb72a54c43	Challenge 2	syn36314881	3452101	syn36314881	0.8578	0.2902	0.7838	KBJ	taxonomy_relabd.genus.csv: Howardella
docker.synapse.org/syn35594394/early@sha256:c329b398a488398f59ef18844990764b8ccd8e229b363ee7e8495fbb72a54c43	taxonomy/taxonomy_relabd.genus.csv	Hungateiclostridiaceae	2.09e-13	TRUE	docker.synapse.org/syn35594394/early	sha256:c329b398a488398f59ef18844990764b8ccd8e229b363ee7e8495fbb72a54c43	Challenge 2	syn36314881	3452101	syn36314881	0.8578	0.2902	0.7838	KBJ	taxonomy_relabd.genus.csv: Hungateiclostridiaceae
docker.synapse.org/syn35594394/early@sha256:c329b398a488398f59ef18844990764b8ccd8e229b363ee7e8495fbb72a54c43	taxonomy/taxonomy_relabd.genus.csv	Lachnospiraceae	2.09e-13	TRUE	docker.synapse.org/syn35594394/early	sha256:c329b398a488398f59ef18844990764b8ccd8e229b363ee7e8495fbb72a54c43	Challenge 2	syn36314881	3452101	syn36314881	0.8578	0.2902	0.7838	KBJ	taxonomy_relabd.genus.csv: Lachnospiraceae
docker.synapse.org/syn35594394/early@sha256:c329b398a488398f59ef18844990764b8ccd8e229b363ee7e8495fbb72a54c43	taxonomy/taxonomy_relabd.genus.csv	Lactobacillus	0.237527	TRUE	docker.synapse.org/syn35594394/early	sha256:c329b398a488398f59ef18844990764b8ccd8e229b363ee7e8495fbb72a54c43	Challenge 2	syn36314881	3452101	syn36314881	0.8578	0.2902	0.7838	KBJ	taxonomy_relabd.genus.csv: Lactobacillus
docker.synapse.org/syn35594394/early@sha256:c329b398a488398f59ef18844990764b8ccd8e229b363ee7e8495fbb72a54c43	taxonomy/taxonomy_relabd.genus.csv	Lagierella	2.09e-13	TRUE	docker.synapse.org/syn35594394/early	sha256:c329b398a488398f59ef18844990764b8ccd8e229b363ee7e8495fbb72a54c43	Challenge 2	syn36314881	3452101	syn36314881	0.8578	0.2902	0.7838	KBJ	taxonomy_relabd.genus.csv: Lagierella
docker.synapse.org/syn35594394/early@sha256:c329b398a488398f59ef18844990764b8ccd8e229b363ee7e8495fbb72a54c43	taxonomy/taxonomy_relabd.genus.csv	Lawsonella	2.09e-13	TRUE	docker.synapse.org/syn35594394/early	sha256:c329b398a488398f59ef18844990764b8ccd8e229b363ee7e8495fbb72a54c43	Challenge 2	syn36314881	3452101	syn36314881	0.8578	0.2902	0.7838	KBJ	taxonomy_relabd.genus.csv: Lawsonella
docker.synapse.org/syn35594394/early@sha256:c329b398a488398f59ef18844990764b8ccd8e229b363ee7e8495fbb72a54c43	taxonomy/taxonomy_relabd.genus.csv	Megasphaera	2.09e-13	TRUE	docker.synapse.org/syn35594394/early	sha256:c329b398a488398f59ef18844990764b8ccd8e229b363ee7e8495fbb72a54c43	Challenge 2	syn36314881	3452101	syn36314881	0.8578	0.2902	0.7838	KBJ	taxonomy_relabd.genus.csv: Megasphaera
docker.synapse.org/syn35594394/early@sha256:c329b398a488398f59ef18844990764b8ccd8e229b363ee7e8495fbb72a54c43	taxonomy/taxonomy_relabd.genus.csv	Mobiluncus	3.56781	TRUE	docker.synapse.org/syn35594394/early	sha256:c329b398a488398f59ef18844990764b8ccd8e229b363ee7e8495fbb72a54c43	Challenge 2	syn36314881	3452101	syn36314881	0.8578	0.2902	0.7838	KBJ	taxonomy_relabd.genus.csv: Mobiluncus
docker.synapse.org/syn35594394/early@sha256:c329b398a488398f59ef18844990764b8ccd8e229b363ee7e8495fbb72a54c43	taxonomy/taxonomy_relabd.genus.csv	Murdochiella/Levyella	2.09e-13	TRUE	docker.synapse.org/syn35594394/early	sha256:c329b398a488398f59ef18844990764b8ccd8e229b363ee7e8495fbb72a54c43	Challenge 2	syn36314881	3452101	syn36314881	0.8578	0.2902	0.7838	KBJ	taxonomy_relabd.genus.csv: Murdochiella/Levyella
docker.synapse.org/syn35594394/early@sha256:c329b398a488398f59ef18844990764b8ccd8e229b363ee7e8495fbb72a54c43	taxonomy/taxonomy_relabd.genus.csv	Mycoplasma	0.204489	TRUE	docker.synapse.org/syn35594394/early	sha256:c329b398a488398f59ef18844990764b8ccd8e229b363ee7e8495fbb72a54c43	Challenge 2	syn36314881	3452101	syn36314881	0.8578	0.2902	0.7838	KBJ	taxonomy_relabd.genus.csv: Mycoplasma
docker.synapse.org/syn35594394/early@sha256:c329b398a488398f59ef18844990764b8ccd8e229b363ee7e8495fbb72a54c43	taxonomy/taxonomy_relabd.genus.csv	Negativicoccus	2.09e-13	TRUE	docker.synapse.org/syn35594394/early	sha256:c329b398a488398f59ef18844990764b8ccd8e229b363ee7e8495fbb72a54c43	Challenge 2	syn36314881	3452101	syn36314881	0.8578	0.2902	0.7838	KBJ	taxonomy_relabd.genus.csv: Negativicoccus
docker.synapse.org/syn35594394/early@sha256:c329b398a488398f59ef18844990764b8ccd8e229b363ee7e8495fbb72a54c43	taxonomy/taxonomy_relabd.genus.csv	Neisseria	0.173294	TRUE	docker.synapse.org/syn35594394/early	sha256:c329b398a488398f59ef18844990764b8ccd8e229b363ee7e8495fbb72a54c43	Challenge 2	syn36314881	3452101	syn36314881	0.8578	0.2902	0.7838	KBJ	taxonomy_relabd.genus.csv: Neisseria
docker.synapse.org/syn35594394/early@sha256:c329b398a488398f59ef18844990764b8ccd8e229b363ee7e8495fbb72a54c43	taxonomy/taxonomy_relabd.genus.csv	Olegusella	2.09e-13	TRUE	docker.synapse.org/syn35594394/early	sha256:c329b398a488398f59ef18844990764b8ccd8e229b363ee7e8495fbb72a54c43	Challenge 2	syn36314881	3452101	syn36314881	0.8578	0.2902	0.7838	KBJ	taxonomy_relabd.genus.csv: Olegusella
docker.synapse.org/syn35594394/early@sha256:c329b398a488398f59ef18844990764b8ccd8e229b363ee7e8495fbb72a54c43	taxonomy/taxonomy_relabd.genus.csv	Parvimonas	2.09e-13	TRUE	docker.synapse.org/syn35594394/early	sha256:c329b398a488398f59ef18844990764b8ccd8e229b363ee7e8495fbb72a54c43	Challenge 2	syn36314881	3452101	syn36314881	0.8578	0.2902	0.7838	KBJ	taxonomy_relabd.genus.csv: Parvimonas
docker.synapse.org/syn35594394/early@sha256:c329b398a488398f59ef18844990764b8ccd8e229b363ee7e8495fbb72a54c43	taxonomy/taxonomy_relabd.genus.csv	Peptococcus	0.134772	TRUE	docker.synapse.org/syn35594394/early	sha256:c329b398a488398f59ef18844990764b8ccd8e229b363ee7e8495fbb72a54c43	Challenge 2	syn36314881	3452101	syn36314881	0.8578	0.2902	0.7838	KBJ	taxonomy_relabd.genus.csv: Peptococcus
docker.synapse.org/syn35594394/early@sha256:c329b398a488398f59ef18844990764b8ccd8e229b363ee7e8495fbb72a54c43	taxonomy/taxonomy_relabd.genus.csv	Peptoniphilus	0.21197	TRUE	docker.synapse.org/syn35594394/early	sha256:c329b398a488398f59ef18844990764b8ccd8e229b363ee7e8495fbb72a54c43	Challenge 2	syn36314881	3452101	syn36314881	0.8578	0.2902	0.7838	KBJ	taxonomy_relabd.genus.csv: Peptoniphilus
docker.synapse.org/syn35594394/early@sha256:c329b398a488398f59ef18844990764b8ccd8e229b363ee7e8495fbb72a54c43	taxonomy/taxonomy_relabd.genus.csv	Peptostreptococcus	0.190988	TRUE	docker.synapse.org/syn35594394/early	sha256:c329b398a488398f59ef18844990764b8ccd8e229b363ee7e8495fbb72a54c43	Challenge 2	syn36314881	3452101	syn36314881	0.8578	0.2902	0.7838	KBJ	taxonomy_relabd.genus.csv: Peptostreptococcus
docker.synapse.org/syn35594394/early@sha256:c329b398a488398f59ef18844990764b8ccd8e229b363ee7e8495fbb72a54c43	taxonomy/taxonomy_relabd.genus.csv	Porphyromonas	2.09e-13	TRUE	docker.synapse.org/syn35594394/early	sha256:c329b398a488398f59ef18844990764b8ccd8e229b363ee7e8495fbb72a54c43	Challenge 2	syn36314881	3452101	syn36314881	0.8578	0.2902	0.7838	KBJ	taxonomy_relabd.genus.csv: Porphyromonas
docker.synapse.org/syn35594394/early@sha256:c329b398a488398f59ef18844990764b8ccd8e229b363ee7e8495fbb72a54c43	taxonomy/taxonomy_relabd.genus.csv	Prevotella	0.413809	TRUE	docker.synapse.org/syn35594394/early	sha256:c329b398a488398f59ef18844990764b8ccd8e229b363ee7e8495fbb72a54c43	Challenge 2	syn36314881	3452101	syn36314881	0.8578	0.2902	0.7838	KBJ	taxonomy_relabd.genus.csv: Prevotella
docker.synapse.org/syn35594394/early@sha256:c329b398a488398f59ef18844990764b8ccd8e229b363ee7e8495fbb72a54c43	taxonomy/taxonomy_relabd.genus.csv	Pseudoglutamicibacter	2.09e-13	TRUE	docker.synapse.org/syn35594394/early	sha256:c329b398a488398f59ef18844990764b8ccd8e229b363ee7e8495fbb72a54c43	Challenge 2	syn36314881	3452101	syn36314881	0.8578	0.2902	0.7838	KBJ	taxonomy_relabd.genus.csv: Pseudoglutamicibacter
docker.synapse.org/syn35594394/early@sha256:c329b398a488398f59ef18844990764b8ccd8e229b363ee7e8495fbb72a54c43	taxonomy/taxonomy_relabd.genus.csv	Pseudomonas	0.17687	TRUE	docker.synapse.org/syn35594394/early	sha256:c329b398a488398f59ef18844990764b8ccd8e229b363ee7e8495fbb72a54c43	Challenge 2	syn36314881	3452101	syn36314881	0.8578	0.2902	0.7838	KBJ	taxonomy_relabd.genus.csv: Pseudomonas
docker.synapse.org/syn35594394/early@sha256:c329b398a488398f59ef18844990764b8ccd8e229b363ee7e8495fbb72a54c43	taxonomy/taxonomy_relabd.genus.csv	Ruminococcaceae	2.09e-13	TRUE	docker.synapse.org/syn35594394/early	sha256:c329b398a488398f59ef18844990764b8ccd8e229b363ee7e8495fbb72a54c43	Challenge 2	syn36314881	3452101	syn36314881	0.8578	0.2902	0.7838	KBJ	taxonomy_relabd.genus.csv: Ruminococcaceae
docker.synapse.org/syn35594394/early@sha256:c329b398a488398f59ef18844990764b8ccd8e229b363ee7e8495fbb72a54c43	taxonomy/taxonomy_relabd.genus.csv	Schaalia	0.162304	TRUE	docker.synapse.org/syn35594394/early	sha256:c329b398a488398f59ef18844990764b8ccd8e229b363ee7e8495fbb72a54c43	Challenge 2	syn36314881	3452101	syn36314881	0.8578	0.2902	0.7838	KBJ	taxonomy_relabd.genus.csv: Schaalia
docker.synapse.org/syn35594394/early@sha256:c329b398a488398f59ef18844990764b8ccd8e229b363ee7e8495fbb72a54c43	taxonomy/taxonomy_relabd.genus.csv	Sneathia	0.153031	TRUE	docker.synapse.org/syn35594394/early	sha256:c329b398a488398f59ef18844990764b8ccd8e229b363ee7e8495fbb72a54c43	Challenge 2	syn36314881	3452101	syn36314881	0.8578	0.2902	0.7838	KBJ	taxonomy_relabd.genus.csv: Sneathia
docker.synapse.org/syn35594394/early@sha256:c329b398a488398f59ef18844990764b8ccd8e229b363ee7e8495fbb72a54c43	taxonomy/taxonomy_relabd.genus.csv	Staphylococcus	0.248727	TRUE	docker.synapse.org/syn35594394/early	sha256:c329b398a488398f59ef18844990764b8ccd8e229b363ee7e8495fbb72a54c43	Challenge 2	syn36314881	3452101	syn36314881	0.8578	0.2902	0.7838	KBJ	taxonomy_relabd.genus.csv: Staphylococcus
docker.synapse.org/syn35594394/early@sha256:c329b398a488398f59ef18844990764b8ccd8e229b363ee7e8495fbb72a54c43	taxonomy/taxonomy_relabd.genus.csv	Streptococcus	0.246881	TRUE	docker.synapse.org/syn35594394/early	sha256:c329b398a488398f59ef18844990764b8ccd8e229b363ee7e8495fbb72a54c43	Challenge 2	syn36314881	3452101	syn36314881	0.8578	0.2902	0.7838	KBJ	taxonomy_relabd.genus.csv: Streptococcus
docker.synapse.org/syn35594394/early@sha256:c329b398a488398f59ef18844990764b8ccd8e229b363ee7e8495fbb72a54c43	taxonomy/taxonomy_relabd.genus.csv	Sutterella	0.108265	TRUE	docker.synapse.org/syn35594394/early	sha256:c329b398a488398f59ef18844990764b8ccd8e229b363ee7e8495fbb72a54c43	Challenge 2	syn36314881	3452101	syn36314881	0.8578	0.2902	0.7838	KBJ	taxonomy_relabd.genus.csv: Sutterella
docker.synapse.org/syn35594394/early@sha256:c329b398a488398f59ef18844990764b8ccd8e229b363ee7e8495fbb72a54c43	taxonomy/taxonomy_relabd.genus.csv	Terrabacteria group	2.09e-13	TRUE	docker.synapse.org/syn35594394/early	sha256:c329b398a488398f59ef18844990764b8ccd8e229b363ee7e8495fbb72a54c43	Challenge 2	syn36314881	3452101	syn36314881	0.8578	0.2902	0.7838	KBJ	taxonomy_relabd.genus.csv: Terrabacteria group
docker.synapse.org/syn35594394/early@sha256:c329b398a488398f59ef18844990764b8ccd8e229b363ee7e8495fbb72a54c43	taxonomy/taxonomy_relabd.genus.csv	Ureaplasma	0.130286	TRUE	docker.synapse.org/syn35594394/early	sha256:c329b398a488398f59ef18844990764b8ccd8e229b363ee7e8495fbb72a54c43	Challenge 2	syn36314881	3452101	syn36314881	0.8578	0.2902	0.7838	KBJ	taxonomy_relabd.genus.csv: Ureaplasma
docker.synapse.org/syn35594394/early@sha256:c329b398a488398f59ef18844990764b8ccd8e229b363ee7e8495fbb72a54c43	taxonomy/taxonomy_relabd.genus.csv	Urinicoccus	2.09e-13	TRUE	docker.synapse.org/syn35594394/early	sha256:c329b398a488398f59ef18844990764b8ccd8e229b363ee7e8495fbb72a54c43	Challenge 2	syn36314881	3452101	syn36314881	0.8578	0.2902	0.7838	KBJ	taxonomy_relabd.genus.csv: Urinicoccus
docker.synapse.org/syn35594394/early@sha256:c329b398a488398f59ef18844990764b8ccd8e229b363ee7e8495fbb72a54c43	taxonomy/taxonomy_relabd.genus.csv	Varibaculum	2.09e-13	TRUE	docker.synapse.org/syn35594394/early	sha256:c329b398a488398f59ef18844990764b8ccd8e229b363ee7e8495fbb72a54c43	Challenge 2	syn36314881	3452101	syn36314881	0.8578	0.2902	0.7838	KBJ	taxonomy_relabd.genus.csv: Varibaculum
docker.synapse.org/syn35594394/early@sha256:c329b398a488398f59ef18844990764b8ccd8e229b363ee7e8495fbb72a54c43	taxonomy/taxonomy_relabd.genus.csv	Veillonella	0.390936	TRUE	docker.synapse.org/syn35594394/early	sha256:c329b398a488398f59ef18844990764b8ccd8e229b363ee7e8495fbb72a54c43	Challenge 2	syn36314881	3452101	syn36314881	0.8578	0.2902	0.7838	KBJ	taxonomy_relabd.genus.csv: Veillonella
docker.synapse.org/syn35594394/early@sha256:c329b398a488398f59ef18844990764b8ccd8e229b363ee7e8495fbb72a54c43	taxonomy/taxonomy_relabd.genus.csv	Winkia	0.160868	TRUE	docker.synapse.org/syn35594394/early	sha256:c329b398a488398f59ef18844990764b8ccd8e229b363ee7e8495fbb72a54c43	Challenge 2	syn36314881	3452101	syn36314881	0.8578	0.2902	0.7838	KBJ	taxonomy_relabd.genus.csv: Winkia
docker.synapse.org/syn35594394/early@sha256:c329b398a488398f59ef18844990764b8ccd8e229b363ee7e8495fbb72a54c43	taxonomy/taxonomy_relabd.genus.csv	unclassified Bacteroidales	2.09e-13	TRUE	docker.synapse.org/syn35594394/early	sha256:c329b398a488398f59ef18844990764b8ccd8e229b363ee7e8495fbb72a54c43	Challenge 2	syn36314881	3452101	syn36314881	0.8578	0.2902	0.7838	KBJ	taxonomy_relabd.genus.csv: unclassified Bacteroidales
docker.synapse.org/syn35594394/early@sha256:c329b398a488398f59ef18844990764b8ccd8e229b363ee7e8495fbb72a54c43	taxonomy/taxonomy_relabd.genus.csv	unclassified Lachnospiraceae	2.09e-13	TRUE	docker.synapse.org/syn35594394/early	sha256:c329b398a488398f59ef18844990764b8ccd8e229b363ee7e8495fbb72a54c43	Challenge 2	syn36314881	3452101	syn36314881	0.8578	0.2902	0.7838	KBJ	taxonomy_relabd.genus.csv: unclassified Lachnospiraceae
docker.synapse.org/syn35594394/early@sha256:17974d8380392bac89fe46280c695c38d5f895ce403afa6fb9e33f5b8f194d46	taxonomy/taxonomy_relabd.genus.csv	Achromobacter	1.11e-13	TRUE	docker.synapse.org/syn35594394/early	sha256:17974d8380392bac89fe46280c695c38d5f895ce403afa6fb9e33f5b8f194d46	Challenge 2	syn36314881	3452101	syn36314881	0.8571	0.394	0.7027	KBJ	taxonomy_relabd.genus.csv: Achromobacter
docker.synapse.org/syn35594394/early@sha256:17974d8380392bac89fe46280c695c38d5f895ce403afa6fb9e33f5b8f194d46	taxonomy/taxonomy_relabd.genus.csv	Acinetobacter	1.11e-13	TRUE	docker.synapse.org/syn35594394/early	sha256:17974d8380392bac89fe46280c695c38d5f895ce403afa6fb9e33f5b8f194d46	Challenge 2	syn36314881	3452101	syn36314881	0.8571	0.394	0.7027	KBJ	taxonomy_relabd.genus.csv: Acinetobacter
docker.synapse.org/syn35594394/early@sha256:17974d8380392bac89fe46280c695c38d5f895ce403afa6fb9e33f5b8f194d46	taxonomy/taxonomy_relabd.genus.csv	Actinomyces	1.11e-13	TRUE	docker.synapse.org/syn35594394/early	sha256:17974d8380392bac89fe46280c695c38d5f895ce403afa6fb9e33f5b8f194d46	Challenge 2	syn36314881	3452101	syn36314881	0.8571	0.394	0.7027	KBJ	taxonomy_relabd.genus.csv: Actinomyces
docker.synapse.org/syn35594394/early@sha256:17974d8380392bac89fe46280c695c38d5f895ce403afa6fb9e33f5b8f194d46	taxonomy/taxonomy_relabd.genus.csv	Actinomyces/Gleimia	1.11e-13	TRUE	docker.synapse.org/syn35594394/early	sha256:17974d8380392bac89fe46280c695c38d5f895ce403afa6fb9e33f5b8f194d46	Challenge 2	syn36314881	3452101	syn36314881	0.8571	0.394	0.7027	KBJ	taxonomy_relabd.genus.csv: Actinomyces/Gleimia
docker.synapse.org/syn35594394/early@sha256:17974d8380392bac89fe46280c695c38d5f895ce403afa6fb9e33f5b8f194d46	taxonomy/taxonomy_relabd.genus.csv	Aerococcus	0.322096	TRUE	docker.synapse.org/syn35594394/early	sha256:17974d8380392bac89fe46280c695c38d5f895ce403afa6fb9e33f5b8f194d46	Challenge 2	syn36314881	3452101	syn36314881	0.8571	0.394	0.7027	KBJ	taxonomy_relabd.genus.csv: Aerococcus
docker.synapse.org/syn35594394/early@sha256:17974d8380392bac89fe46280c695c38d5f895ce403afa6fb9e33f5b8f194d46	taxonomy/taxonomy_relabd.genus.csv	Anaerococcus	1.11e-13	TRUE	docker.synapse.org/syn35594394/early	sha256:17974d8380392bac89fe46280c695c38d5f895ce403afa6fb9e33f5b8f194d46	Challenge 2	syn36314881	3452101	syn36314881	0.8571	0.394	0.7027	KBJ	taxonomy_relabd.genus.csv: Anaerococcus
docker.synapse.org/syn35594394/early@sha256:17974d8380392bac89fe46280c695c38d5f895ce403afa6fb9e33f5b8f194d46	taxonomy/taxonomy_relabd.genus.csv	Arcanobacterium	0.339121	TRUE	docker.synapse.org/syn35594394/early	sha256:17974d8380392bac89fe46280c695c38d5f895ce403afa6fb9e33f5b8f194d46	Challenge 2	syn36314881	3452101	syn36314881	0.8571	0.394	0.7027	KBJ	taxonomy_relabd.genus.csv: Arcanobacterium
docker.synapse.org/syn35594394/early@sha256:17974d8380392bac89fe46280c695c38d5f895ce403afa6fb9e33f5b8f194d46	taxonomy/taxonomy_relabd.genus.csv	Atopobium	1.11e-13	TRUE	docker.synapse.org/syn35594394/early	sha256:17974d8380392bac89fe46280c695c38d5f895ce403afa6fb9e33f5b8f194d46	Challenge 2	syn36314881	3452101	syn36314881	0.8571	0.394	0.7027	KBJ	taxonomy_relabd.genus.csv: Atopobium
docker.synapse.org/syn35594394/early@sha256:17974d8380392bac89fe46280c695c38d5f895ce403afa6fb9e33f5b8f194d46	taxonomy/taxonomy_relabd.genus.csv	Bacteria <bacteria>	1.11e-13	TRUE	docker.synapse.org/syn35594394/early	sha256:17974d8380392bac89fe46280c695c38d5f895ce403afa6fb9e33f5b8f194d46	Challenge 2	syn36314881	3452101	syn36314881	0.8571	0.394	0.7027	KBJ	taxonomy_relabd.genus.csv: Bacteria <bacteria>
docker.synapse.org/syn35594394/early@sha256:17974d8380392bac89fe46280c695c38d5f895ce403afa6fb9e33f5b8f194d46	taxonomy/taxonomy_relabd.genus.csv	Bacteroidales	0.228178	TRUE	docker.synapse.org/syn35594394/early	sha256:17974d8380392bac89fe46280c695c38d5f895ce403afa6fb9e33f5b8f194d46	Challenge 2	syn36314881	3452101	syn36314881	0.8571	0.394	0.7027	KBJ	taxonomy_relabd.genus.csv: Bacteroidales
docker.synapse.org/syn35594394/early@sha256:17974d8380392bac89fe46280c695c38d5f895ce403afa6fb9e33f5b8f194d46	taxonomy/taxonomy_relabd.genus.csv	Bacteroides	1.11e-13	TRUE	docker.synapse.org/syn35594394/early	sha256:17974d8380392bac89fe46280c695c38d5f895ce403afa6fb9e33f5b8f194d46	Challenge 2	syn36314881	3452101	syn36314881	0.8571	0.394	0.7027	KBJ	taxonomy_relabd.genus.csv: Bacteroides
docker.synapse.org/syn35594394/early@sha256:17974d8380392bac89fe46280c695c38d5f895ce403afa6fb9e33f5b8f194d46	taxonomy/taxonomy_relabd.genus.csv	Bifidobacterium	1.11e-13	TRUE	docker.synapse.org/syn35594394/early	sha256:17974d8380392bac89fe46280c695c38d5f895ce403afa6fb9e33f5b8f194d46	Challenge 2	syn36314881	3452101	syn36314881	0.8571	0.394	0.7027	KBJ	taxonomy_relabd.genus.csv: Bifidobacterium
docker.synapse.org/syn35594394/early@sha256:17974d8380392bac89fe46280c695c38d5f895ce403afa6fb9e33f5b8f194d46	taxonomy/taxonomy_relabd.genus.csv	Blautia	1.11e-13	TRUE	docker.synapse.org/syn35594394/early	sha256:17974d8380392bac89fe46280c695c38d5f895ce403afa6fb9e33f5b8f194d46	Challenge 2	syn36314881	3452101	syn36314881	0.8571	0.394	0.7027	KBJ	taxonomy_relabd.genus.csv: Blautia
docker.synapse.org/syn35594394/early@sha256:17974d8380392bac89fe46280c695c38d5f895ce403afa6fb9e33f5b8f194d46	taxonomy/taxonomy_relabd.genus.csv	Brevibacterium	1.11e-13	TRUE	docker.synapse.org/syn35594394/early	sha256:17974d8380392bac89fe46280c695c38d5f895ce403afa6fb9e33f5b8f194d46	Challenge 2	syn36314881	3452101	syn36314881	0.8571	0.394	0.7027	KBJ	taxonomy_relabd.genus.csv: Brevibacterium
docker.synapse.org/syn35594394/early@sha256:17974d8380392bac89fe46280c695c38d5f895ce403afa6fb9e33f5b8f194d46	taxonomy/taxonomy_relabd.genus.csv	Campylobacter	1.11e-13	TRUE	docker.synapse.org/syn35594394/early	sha256:17974d8380392bac89fe46280c695c38d5f895ce403afa6fb9e33f5b8f194d46	Challenge 2	syn36314881	3452101	syn36314881	0.8571	0.394	0.7027	KBJ	taxonomy_relabd.genus.csv: Campylobacter
docker.synapse.org/syn35594394/early@sha256:17974d8380392bac89fe46280c695c38d5f895ce403afa6fb9e33f5b8f194d46	taxonomy/taxonomy_relabd.genus.csv	Casaltella	1.11e-13	TRUE	docker.synapse.org/syn35594394/early	sha256:17974d8380392bac89fe46280c695c38d5f895ce403afa6fb9e33f5b8f194d46	Challenge 2	syn36314881	3452101	syn36314881	0.8571	0.394	0.7027	KBJ	taxonomy_relabd.genus.csv: Casaltella
docker.synapse.org/syn35594394/early@sha256:17974d8380392bac89fe46280c695c38d5f895ce403afa6fb9e33f5b8f194d46	taxonomy/taxonomy_relabd.genus.csv	Coriobacteriia	1.11e-13	TRUE	docker.synapse.org/syn35594394/early	sha256:17974d8380392bac89fe46280c695c38d5f895ce403afa6fb9e33f5b8f194d46	Challenge 2	syn36314881	3452101	syn36314881	0.8571	0.394	0.7027	KBJ	taxonomy_relabd.genus.csv: Coriobacteriia
docker.synapse.org/syn35594394/early@sha256:17974d8380392bac89fe46280c695c38d5f895ce403afa6fb9e33f5b8f194d46	taxonomy/taxonomy_relabd.genus.csv	Corynebacterium	1.11e-13	TRUE	docker.synapse.org/syn35594394/early	sha256:17974d8380392bac89fe46280c695c38d5f895ce403afa6fb9e33f5b8f194d46	Challenge 2	syn36314881	3452101	syn36314881	0.8571	0.394	0.7027	KBJ	taxonomy_relabd.genus.csv: Corynebacterium
docker.synapse.org/syn35594394/early@sha256:17974d8380392bac89fe46280c695c38d5f895ce403afa6fb9e33f5b8f194d46	taxonomy/taxonomy_relabd.genus.csv	Dermabacter	1.11e-13	TRUE	docker.synapse.org/syn35594394/early	sha256:17974d8380392bac89fe46280c695c38d5f895ce403afa6fb9e33f5b8f194d46	Challenge 2	syn36314881	3452101	syn36314881	0.8571	0.394	0.7027	KBJ	taxonomy_relabd.genus.csv: Dermabacter
docker.synapse.org/syn35594394/early@sha256:17974d8380392bac89fe46280c695c38d5f895ce403afa6fb9e33f5b8f194d46	taxonomy/taxonomy_relabd.genus.csv	Dialister	0.353976	TRUE	docker.synapse.org/syn35594394/early	sha256:17974d8380392bac89fe46280c695c38d5f895ce403afa6fb9e33f5b8f194d46	Challenge 2	syn36314881	3452101	syn36314881	0.8571	0.394	0.7027	KBJ	taxonomy_relabd.genus.csv: Dialister
docker.synapse.org/syn35594394/early@sha256:17974d8380392bac89fe46280c695c38d5f895ce403afa6fb9e33f5b8f194d46	taxonomy/taxonomy_relabd.genus.csv	Eggerthellaceae	1.11e-13	TRUE	docker.synapse.org/syn35594394/early	sha256:17974d8380392bac89fe46280c695c38d5f895ce403afa6fb9e33f5b8f194d46	Challenge 2	syn36314881	3452101	syn36314881	0.8571	0.394	0.7027	KBJ	taxonomy_relabd.genus.csv: Eggerthellaceae
docker.synapse.org/syn35594394/early@sha256:17974d8380392bac89fe46280c695c38d5f895ce403afa6fb9e33f5b8f194d46	taxonomy/taxonomy_relabd.genus.csv	Enterococcus	0.536856	TRUE	docker.synapse.org/syn35594394/early	sha256:17974d8380392bac89fe46280c695c38d5f895ce403afa6fb9e33f5b8f194d46	Challenge 2	syn36314881	3452101	syn36314881	0.8571	0.394	0.7027	KBJ	taxonomy_relabd.genus.csv: Enterococcus
docker.synapse.org/syn35594394/early@sha256:17974d8380392bac89fe46280c695c38d5f895ce403afa6fb9e33f5b8f194d46	taxonomy/taxonomy_relabd.genus.csv	Escherichia	0.369867	TRUE	docker.synapse.org/syn35594394/early	sha256:17974d8380392bac89fe46280c695c38d5f895ce403afa6fb9e33f5b8f194d46	Challenge 2	syn36314881	3452101	syn36314881	0.8571	0.394	0.7027	KBJ	taxonomy_relabd.genus.csv: Escherichia
docker.synapse.org/syn35594394/early@sha256:17974d8380392bac89fe46280c695c38d5f895ce403afa6fb9e33f5b8f194d46	taxonomy/taxonomy_relabd.genus.csv	Ezakiella	1.11e-13	TRUE	docker.synapse.org/syn35594394/early	sha256:17974d8380392bac89fe46280c695c38d5f895ce403afa6fb9e33f5b8f194d46	Challenge 2	syn36314881	3452101	syn36314881	0.8571	0.394	0.7027	KBJ	taxonomy_relabd.genus.csv: Ezakiella
docker.synapse.org/syn35594394/early@sha256:17974d8380392bac89fe46280c695c38d5f895ce403afa6fb9e33f5b8f194d46	taxonomy/taxonomy_relabd.genus.csv	Facklamia	1.11e-13	TRUE	docker.synapse.org/syn35594394/early	sha256:17974d8380392bac89fe46280c695c38d5f895ce403afa6fb9e33f5b8f194d46	Challenge 2	syn36314881	3452101	syn36314881	0.8571	0.394	0.7027	KBJ	taxonomy_relabd.genus.csv: Facklamia
docker.synapse.org/syn35594394/early@sha256:17974d8380392bac89fe46280c695c38d5f895ce403afa6fb9e33f5b8f194d46	taxonomy/taxonomy_relabd.genus.csv	Fastidiosipila	1.11e-13	TRUE	docker.synapse.org/syn35594394/early	sha256:17974d8380392bac89fe46280c695c38d5f895ce403afa6fb9e33f5b8f194d46	Challenge 2	syn36314881	3452101	syn36314881	0.8571	0.394	0.7027	KBJ	taxonomy_relabd.genus.csv: Fastidiosipila
docker.synapse.org/syn35594394/early@sha256:17974d8380392bac89fe46280c695c38d5f895ce403afa6fb9e33f5b8f194d46	taxonomy/taxonomy_relabd.genus.csv	Fenollaria	1.11e-13	TRUE	docker.synapse.org/syn35594394/early	sha256:17974d8380392bac89fe46280c695c38d5f895ce403afa6fb9e33f5b8f194d46	Challenge 2	syn36314881	3452101	syn36314881	0.8571	0.394	0.7027	KBJ	taxonomy_relabd.genus.csv: Fenollaria
docker.synapse.org/syn35594394/early@sha256:17974d8380392bac89fe46280c695c38d5f895ce403afa6fb9e33f5b8f194d46	taxonomy/taxonomy_relabd.genus.csv	Finegoldia	1.11e-13	TRUE	docker.synapse.org/syn35594394/early	sha256:17974d8380392bac89fe46280c695c38d5f895ce403afa6fb9e33f5b8f194d46	Challenge 2	syn36314881	3452101	syn36314881	0.8571	0.394	0.7027	KBJ	taxonomy_relabd.genus.csv: Finegoldia
docker.synapse.org/syn35594394/early@sha256:17974d8380392bac89fe46280c695c38d5f895ce403afa6fb9e33f5b8f194d46	taxonomy/taxonomy_relabd.genus.csv	Firmicutes	1.11e-13	TRUE	docker.synapse.org/syn35594394/early	sha256:17974d8380392bac89fe46280c695c38d5f895ce403afa6fb9e33f5b8f194d46	Challenge 2	syn36314881	3452101	syn36314881	0.8571	0.394	0.7027	KBJ	taxonomy_relabd.genus.csv: Firmicutes
docker.synapse.org/syn35594394/early@sha256:17974d8380392bac89fe46280c695c38d5f895ce403afa6fb9e33f5b8f194d46	taxonomy/taxonomy_relabd.genus.csv	Fusobacterium	0.335525	TRUE	docker.synapse.org/syn35594394/early	sha256:17974d8380392bac89fe46280c695c38d5f895ce403afa6fb9e33f5b8f194d46	Challenge 2	syn36314881	3452101	syn36314881	0.8571	0.394	0.7027	KBJ	taxonomy_relabd.genus.csv: Fusobacterium
docker.synapse.org/syn35594394/early@sha256:17974d8380392bac89fe46280c695c38d5f895ce403afa6fb9e33f5b8f194d46	taxonomy/taxonomy_relabd.genus.csv	Gardnerella	1.11e-13	TRUE	docker.synapse.org/syn35594394/early	sha256:17974d8380392bac89fe46280c695c38d5f895ce403afa6fb9e33f5b8f194d46	Challenge 2	syn36314881	3452101	syn36314881	0.8571	0.394	0.7027	KBJ	taxonomy_relabd.genus.csv: Gardnerella
docker.synapse.org/syn35594394/early@sha256:17974d8380392bac89fe46280c695c38d5f895ce403afa6fb9e33f5b8f194d46	taxonomy/taxonomy_relabd.genus.csv	Gemella	1.11e-13	TRUE	docker.synapse.org/syn35594394/early	sha256:17974d8380392bac89fe46280c695c38d5f895ce403afa6fb9e33f5b8f194d46	Challenge 2	syn36314881	3452101	syn36314881	0.8571	0.394	0.7027	KBJ	taxonomy_relabd.genus.csv: Gemella
docker.synapse.org/syn35594394/early@sha256:17974d8380392bac89fe46280c695c38d5f895ce403afa6fb9e33f5b8f194d46	taxonomy/taxonomy_relabd.genus.csv	Haemophilus	0.336818	TRUE	docker.synapse.org/syn35594394/early	sha256:17974d8380392bac89fe46280c695c38d5f895ce403afa6fb9e33f5b8f194d46	Challenge 2	syn36314881	3452101	syn36314881	0.8571	0.394	0.7027	KBJ	taxonomy_relabd.genus.csv: Haemophilus
docker.synapse.org/syn35594394/early@sha256:17974d8380392bac89fe46280c695c38d5f895ce403afa6fb9e33f5b8f194d46	taxonomy/taxonomy_relabd.genus.csv	Helcococcus	1.11e-13	TRUE	docker.synapse.org/syn35594394/early	sha256:17974d8380392bac89fe46280c695c38d5f895ce403afa6fb9e33f5b8f194d46	Challenge 2	syn36314881	3452101	syn36314881	0.8571	0.394	0.7027	KBJ	taxonomy_relabd.genus.csv: Helcococcus
docker.synapse.org/syn35594394/early@sha256:17974d8380392bac89fe46280c695c38d5f895ce403afa6fb9e33f5b8f194d46	taxonomy/taxonomy_relabd.genus.csv	Howardella	0.266721	TRUE	docker.synapse.org/syn35594394/early	sha256:17974d8380392bac89fe46280c695c38d5f895ce403afa6fb9e33f5b8f194d46	Challenge 2	syn36314881	3452101	syn36314881	0.8571	0.394	0.7027	KBJ	taxonomy_relabd.genus.csv: Howardella
docker.synapse.org/syn35594394/early@sha256:17974d8380392bac89fe46280c695c38d5f895ce403afa6fb9e33f5b8f194d46	taxonomy/taxonomy_relabd.genus.csv	Hungateiclostridiaceae	0.272966	TRUE	docker.synapse.org/syn35594394/early	sha256:17974d8380392bac89fe46280c695c38d5f895ce403afa6fb9e33f5b8f194d46	Challenge 2	syn36314881	3452101	syn36314881	0.8571	0.394	0.7027	KBJ	taxonomy_relabd.genus.csv: Hungateiclostridiaceae
docker.synapse.org/syn35594394/early@sha256:17974d8380392bac89fe46280c695c38d5f895ce403afa6fb9e33f5b8f194d46	taxonomy/taxonomy_relabd.genus.csv	Lachnospiraceae	1.11e-13	TRUE	docker.synapse.org/syn35594394/early	sha256:17974d8380392bac89fe46280c695c38d5f895ce403afa6fb9e33f5b8f194d46	Challenge 2	syn36314881	3452101	syn36314881	0.8571	0.394	0.7027	KBJ	taxonomy_relabd.genus.csv: Lachnospiraceae
docker.synapse.org/syn35594394/early@sha256:17974d8380392bac89fe46280c695c38d5f895ce403afa6fb9e33f5b8f194d46	taxonomy/taxonomy_relabd.genus.csv	Lactobacillus	0.543076	TRUE	docker.synapse.org/syn35594394/early	sha256:17974d8380392bac89fe46280c695c38d5f895ce403afa6fb9e33f5b8f194d46	Challenge 2	syn36314881	3452101	syn36314881	0.8571	0.394	0.7027	KBJ	taxonomy_relabd.genus.csv: Lactobacillus
docker.synapse.org/syn35594394/early@sha256:17974d8380392bac89fe46280c695c38d5f895ce403afa6fb9e33f5b8f194d46	taxonomy/taxonomy_relabd.genus.csv	Lagierella	1.11e-13	TRUE	docker.synapse.org/syn35594394/early	sha256:17974d8380392bac89fe46280c695c38d5f895ce403afa6fb9e33f5b8f194d46	Challenge 2	syn36314881	3452101	syn36314881	0.8571	0.394	0.7027	KBJ	taxonomy_relabd.genus.csv: Lagierella
docker.synapse.org/syn35594394/early@sha256:17974d8380392bac89fe46280c695c38d5f895ce403afa6fb9e33f5b8f194d46	taxonomy/taxonomy_relabd.genus.csv	Lawsonella	1.11e-13	TRUE	docker.synapse.org/syn35594394/early	sha256:17974d8380392bac89fe46280c695c38d5f895ce403afa6fb9e33f5b8f194d46	Challenge 2	syn36314881	3452101	syn36314881	0.8571	0.394	0.7027	KBJ	taxonomy_relabd.genus.csv: Lawsonella
docker.synapse.org/syn35594394/early@sha256:17974d8380392bac89fe46280c695c38d5f895ce403afa6fb9e33f5b8f194d46	taxonomy/taxonomy_relabd.genus.csv	Megasphaera	1.11e-13	TRUE	docker.synapse.org/syn35594394/early	sha256:17974d8380392bac89fe46280c695c38d5f895ce403afa6fb9e33f5b8f194d46	Challenge 2	syn36314881	3452101	syn36314881	0.8571	0.394	0.7027	KBJ	taxonomy_relabd.genus.csv: Megasphaera
docker.synapse.org/syn35594394/early@sha256:17974d8380392bac89fe46280c695c38d5f895ce403afa6fb9e33f5b8f194d46	taxonomy/taxonomy_relabd.genus.csv	Mobiluncus	0.327909	TRUE	docker.synapse.org/syn35594394/early	sha256:17974d8380392bac89fe46280c695c38d5f895ce403afa6fb9e33f5b8f194d46	Challenge 2	syn36314881	3452101	syn36314881	0.8571	0.394	0.7027	KBJ	taxonomy_relabd.genus.csv: Mobiluncus
docker.synapse.org/syn35594394/early@sha256:17974d8380392bac89fe46280c695c38d5f895ce403afa6fb9e33f5b8f194d46	taxonomy/taxonomy_relabd.genus.csv	Murdochiella/Levyella	1.11e-13	TRUE	docker.synapse.org/syn35594394/early	sha256:17974d8380392bac89fe46280c695c38d5f895ce403afa6fb9e33f5b8f194d46	Challenge 2	syn36314881	3452101	syn36314881	0.8571	0.394	0.7027	KBJ	taxonomy_relabd.genus.csv: Murdochiella/Levyella
docker.synapse.org/syn35594394/early@sha256:17974d8380392bac89fe46280c695c38d5f895ce403afa6fb9e33f5b8f194d46	taxonomy/taxonomy_relabd.genus.csv	Mycoplasma	0.364866	TRUE	docker.synapse.org/syn35594394/early	sha256:17974d8380392bac89fe46280c695c38d5f895ce403afa6fb9e33f5b8f194d46	Challenge 2	syn36314881	3452101	syn36314881	0.8571	0.394	0.7027	KBJ	taxonomy_relabd.genus.csv: Mycoplasma
docker.synapse.org/syn35594394/early@sha256:17974d8380392bac89fe46280c695c38d5f895ce403afa6fb9e33f5b8f194d46	taxonomy/taxonomy_relabd.genus.csv	Negativicoccus	1.11e-13	TRUE	docker.synapse.org/syn35594394/early	sha256:17974d8380392bac89fe46280c695c38d5f895ce403afa6fb9e33f5b8f194d46	Challenge 2	syn36314881	3452101	syn36314881	0.8571	0.394	0.7027	KBJ	taxonomy_relabd.genus.csv: Negativicoccus
docker.synapse.org/syn35594394/early@sha256:17974d8380392bac89fe46280c695c38d5f895ce403afa6fb9e33f5b8f194d46	taxonomy/taxonomy_relabd.genus.csv	Neisseria	0.262846	TRUE	docker.synapse.org/syn35594394/early	sha256:17974d8380392bac89fe46280c695c38d5f895ce403afa6fb9e33f5b8f194d46	Challenge 2	syn36314881	3452101	syn36314881	0.8571	0.394	0.7027	KBJ	taxonomy_relabd.genus.csv: Neisseria
docker.synapse.org/syn35594394/early@sha256:17974d8380392bac89fe46280c695c38d5f895ce403afa6fb9e33f5b8f194d46	taxonomy/taxonomy_relabd.genus.csv	Olegusella	1.11e-13	TRUE	docker.synapse.org/syn35594394/early	sha256:17974d8380392bac89fe46280c695c38d5f895ce403afa6fb9e33f5b8f194d46	Challenge 2	syn36314881	3452101	syn36314881	0.8571	0.394	0.7027	KBJ	taxonomy_relabd.genus.csv: Olegusella
docker.synapse.org/syn35594394/early@sha256:17974d8380392bac89fe46280c695c38d5f895ce403afa6fb9e33f5b8f194d46	taxonomy/taxonomy_relabd.genus.csv	Parvimonas	1.11e-13	TRUE	docker.synapse.org/syn35594394/early	sha256:17974d8380392bac89fe46280c695c38d5f895ce403afa6fb9e33f5b8f194d46	Challenge 2	syn36314881	3452101	syn36314881	0.8571	0.394	0.7027	KBJ	taxonomy_relabd.genus.csv: Parvimonas
docker.synapse.org/syn35594394/early@sha256:17974d8380392bac89fe46280c695c38d5f895ce403afa6fb9e33f5b8f194d46	taxonomy/taxonomy_relabd.genus.csv	Peptococcus	0.464873	TRUE	docker.synapse.org/syn35594394/early	sha256:17974d8380392bac89fe46280c695c38d5f895ce403afa6fb9e33f5b8f194d46	Challenge 2	syn36314881	3452101	syn36314881	0.8571	0.394	0.7027	KBJ	taxonomy_relabd.genus.csv: Peptococcus
docker.synapse.org/syn35594394/early@sha256:17974d8380392bac89fe46280c695c38d5f895ce403afa6fb9e33f5b8f194d46	taxonomy/taxonomy_relabd.genus.csv	Peptoniphilus	0.353671	TRUE	docker.synapse.org/syn35594394/early	sha256:17974d8380392bac89fe46280c695c38d5f895ce403afa6fb9e33f5b8f194d46	Challenge 2	syn36314881	3452101	syn36314881	0.8571	0.394	0.7027	KBJ	taxonomy_relabd.genus.csv: Peptoniphilus
docker.synapse.org/syn35594394/early@sha256:17974d8380392bac89fe46280c695c38d5f895ce403afa6fb9e33f5b8f194d46	taxonomy/taxonomy_relabd.genus.csv	Peptostreptococcus	0.335109	TRUE	docker.synapse.org/syn35594394/early	sha256:17974d8380392bac89fe46280c695c38d5f895ce403afa6fb9e33f5b8f194d46	Challenge 2	syn36314881	3452101	syn36314881	0.8571	0.394	0.7027	KBJ	taxonomy_relabd.genus.csv: Peptostreptococcus
docker.synapse.org/syn35594394/early@sha256:17974d8380392bac89fe46280c695c38d5f895ce403afa6fb9e33f5b8f194d46	taxonomy/taxonomy_relabd.genus.csv	Porphyromonas	1.11e-13	TRUE	docker.synapse.org/syn35594394/early	sha256:17974d8380392bac89fe46280c695c38d5f895ce403afa6fb9e33f5b8f194d46	Challenge 2	syn36314881	3452101	syn36314881	0.8571	0.394	0.7027	KBJ	taxonomy_relabd.genus.csv: Porphyromonas
docker.synapse.org/syn35594394/early@sha256:17974d8380392bac89fe46280c695c38d5f895ce403afa6fb9e33f5b8f194d46	taxonomy/taxonomy_relabd.genus.csv	Prevotella	0.474632	TRUE	docker.synapse.org/syn35594394/early	sha256:17974d8380392bac89fe46280c695c38d5f895ce403afa6fb9e33f5b8f194d46	Challenge 2	syn36314881	3452101	syn36314881	0.8571	0.394	0.7027	KBJ	taxonomy_relabd.genus.csv: Prevotella
docker.synapse.org/syn35594394/early@sha256:17974d8380392bac89fe46280c695c38d5f895ce403afa6fb9e33f5b8f194d46	taxonomy/taxonomy_relabd.genus.csv	Pseudoglutamicibacter	1.11e-13	TRUE	docker.synapse.org/syn35594394/early	sha256:17974d8380392bac89fe46280c695c38d5f895ce403afa6fb9e33f5b8f194d46	Challenge 2	syn36314881	3452101	syn36314881	0.8571	0.394	0.7027	KBJ	taxonomy_relabd.genus.csv: Pseudoglutamicibacter
docker.synapse.org/syn35594394/early@sha256:17974d8380392bac89fe46280c695c38d5f895ce403afa6fb9e33f5b8f194d46	taxonomy/taxonomy_relabd.genus.csv	Pseudomonas	1.11e-13	TRUE	docker.synapse.org/syn35594394/early	sha256:17974d8380392bac89fe46280c695c38d5f895ce403afa6fb9e33f5b8f194d46	Challenge 2	syn36314881	3452101	syn36314881	0.8571	0.394	0.7027	KBJ	taxonomy_relabd.genus.csv: Pseudomonas
docker.synapse.org/syn35594394/early@sha256:17974d8380392bac89fe46280c695c38d5f895ce403afa6fb9e33f5b8f194d46	taxonomy/taxonomy_relabd.genus.csv	Ruminococcaceae	1.11e-13	TRUE	docker.synapse.org/syn35594394/early	sha256:17974d8380392bac89fe46280c695c38d5f895ce403afa6fb9e33f5b8f194d46	Challenge 2	syn36314881	3452101	syn36314881	0.8571	0.394	0.7027	KBJ	taxonomy_relabd.genus.csv: Ruminococcaceae
docker.synapse.org/syn35594394/early@sha256:17974d8380392bac89fe46280c695c38d5f895ce403afa6fb9e33f5b8f194d46	taxonomy/taxonomy_relabd.genus.csv	Schaalia	0.299022	TRUE	docker.synapse.org/syn35594394/early	sha256:17974d8380392bac89fe46280c695c38d5f895ce403afa6fb9e33f5b8f194d46	Challenge 2	syn36314881	3452101	syn36314881	0.8571	0.394	0.7027	KBJ	taxonomy_relabd.genus.csv: Schaalia
docker.synapse.org/syn35594394/early@sha256:17974d8380392bac89fe46280c695c38d5f895ce403afa6fb9e33f5b8f194d46	taxonomy/taxonomy_relabd.genus.csv	Sneathia	0.304704	TRUE	docker.synapse.org/syn35594394/early	sha256:17974d8380392bac89fe46280c695c38d5f895ce403afa6fb9e33f5b8f194d46	Challenge 2	syn36314881	3452101	syn36314881	0.8571	0.394	0.7027	KBJ	taxonomy_relabd.genus.csv: Sneathia
docker.synapse.org/syn35594394/early@sha256:17974d8380392bac89fe46280c695c38d5f895ce403afa6fb9e33f5b8f194d46	taxonomy/taxonomy_relabd.genus.csv	Staphylococcus	1.11e-13	TRUE	docker.synapse.org/syn35594394/early	sha256:17974d8380392bac89fe46280c695c38d5f895ce403afa6fb9e33f5b8f194d46	Challenge 2	syn36314881	3452101	syn36314881	0.8571	0.394	0.7027	KBJ	taxonomy_relabd.genus.csv: Staphylococcus
docker.synapse.org/syn35594394/early@sha256:17974d8380392bac89fe46280c695c38d5f895ce403afa6fb9e33f5b8f194d46	taxonomy/taxonomy_relabd.genus.csv	Streptococcus	0.396096	TRUE	docker.synapse.org/syn35594394/early	sha256:17974d8380392bac89fe46280c695c38d5f895ce403afa6fb9e33f5b8f194d46	Challenge 2	syn36314881	3452101	syn36314881	0.8571	0.394	0.7027	KBJ	taxonomy_relabd.genus.csv: Streptococcus
docker.synapse.org/syn35594394/early@sha256:17974d8380392bac89fe46280c695c38d5f895ce403afa6fb9e33f5b8f194d46	taxonomy/taxonomy_relabd.genus.csv	Sutterella	0.293139	TRUE	docker.synapse.org/syn35594394/early	sha256:17974d8380392bac89fe46280c695c38d5f895ce403afa6fb9e33f5b8f194d46	Challenge 2	syn36314881	3452101	syn36314881	0.8571	0.394	0.7027	KBJ	taxonomy_relabd.genus.csv: Sutterella
docker.synapse.org/syn35594394/early@sha256:17974d8380392bac89fe46280c695c38d5f895ce403afa6fb9e33f5b8f194d46	taxonomy/taxonomy_relabd.genus.csv	Terrabacteria group	1.11e-13	TRUE	docker.synapse.org/syn35594394/early	sha256:17974d8380392bac89fe46280c695c38d5f895ce403afa6fb9e33f5b8f194d46	Challenge 2	syn36314881	3452101	syn36314881	0.8571	0.394	0.7027	KBJ	taxonomy_relabd.genus.csv: Terrabacteria group
docker.synapse.org/syn35594394/early@sha256:17974d8380392bac89fe46280c695c38d5f895ce403afa6fb9e33f5b8f194d46	taxonomy/taxonomy_relabd.genus.csv	Ureaplasma	0.328741	TRUE	docker.synapse.org/syn35594394/early	sha256:17974d8380392bac89fe46280c695c38d5f895ce403afa6fb9e33f5b8f194d46	Challenge 2	syn36314881	3452101	syn36314881	0.8571	0.394	0.7027	KBJ	taxonomy_relabd.genus.csv: Ureaplasma
docker.synapse.org/syn35594394/early@sha256:17974d8380392bac89fe46280c695c38d5f895ce403afa6fb9e33f5b8f194d46	taxonomy/taxonomy_relabd.genus.csv	Urinicoccus	1.11e-13	TRUE	docker.synapse.org/syn35594394/early	sha256:17974d8380392bac89fe46280c695c38d5f895ce403afa6fb9e33f5b8f194d46	Challenge 2	syn36314881	3452101	syn36314881	0.8571	0.394	0.7027	KBJ	taxonomy_relabd.genus.csv: Urinicoccus
docker.synapse.org/syn35594394/early@sha256:17974d8380392bac89fe46280c695c38d5f895ce403afa6fb9e33f5b8f194d46	taxonomy/taxonomy_relabd.genus.csv	Varibaculum	1.11e-13	TRUE	docker.synapse.org/syn35594394/early	sha256:17974d8380392bac89fe46280c695c38d5f895ce403afa6fb9e33f5b8f194d46	Challenge 2	syn36314881	3452101	syn36314881	0.8571	0.394	0.7027	KBJ	taxonomy_relabd.genus.csv: Varibaculum
docker.synapse.org/syn35594394/early@sha256:17974d8380392bac89fe46280c695c38d5f895ce403afa6fb9e33f5b8f194d46	taxonomy/taxonomy_relabd.genus.csv	Veillonella	0.621176	TRUE	docker.synapse.org/syn35594394/early	sha256:17974d8380392bac89fe46280c695c38d5f895ce403afa6fb9e33f5b8f194d46	Challenge 2	syn36314881	3452101	syn36314881	0.8571	0.394	0.7027	KBJ	taxonomy_relabd.genus.csv: Veillonella
docker.synapse.org/syn35594394/early@sha256:17974d8380392bac89fe46280c695c38d5f895ce403afa6fb9e33f5b8f194d46	taxonomy/taxonomy_relabd.genus.csv	Winkia	1.11e-13	TRUE	docker.synapse.org/syn35594394/early	sha256:17974d8380392bac89fe46280c695c38d5f895ce403afa6fb9e33f5b8f194d46	Challenge 2	syn36314881	3452101	syn36314881	0.8571	0.394	0.7027	KBJ	taxonomy_relabd.genus.csv: Winkia
docker.synapse.org/syn35594394/early@sha256:17974d8380392bac89fe46280c695c38d5f895ce403afa6fb9e33f5b8f194d46	taxonomy/taxonomy_relabd.genus.csv	unclassified Bacteroidales	1.11e-13	TRUE	docker.synapse.org/syn35594394/early	sha256:17974d8380392bac89fe46280c695c38d5f895ce403afa6fb9e33f5b8f194d46	Challenge 2	syn36314881	3452101	syn36314881	0.8571	0.394	0.7027	KBJ	taxonomy_relabd.genus.csv: unclassified Bacteroidales
docker.synapse.org/syn35594394/early@sha256:17974d8380392bac89fe46280c695c38d5f895ce403afa6fb9e33f5b8f194d46	taxonomy/taxonomy_relabd.genus.csv	unclassified Lachnospiraceae	1.11e-13	TRUE	docker.synapse.org/syn35594394/early	sha256:17974d8380392bac89fe46280c695c38d5f895ce403afa6fb9e33f5b8f194d46	Challenge 2	syn36314881	3452101	syn36314881	0.8571	0.394	0.7027	KBJ	taxonomy_relabd.genus.csv: unclassified Lachnospiraceae
docker.synapse.org/syn35594394/early@sha256:b167794940989da149964ad7d8582f60715e87bb82c2301853fc1b7816afa45b	taxonomy/taxonomy_relabd.genus.csv	Achromobacter	8.36e-14	TRUE	docker.synapse.org/syn35594394/early	sha256:b167794940989da149964ad7d8582f60715e87bb82c2301853fc1b7816afa45b	Challenge 2	syn36314881	3452101	syn36314881	0.8333	0.2611	0.8649	KBJ	taxonomy_relabd.genus.csv: Achromobacter
docker.synapse.org/syn35594394/early@sha256:b167794940989da149964ad7d8582f60715e87bb82c2301853fc1b7816afa45b	taxonomy/taxonomy_relabd.genus.csv	Acinetobacter	8.36e-14	TRUE	docker.synapse.org/syn35594394/early	sha256:b167794940989da149964ad7d8582f60715e87bb82c2301853fc1b7816afa45b	Challenge 2	syn36314881	3452101	syn36314881	0.8333	0.2611	0.8649	KBJ	taxonomy_relabd.genus.csv: Acinetobacter
docker.synapse.org/syn35594394/early@sha256:b167794940989da149964ad7d8582f60715e87bb82c2301853fc1b7816afa45b	taxonomy/taxonomy_relabd.genus.csv	Actinomyces	8.36e-14	TRUE	docker.synapse.org/syn35594394/early	sha256:b167794940989da149964ad7d8582f60715e87bb82c2301853fc1b7816afa45b	Challenge 2	syn36314881	3452101	syn36314881	0.8333	0.2611	0.8649	KBJ	taxonomy_relabd.genus.csv: Actinomyces
docker.synapse.org/syn35594394/early@sha256:b167794940989da149964ad7d8582f60715e87bb82c2301853fc1b7816afa45b	taxonomy/taxonomy_relabd.genus.csv	Actinomyces/Gleimia	8.36e-14	TRUE	docker.synapse.org/syn35594394/early	sha256:b167794940989da149964ad7d8582f60715e87bb82c2301853fc1b7816afa45b	Challenge 2	syn36314881	3452101	syn36314881	0.8333	0.2611	0.8649	KBJ	taxonomy_relabd.genus.csv: Actinomyces/Gleimia
docker.synapse.org/syn35594394/early@sha256:b167794940989da149964ad7d8582f60715e87bb82c2301853fc1b7816afa45b	taxonomy/taxonomy_relabd.genus.csv	Aerococcus	0.30584	TRUE	docker.synapse.org/syn35594394/early	sha256:b167794940989da149964ad7d8582f60715e87bb82c2301853fc1b7816afa45b	Challenge 2	syn36314881	3452101	syn36314881	0.8333	0.2611	0.8649	KBJ	taxonomy_relabd.genus.csv: Aerococcus
docker.synapse.org/syn35594394/early@sha256:b167794940989da149964ad7d8582f60715e87bb82c2301853fc1b7816afa45b	taxonomy/taxonomy_relabd.genus.csv	Anaerococcus	8.36e-14	TRUE	docker.synapse.org/syn35594394/early	sha256:b167794940989da149964ad7d8582f60715e87bb82c2301853fc1b7816afa45b	Challenge 2	syn36314881	3452101	syn36314881	0.8333	0.2611	0.8649	KBJ	taxonomy_relabd.genus.csv: Anaerococcus
docker.synapse.org/syn35594394/early@sha256:b167794940989da149964ad7d8582f60715e87bb82c2301853fc1b7816afa45b	taxonomy/taxonomy_relabd.genus.csv	Arcanobacterium	0.401107	TRUE	docker.synapse.org/syn35594394/early	sha256:b167794940989da149964ad7d8582f60715e87bb82c2301853fc1b7816afa45b	Challenge 2	syn36314881	3452101	syn36314881	0.8333	0.2611	0.8649	KBJ	taxonomy_relabd.genus.csv: Arcanobacterium
docker.synapse.org/syn35594394/early@sha256:b167794940989da149964ad7d8582f60715e87bb82c2301853fc1b7816afa45b	taxonomy/taxonomy_relabd.genus.csv	Atopobium	8.36e-14	TRUE	docker.synapse.org/syn35594394/early	sha256:b167794940989da149964ad7d8582f60715e87bb82c2301853fc1b7816afa45b	Challenge 2	syn36314881	3452101	syn36314881	0.8333	0.2611	0.8649	KBJ	taxonomy_relabd.genus.csv: Atopobium
docker.synapse.org/syn35594394/early@sha256:b167794940989da149964ad7d8582f60715e87bb82c2301853fc1b7816afa45b	taxonomy/taxonomy_relabd.genus.csv	Bacteria <bacteria>	8.36e-14	TRUE	docker.synapse.org/syn35594394/early	sha256:b167794940989da149964ad7d8582f60715e87bb82c2301853fc1b7816afa45b	Challenge 2	syn36314881	3452101	syn36314881	0.8333	0.2611	0.8649	KBJ	taxonomy_relabd.genus.csv: Bacteria <bacteria>
docker.synapse.org/syn35594394/early@sha256:b167794940989da149964ad7d8582f60715e87bb82c2301853fc1b7816afa45b	taxonomy/taxonomy_relabd.genus.csv	Bacteroidales	8.36e-14	TRUE	docker.synapse.org/syn35594394/early	sha256:b167794940989da149964ad7d8582f60715e87bb82c2301853fc1b7816afa45b	Challenge 2	syn36314881	3452101	syn36314881	0.8333	0.2611	0.8649	KBJ	taxonomy_relabd.genus.csv: Bacteroidales
docker.synapse.org/syn35594394/early@sha256:b167794940989da149964ad7d8582f60715e87bb82c2301853fc1b7816afa45b	taxonomy/taxonomy_relabd.genus.csv	Bacteroides	8.36e-14	TRUE	docker.synapse.org/syn35594394/early	sha256:b167794940989da149964ad7d8582f60715e87bb82c2301853fc1b7816afa45b	Challenge 2	syn36314881	3452101	syn36314881	0.8333	0.2611	0.8649	KBJ	taxonomy_relabd.genus.csv: Bacteroides
docker.synapse.org/syn35594394/early@sha256:b167794940989da149964ad7d8582f60715e87bb82c2301853fc1b7816afa45b	taxonomy/taxonomy_relabd.genus.csv	Bifidobacterium	8.36e-14	TRUE	docker.synapse.org/syn35594394/early	sha256:b167794940989da149964ad7d8582f60715e87bb82c2301853fc1b7816afa45b	Challenge 2	syn36314881	3452101	syn36314881	0.8333	0.2611	0.8649	KBJ	taxonomy_relabd.genus.csv: Bifidobacterium
docker.synapse.org/syn35594394/early@sha256:b167794940989da149964ad7d8582f60715e87bb82c2301853fc1b7816afa45b	taxonomy/taxonomy_relabd.genus.csv	Blautia	8.36e-14	TRUE	docker.synapse.org/syn35594394/early	sha256:b167794940989da149964ad7d8582f60715e87bb82c2301853fc1b7816afa45b	Challenge 2	syn36314881	3452101	syn36314881	0.8333	0.2611	0.8649	KBJ	taxonomy_relabd.genus.csv: Blautia
docker.synapse.org/syn35594394/early@sha256:b167794940989da149964ad7d8582f60715e87bb82c2301853fc1b7816afa45b	taxonomy/taxonomy_relabd.genus.csv	Brevibacterium	8.36e-14	TRUE	docker.synapse.org/syn35594394/early	sha256:b167794940989da149964ad7d8582f60715e87bb82c2301853fc1b7816afa45b	Challenge 2	syn36314881	3452101	syn36314881	0.8333	0.2611	0.8649	KBJ	taxonomy_relabd.genus.csv: Brevibacterium
docker.synapse.org/syn35594394/early@sha256:b167794940989da149964ad7d8582f60715e87bb82c2301853fc1b7816afa45b	taxonomy/taxonomy_relabd.genus.csv	Campylobacter	8.36e-14	TRUE	docker.synapse.org/syn35594394/early	sha256:b167794940989da149964ad7d8582f60715e87bb82c2301853fc1b7816afa45b	Challenge 2	syn36314881	3452101	syn36314881	0.8333	0.2611	0.8649	KBJ	taxonomy_relabd.genus.csv: Campylobacter
docker.synapse.org/syn35594394/early@sha256:b167794940989da149964ad7d8582f60715e87bb82c2301853fc1b7816afa45b	taxonomy/taxonomy_relabd.genus.csv	Casaltella	8.36e-14	TRUE	docker.synapse.org/syn35594394/early	sha256:b167794940989da149964ad7d8582f60715e87bb82c2301853fc1b7816afa45b	Challenge 2	syn36314881	3452101	syn36314881	0.8333	0.2611	0.8649	KBJ	taxonomy_relabd.genus.csv: Casaltella
docker.synapse.org/syn35594394/early@sha256:b167794940989da149964ad7d8582f60715e87bb82c2301853fc1b7816afa45b	taxonomy/taxonomy_relabd.genus.csv	Coriobacteriia	8.36e-14	TRUE	docker.synapse.org/syn35594394/early	sha256:b167794940989da149964ad7d8582f60715e87bb82c2301853fc1b7816afa45b	Challenge 2	syn36314881	3452101	syn36314881	0.8333	0.2611	0.8649	KBJ	taxonomy_relabd.genus.csv: Coriobacteriia
docker.synapse.org/syn35594394/early@sha256:b167794940989da149964ad7d8582f60715e87bb82c2301853fc1b7816afa45b	taxonomy/taxonomy_relabd.genus.csv	Corynebacterium	8.36e-14	TRUE	docker.synapse.org/syn35594394/early	sha256:b167794940989da149964ad7d8582f60715e87bb82c2301853fc1b7816afa45b	Challenge 2	syn36314881	3452101	syn36314881	0.8333	0.2611	0.8649	KBJ	taxonomy_relabd.genus.csv: Corynebacterium
docker.synapse.org/syn35594394/early@sha256:b167794940989da149964ad7d8582f60715e87bb82c2301853fc1b7816afa45b	taxonomy/taxonomy_relabd.genus.csv	Dermabacter	0.702619	TRUE	docker.synapse.org/syn35594394/early	sha256:b167794940989da149964ad7d8582f60715e87bb82c2301853fc1b7816afa45b	Challenge 2	syn36314881	3452101	syn36314881	0.8333	0.2611	0.8649	KBJ	taxonomy_relabd.genus.csv: Dermabacter
docker.synapse.org/syn35594394/early@sha256:b167794940989da149964ad7d8582f60715e87bb82c2301853fc1b7816afa45b	taxonomy/taxonomy_relabd.genus.csv	Dialister	8.36e-14	TRUE	docker.synapse.org/syn35594394/early	sha256:b167794940989da149964ad7d8582f60715e87bb82c2301853fc1b7816afa45b	Challenge 2	syn36314881	3452101	syn36314881	0.8333	0.2611	0.8649	KBJ	taxonomy_relabd.genus.csv: Dialister
docker.synapse.org/syn35594394/early@sha256:b167794940989da149964ad7d8582f60715e87bb82c2301853fc1b7816afa45b	taxonomy/taxonomy_relabd.genus.csv	Eggerthellaceae	8.36e-14	TRUE	docker.synapse.org/syn35594394/early	sha256:b167794940989da149964ad7d8582f60715e87bb82c2301853fc1b7816afa45b	Challenge 2	syn36314881	3452101	syn36314881	0.8333	0.2611	0.8649	KBJ	taxonomy_relabd.genus.csv: Eggerthellaceae
docker.synapse.org/syn35594394/early@sha256:b167794940989da149964ad7d8582f60715e87bb82c2301853fc1b7816afa45b	taxonomy/taxonomy_relabd.genus.csv	Enterococcus	0.482049	TRUE	docker.synapse.org/syn35594394/early	sha256:b167794940989da149964ad7d8582f60715e87bb82c2301853fc1b7816afa45b	Challenge 2	syn36314881	3452101	syn36314881	0.8333	0.2611	0.8649	KBJ	taxonomy_relabd.genus.csv: Enterococcus
docker.synapse.org/syn35594394/early@sha256:b167794940989da149964ad7d8582f60715e87bb82c2301853fc1b7816afa45b	taxonomy/taxonomy_relabd.genus.csv	Escherichia	0.351456	TRUE	docker.synapse.org/syn35594394/early	sha256:b167794940989da149964ad7d8582f60715e87bb82c2301853fc1b7816afa45b	Challenge 2	syn36314881	3452101	syn36314881	0.8333	0.2611	0.8649	KBJ	taxonomy_relabd.genus.csv: Escherichia
docker.synapse.org/syn35594394/early@sha256:b167794940989da149964ad7d8582f60715e87bb82c2301853fc1b7816afa45b	taxonomy/taxonomy_relabd.genus.csv	Ezakiella	8.36e-14	TRUE	docker.synapse.org/syn35594394/early	sha256:b167794940989da149964ad7d8582f60715e87bb82c2301853fc1b7816afa45b	Challenge 2	syn36314881	3452101	syn36314881	0.8333	0.2611	0.8649	KBJ	taxonomy_relabd.genus.csv: Ezakiella
docker.synapse.org/syn35594394/early@sha256:b167794940989da149964ad7d8582f60715e87bb82c2301853fc1b7816afa45b	taxonomy/taxonomy_relabd.genus.csv	Facklamia	8.36e-14	TRUE	docker.synapse.org/syn35594394/early	sha256:b167794940989da149964ad7d8582f60715e87bb82c2301853fc1b7816afa45b	Challenge 2	syn36314881	3452101	syn36314881	0.8333	0.2611	0.8649	KBJ	taxonomy_relabd.genus.csv: Facklamia
docker.synapse.org/syn35594394/early@sha256:b167794940989da149964ad7d8582f60715e87bb82c2301853fc1b7816afa45b	taxonomy/taxonomy_relabd.genus.csv	Fastidiosipila	8.36e-14	TRUE	docker.synapse.org/syn35594394/early	sha256:b167794940989da149964ad7d8582f60715e87bb82c2301853fc1b7816afa45b	Challenge 2	syn36314881	3452101	syn36314881	0.8333	0.2611	0.8649	KBJ	taxonomy_relabd.genus.csv: Fastidiosipila
docker.synapse.org/syn35594394/early@sha256:b167794940989da149964ad7d8582f60715e87bb82c2301853fc1b7816afa45b	taxonomy/taxonomy_relabd.genus.csv	Fenollaria	8.36e-14	TRUE	docker.synapse.org/syn35594394/early	sha256:b167794940989da149964ad7d8582f60715e87bb82c2301853fc1b7816afa45b	Challenge 2	syn36314881	3452101	syn36314881	0.8333	0.2611	0.8649	KBJ	taxonomy_relabd.genus.csv: Fenollaria
docker.synapse.org/syn35594394/early@sha256:b167794940989da149964ad7d8582f60715e87bb82c2301853fc1b7816afa45b	taxonomy/taxonomy_relabd.genus.csv	Finegoldia	8.36e-14	TRUE	docker.synapse.org/syn35594394/early	sha256:b167794940989da149964ad7d8582f60715e87bb82c2301853fc1b7816afa45b	Challenge 2	syn36314881	3452101	syn36314881	0.8333	0.2611	0.8649	KBJ	taxonomy_relabd.genus.csv: Finegoldia
docker.synapse.org/syn35594394/early@sha256:b167794940989da149964ad7d8582f60715e87bb82c2301853fc1b7816afa45b	taxonomy/taxonomy_relabd.genus.csv	Firmicutes	8.36e-14	TRUE	docker.synapse.org/syn35594394/early	sha256:b167794940989da149964ad7d8582f60715e87bb82c2301853fc1b7816afa45b	Challenge 2	syn36314881	3452101	syn36314881	0.8333	0.2611	0.8649	KBJ	taxonomy_relabd.genus.csv: Firmicutes
docker.synapse.org/syn35594394/early@sha256:b167794940989da149964ad7d8582f60715e87bb82c2301853fc1b7816afa45b	taxonomy/taxonomy_relabd.genus.csv	Fusobacterium	0.292115	TRUE	docker.synapse.org/syn35594394/early	sha256:b167794940989da149964ad7d8582f60715e87bb82c2301853fc1b7816afa45b	Challenge 2	syn36314881	3452101	syn36314881	0.8333	0.2611	0.8649	KBJ	taxonomy_relabd.genus.csv: Fusobacterium
docker.synapse.org/syn35594394/early@sha256:b167794940989da149964ad7d8582f60715e87bb82c2301853fc1b7816afa45b	taxonomy/taxonomy_relabd.genus.csv	Gardnerella	8.36e-14	TRUE	docker.synapse.org/syn35594394/early	sha256:b167794940989da149964ad7d8582f60715e87bb82c2301853fc1b7816afa45b	Challenge 2	syn36314881	3452101	syn36314881	0.8333	0.2611	0.8649	KBJ	taxonomy_relabd.genus.csv: Gardnerella
docker.synapse.org/syn35594394/early@sha256:b167794940989da149964ad7d8582f60715e87bb82c2301853fc1b7816afa45b	taxonomy/taxonomy_relabd.genus.csv	Gemella	8.36e-14	TRUE	docker.synapse.org/syn35594394/early	sha256:b167794940989da149964ad7d8582f60715e87bb82c2301853fc1b7816afa45b	Challenge 2	syn36314881	3452101	syn36314881	0.8333	0.2611	0.8649	KBJ	taxonomy_relabd.genus.csv: Gemella
docker.synapse.org/syn35594394/early@sha256:b167794940989da149964ad7d8582f60715e87bb82c2301853fc1b7816afa45b	taxonomy/taxonomy_relabd.genus.csv	Haemophilus	0.264775	TRUE	docker.synapse.org/syn35594394/early	sha256:b167794940989da149964ad7d8582f60715e87bb82c2301853fc1b7816afa45b	Challenge 2	syn36314881	3452101	syn36314881	0.8333	0.2611	0.8649	KBJ	taxonomy_relabd.genus.csv: Haemophilus
docker.synapse.org/syn35594394/early@sha256:b167794940989da149964ad7d8582f60715e87bb82c2301853fc1b7816afa45b	taxonomy/taxonomy_relabd.genus.csv	Helcococcus	8.36e-14	TRUE	docker.synapse.org/syn35594394/early	sha256:b167794940989da149964ad7d8582f60715e87bb82c2301853fc1b7816afa45b	Challenge 2	syn36314881	3452101	syn36314881	0.8333	0.2611	0.8649	KBJ	taxonomy_relabd.genus.csv: Helcococcus
docker.synapse.org/syn35594394/early@sha256:b167794940989da149964ad7d8582f60715e87bb82c2301853fc1b7816afa45b	taxonomy/taxonomy_relabd.genus.csv	Howardella	0.276033	TRUE	docker.synapse.org/syn35594394/early	sha256:b167794940989da149964ad7d8582f60715e87bb82c2301853fc1b7816afa45b	Challenge 2	syn36314881	3452101	syn36314881	0.8333	0.2611	0.8649	KBJ	taxonomy_relabd.genus.csv: Howardella
docker.synapse.org/syn35594394/early@sha256:b167794940989da149964ad7d8582f60715e87bb82c2301853fc1b7816afa45b	taxonomy/taxonomy_relabd.genus.csv	Hungateiclostridiaceae	0.303359	TRUE	docker.synapse.org/syn35594394/early	sha256:b167794940989da149964ad7d8582f60715e87bb82c2301853fc1b7816afa45b	Challenge 2	syn36314881	3452101	syn36314881	0.8333	0.2611	0.8649	KBJ	taxonomy_relabd.genus.csv: Hungateiclostridiaceae
docker.synapse.org/syn35594394/early@sha256:b167794940989da149964ad7d8582f60715e87bb82c2301853fc1b7816afa45b	taxonomy/taxonomy_relabd.genus.csv	Lachnospiraceae	8.36e-14	TRUE	docker.synapse.org/syn35594394/early	sha256:b167794940989da149964ad7d8582f60715e87bb82c2301853fc1b7816afa45b	Challenge 2	syn36314881	3452101	syn36314881	0.8333	0.2611	0.8649	KBJ	taxonomy_relabd.genus.csv: Lachnospiraceae
docker.synapse.org/syn35594394/early@sha256:b167794940989da149964ad7d8582f60715e87bb82c2301853fc1b7816afa45b	taxonomy/taxonomy_relabd.genus.csv	Lactobacillus	0.411062	TRUE	docker.synapse.org/syn35594394/early	sha256:b167794940989da149964ad7d8582f60715e87bb82c2301853fc1b7816afa45b	Challenge 2	syn36314881	3452101	syn36314881	0.8333	0.2611	0.8649	KBJ	taxonomy_relabd.genus.csv: Lactobacillus
docker.synapse.org/syn35594394/early@sha256:b167794940989da149964ad7d8582f60715e87bb82c2301853fc1b7816afa45b	taxonomy/taxonomy_relabd.genus.csv	Lagierella	8.36e-14	TRUE	docker.synapse.org/syn35594394/early	sha256:b167794940989da149964ad7d8582f60715e87bb82c2301853fc1b7816afa45b	Challenge 2	syn36314881	3452101	syn36314881	0.8333	0.2611	0.8649	KBJ	taxonomy_relabd.genus.csv: Lagierella
docker.synapse.org/syn35594394/early@sha256:b167794940989da149964ad7d8582f60715e87bb82c2301853fc1b7816afa45b	taxonomy/taxonomy_relabd.genus.csv	Lawsonella	8.36e-14	TRUE	docker.synapse.org/syn35594394/early	sha256:b167794940989da149964ad7d8582f60715e87bb82c2301853fc1b7816afa45b	Challenge 2	syn36314881	3452101	syn36314881	0.8333	0.2611	0.8649	KBJ	taxonomy_relabd.genus.csv: Lawsonella
docker.synapse.org/syn35594394/early@sha256:b167794940989da149964ad7d8582f60715e87bb82c2301853fc1b7816afa45b	taxonomy/taxonomy_relabd.genus.csv	Megasphaera	8.36e-14	TRUE	docker.synapse.org/syn35594394/early	sha256:b167794940989da149964ad7d8582f60715e87bb82c2301853fc1b7816afa45b	Challenge 2	syn36314881	3452101	syn36314881	0.8333	0.2611	0.8649	KBJ	taxonomy_relabd.genus.csv: Megasphaera
docker.synapse.org/syn35594394/early@sha256:b167794940989da149964ad7d8582f60715e87bb82c2301853fc1b7816afa45b	taxonomy/taxonomy_relabd.genus.csv	Mobiluncus	0.313856	TRUE	docker.synapse.org/syn35594394/early	sha256:b167794940989da149964ad7d8582f60715e87bb82c2301853fc1b7816afa45b	Challenge 2	syn36314881	3452101	syn36314881	0.8333	0.2611	0.8649	KBJ	taxonomy_relabd.genus.csv: Mobiluncus
docker.synapse.org/syn35594394/early@sha256:b167794940989da149964ad7d8582f60715e87bb82c2301853fc1b7816afa45b	taxonomy/taxonomy_relabd.genus.csv	Murdochiella/Levyella	8.36e-14	TRUE	docker.synapse.org/syn35594394/early	sha256:b167794940989da149964ad7d8582f60715e87bb82c2301853fc1b7816afa45b	Challenge 2	syn36314881	3452101	syn36314881	0.8333	0.2611	0.8649	KBJ	taxonomy_relabd.genus.csv: Murdochiella/Levyella
docker.synapse.org/syn35594394/early@sha256:b167794940989da149964ad7d8582f60715e87bb82c2301853fc1b7816afa45b	taxonomy/taxonomy_relabd.genus.csv	Mycoplasma	0.370109	TRUE	docker.synapse.org/syn35594394/early	sha256:b167794940989da149964ad7d8582f60715e87bb82c2301853fc1b7816afa45b	Challenge 2	syn36314881	3452101	syn36314881	0.8333	0.2611	0.8649	KBJ	taxonomy_relabd.genus.csv: Mycoplasma
docker.synapse.org/syn35594394/early@sha256:b167794940989da149964ad7d8582f60715e87bb82c2301853fc1b7816afa45b	taxonomy/taxonomy_relabd.genus.csv	Negativicoccus	8.36e-14	TRUE	docker.synapse.org/syn35594394/early	sha256:b167794940989da149964ad7d8582f60715e87bb82c2301853fc1b7816afa45b	Challenge 2	syn36314881	3452101	syn36314881	0.8333	0.2611	0.8649	KBJ	taxonomy_relabd.genus.csv: Negativicoccus
docker.synapse.org/syn35594394/early@sha256:b167794940989da149964ad7d8582f60715e87bb82c2301853fc1b7816afa45b	taxonomy/taxonomy_relabd.genus.csv	Neisseria	0.307946	TRUE	docker.synapse.org/syn35594394/early	sha256:b167794940989da149964ad7d8582f60715e87bb82c2301853fc1b7816afa45b	Challenge 2	syn36314881	3452101	syn36314881	0.8333	0.2611	0.8649	KBJ	taxonomy_relabd.genus.csv: Neisseria
docker.synapse.org/syn35594394/early@sha256:b167794940989da149964ad7d8582f60715e87bb82c2301853fc1b7816afa45b	taxonomy/taxonomy_relabd.genus.csv	Olegusella	8.36e-14	TRUE	docker.synapse.org/syn35594394/early	sha256:b167794940989da149964ad7d8582f60715e87bb82c2301853fc1b7816afa45b	Challenge 2	syn36314881	3452101	syn36314881	0.8333	0.2611	0.8649	KBJ	taxonomy_relabd.genus.csv: Olegusella
docker.synapse.org/syn35594394/early@sha256:b167794940989da149964ad7d8582f60715e87bb82c2301853fc1b7816afa45b	taxonomy/taxonomy_relabd.genus.csv	Parvimonas	8.36e-14	TRUE	docker.synapse.org/syn35594394/early	sha256:b167794940989da149964ad7d8582f60715e87bb82c2301853fc1b7816afa45b	Challenge 2	syn36314881	3452101	syn36314881	0.8333	0.2611	0.8649	KBJ	taxonomy_relabd.genus.csv: Parvimonas
docker.synapse.org/syn35594394/early@sha256:b167794940989da149964ad7d8582f60715e87bb82c2301853fc1b7816afa45b	taxonomy/taxonomy_relabd.genus.csv	Peptococcus	0.438662	TRUE	docker.synapse.org/syn35594394/early	sha256:b167794940989da149964ad7d8582f60715e87bb82c2301853fc1b7816afa45b	Challenge 2	syn36314881	3452101	syn36314881	0.8333	0.2611	0.8649	KBJ	taxonomy_relabd.genus.csv: Peptococcus
docker.synapse.org/syn35594394/early@sha256:b167794940989da149964ad7d8582f60715e87bb82c2301853fc1b7816afa45b	taxonomy/taxonomy_relabd.genus.csv	Peptoniphilus	0.393175	TRUE	docker.synapse.org/syn35594394/early	sha256:b167794940989da149964ad7d8582f60715e87bb82c2301853fc1b7816afa45b	Challenge 2	syn36314881	3452101	syn36314881	0.8333	0.2611	0.8649	KBJ	taxonomy_relabd.genus.csv: Peptoniphilus
docker.synapse.org/syn35594394/early@sha256:b167794940989da149964ad7d8582f60715e87bb82c2301853fc1b7816afa45b	taxonomy/taxonomy_relabd.genus.csv	Peptostreptococcus	0.334763	TRUE	docker.synapse.org/syn35594394/early	sha256:b167794940989da149964ad7d8582f60715e87bb82c2301853fc1b7816afa45b	Challenge 2	syn36314881	3452101	syn36314881	0.8333	0.2611	0.8649	KBJ	taxonomy_relabd.genus.csv: Peptostreptococcus
docker.synapse.org/syn35594394/early@sha256:b167794940989da149964ad7d8582f60715e87bb82c2301853fc1b7816afa45b	taxonomy/taxonomy_relabd.genus.csv	Porphyromonas	8.36e-14	TRUE	docker.synapse.org/syn35594394/early	sha256:b167794940989da149964ad7d8582f60715e87bb82c2301853fc1b7816afa45b	Challenge 2	syn36314881	3452101	syn36314881	0.8333	0.2611	0.8649	KBJ	taxonomy_relabd.genus.csv: Porphyromonas
docker.synapse.org/syn35594394/early@sha256:b167794940989da149964ad7d8582f60715e87bb82c2301853fc1b7816afa45b	taxonomy/taxonomy_relabd.genus.csv	Prevotella	0.38743	TRUE	docker.synapse.org/syn35594394/early	sha256:b167794940989da149964ad7d8582f60715e87bb82c2301853fc1b7816afa45b	Challenge 2	syn36314881	3452101	syn36314881	0.8333	0.2611	0.8649	KBJ	taxonomy_relabd.genus.csv: Prevotella
docker.synapse.org/syn35594394/early@sha256:b167794940989da149964ad7d8582f60715e87bb82c2301853fc1b7816afa45b	taxonomy/taxonomy_relabd.genus.csv	Pseudoglutamicibacter	8.36e-14	TRUE	docker.synapse.org/syn35594394/early	sha256:b167794940989da149964ad7d8582f60715e87bb82c2301853fc1b7816afa45b	Challenge 2	syn36314881	3452101	syn36314881	0.8333	0.2611	0.8649	KBJ	taxonomy_relabd.genus.csv: Pseudoglutamicibacter
docker.synapse.org/syn35594394/early@sha256:b167794940989da149964ad7d8582f60715e87bb82c2301853fc1b7816afa45b	taxonomy/taxonomy_relabd.genus.csv	Pseudomonas	8.36e-14	TRUE	docker.synapse.org/syn35594394/early	sha256:b167794940989da149964ad7d8582f60715e87bb82c2301853fc1b7816afa45b	Challenge 2	syn36314881	3452101	syn36314881	0.8333	0.2611	0.8649	KBJ	taxonomy_relabd.genus.csv: Pseudomonas
docker.synapse.org/syn35594394/early@sha256:b167794940989da149964ad7d8582f60715e87bb82c2301853fc1b7816afa45b	taxonomy/taxonomy_relabd.genus.csv	Ruminococcaceae	8.36e-14	TRUE	docker.synapse.org/syn35594394/early	sha256:b167794940989da149964ad7d8582f60715e87bb82c2301853fc1b7816afa45b	Challenge 2	syn36314881	3452101	syn36314881	0.8333	0.2611	0.8649	KBJ	taxonomy_relabd.genus.csv: Ruminococcaceae
docker.synapse.org/syn35594394/early@sha256:b167794940989da149964ad7d8582f60715e87bb82c2301853fc1b7816afa45b	taxonomy/taxonomy_relabd.genus.csv	Schaalia	0.308726	TRUE	docker.synapse.org/syn35594394/early	sha256:b167794940989da149964ad7d8582f60715e87bb82c2301853fc1b7816afa45b	Challenge 2	syn36314881	3452101	syn36314881	0.8333	0.2611	0.8649	KBJ	taxonomy_relabd.genus.csv: Schaalia
docker.synapse.org/syn35594394/early@sha256:b167794940989da149964ad7d8582f60715e87bb82c2301853fc1b7816afa45b	taxonomy/taxonomy_relabd.genus.csv	Sneathia	0.393149	TRUE	docker.synapse.org/syn35594394/early	sha256:b167794940989da149964ad7d8582f60715e87bb82c2301853fc1b7816afa45b	Challenge 2	syn36314881	3452101	syn36314881	0.8333	0.2611	0.8649	KBJ	taxonomy_relabd.genus.csv: Sneathia
docker.synapse.org/syn35594394/early@sha256:b167794940989da149964ad7d8582f60715e87bb82c2301853fc1b7816afa45b	taxonomy/taxonomy_relabd.genus.csv	Staphylococcus	0.333511	TRUE	docker.synapse.org/syn35594394/early	sha256:b167794940989da149964ad7d8582f60715e87bb82c2301853fc1b7816afa45b	Challenge 2	syn36314881	3452101	syn36314881	0.8333	0.2611	0.8649	KBJ	taxonomy_relabd.genus.csv: Staphylococcus
docker.synapse.org/syn35594394/early@sha256:b167794940989da149964ad7d8582f60715e87bb82c2301853fc1b7816afa45b	taxonomy/taxonomy_relabd.genus.csv	Streptococcus	0.380351	TRUE	docker.synapse.org/syn35594394/early	sha256:b167794940989da149964ad7d8582f60715e87bb82c2301853fc1b7816afa45b	Challenge 2	syn36314881	3452101	syn36314881	0.8333	0.2611	0.8649	KBJ	taxonomy_relabd.genus.csv: Streptococcus
docker.synapse.org/syn35594394/early@sha256:b167794940989da149964ad7d8582f60715e87bb82c2301853fc1b7816afa45b	taxonomy/taxonomy_relabd.genus.csv	Sutterella	8.36e-14	TRUE	docker.synapse.org/syn35594394/early	sha256:b167794940989da149964ad7d8582f60715e87bb82c2301853fc1b7816afa45b	Challenge 2	syn36314881	3452101	syn36314881	0.8333	0.2611	0.8649	KBJ	taxonomy_relabd.genus.csv: Sutterella
docker.synapse.org/syn35594394/early@sha256:b167794940989da149964ad7d8582f60715e87bb82c2301853fc1b7816afa45b	taxonomy/taxonomy_relabd.genus.csv	Terrabacteria group	8.36e-14	TRUE	docker.synapse.org/syn35594394/early	sha256:b167794940989da149964ad7d8582f60715e87bb82c2301853fc1b7816afa45b	Challenge 2	syn36314881	3452101	syn36314881	0.8333	0.2611	0.8649	KBJ	taxonomy_relabd.genus.csv: Terrabacteria group
docker.synapse.org/syn35594394/early@sha256:b167794940989da149964ad7d8582f60715e87bb82c2301853fc1b7816afa45b	taxonomy/taxonomy_relabd.genus.csv	Ureaplasma	0.330937	TRUE	docker.synapse.org/syn35594394/early	sha256:b167794940989da149964ad7d8582f60715e87bb82c2301853fc1b7816afa45b	Challenge 2	syn36314881	3452101	syn36314881	0.8333	0.2611	0.8649	KBJ	taxonomy_relabd.genus.csv: Ureaplasma
docker.synapse.org/syn35594394/early@sha256:b167794940989da149964ad7d8582f60715e87bb82c2301853fc1b7816afa45b	taxonomy/taxonomy_relabd.genus.csv	Urinicoccus	8.36e-14	TRUE	docker.synapse.org/syn35594394/early	sha256:b167794940989da149964ad7d8582f60715e87bb82c2301853fc1b7816afa45b	Challenge 2	syn36314881	3452101	syn36314881	0.8333	0.2611	0.8649	KBJ	taxonomy_relabd.genus.csv: Urinicoccus
docker.synapse.org/syn35594394/early@sha256:b167794940989da149964ad7d8582f60715e87bb82c2301853fc1b7816afa45b	taxonomy/taxonomy_relabd.genus.csv	Varibaculum	8.36e-14	TRUE	docker.synapse.org/syn35594394/early	sha256:b167794940989da149964ad7d8582f60715e87bb82c2301853fc1b7816afa45b	Challenge 2	syn36314881	3452101	syn36314881	0.8333	0.2611	0.8649	KBJ	taxonomy_relabd.genus.csv: Varibaculum
docker.synapse.org/syn35594394/early@sha256:b167794940989da149964ad7d8582f60715e87bb82c2301853fc1b7816afa45b	taxonomy/taxonomy_relabd.genus.csv	Veillonella	0.88409	TRUE	docker.synapse.org/syn35594394/early	sha256:b167794940989da149964ad7d8582f60715e87bb82c2301853fc1b7816afa45b	Challenge 2	syn36314881	3452101	syn36314881	0.8333	0.2611	0.8649	KBJ	taxonomy_relabd.genus.csv: Veillonella
docker.synapse.org/syn35594394/early@sha256:b167794940989da149964ad7d8582f60715e87bb82c2301853fc1b7816afa45b	taxonomy/taxonomy_relabd.genus.csv	Winkia	8.36e-14	TRUE	docker.synapse.org/syn35594394/early	sha256:b167794940989da149964ad7d8582f60715e87bb82c2301853fc1b7816afa45b	Challenge 2	syn36314881	3452101	syn36314881	0.8333	0.2611	0.8649	KBJ	taxonomy_relabd.genus.csv: Winkia
docker.synapse.org/syn35594394/early@sha256:b167794940989da149964ad7d8582f60715e87bb82c2301853fc1b7816afa45b	taxonomy/taxonomy_relabd.genus.csv	unclassified Bacteroidales	8.36e-14	TRUE	docker.synapse.org/syn35594394/early	sha256:b167794940989da149964ad7d8582f60715e87bb82c2301853fc1b7816afa45b	Challenge 2	syn36314881	3452101	syn36314881	0.8333	0.2611	0.8649	KBJ	taxonomy_relabd.genus.csv: unclassified Bacteroidales
docker.synapse.org/syn35594394/early@sha256:b167794940989da149964ad7d8582f60715e87bb82c2301853fc1b7816afa45b	taxonomy/taxonomy_relabd.genus.csv	unclassified Lachnospiraceae	0.197543	TRUE	docker.synapse.org/syn35594394/early	sha256:b167794940989da149964ad7d8582f60715e87bb82c2301853fc1b7816afa45b	Challenge 2	syn36314881	3452101	syn36314881	0.8333	0.2611	0.8649	KBJ	taxonomy_relabd.genus.csv: unclassified Lachnospiraceae
docker.synapse.org/syn36397234/eptb_ensamble@sha256:1f76381b9be0c2b81fc6781a0807cfc27b1462b37699ac46e8c584854a5e6f1f	taxonomy/taxonomy_relabd.family.csv	Actinomycetaceae	0.11913	TRUE	docker.synapse.org/syn36397234/eptb_ensamble	sha256:1f76381b9be0c2b81fc6781a0807cfc27b1462b37699ac46e8c584854a5e6f1f	Challenge 2	syn36472647	3379489	syn36472647	0.8137	0.25	0.8919	IBSE_IITM	taxonomy_relabd.family.csv: Actinomycetaceae
docker.synapse.org/syn36397234/eptb_ensamble@sha256:1f76381b9be0c2b81fc6781a0807cfc27b1462b37699ac46e8c584854a5e6f1f	taxonomy/taxonomy_relabd.family.csv	Aerococcaceae	0.118581	TRUE	docker.synapse.org/syn36397234/eptb_ensamble	sha256:1f76381b9be0c2b81fc6781a0807cfc27b1462b37699ac46e8c584854a5e6f1f	Challenge 2	syn36472647	3379489	syn36472647	0.8137	0.25	0.8919	IBSE_IITM	taxonomy_relabd.family.csv: Aerococcaceae
docker.synapse.org/syn36397234/eptb_ensamble@sha256:1f76381b9be0c2b81fc6781a0807cfc27b1462b37699ac46e8c584854a5e6f1f	taxonomy/taxonomy_relabd.family.csv	Alcaligenaceae	0.08922	TRUE	docker.synapse.org/syn36397234/eptb_ensamble	sha256:1f76381b9be0c2b81fc6781a0807cfc27b1462b37699ac46e8c584854a5e6f1f	Challenge 2	syn36472647	3379489	syn36472647	0.8137	0.25	0.8919	IBSE_IITM	taxonomy_relabd.family.csv: Alcaligenaceae
docker.synapse.org/syn36397234/eptb_ensamble@sha256:1f76381b9be0c2b81fc6781a0807cfc27b1462b37699ac46e8c584854a5e6f1f	taxonomy/taxonomy_relabd.family.csv	Atopobiaceae	0.0700675	TRUE	docker.synapse.org/syn36397234/eptb_ensamble	sha256:1f76381b9be0c2b81fc6781a0807cfc27b1462b37699ac46e8c584854a5e6f1f	Challenge 2	syn36472647	3379489	syn36472647	0.8137	0.25	0.8919	IBSE_IITM	taxonomy_relabd.family.csv: Atopobiaceae
docker.synapse.org/syn36397234/eptb_ensamble@sha256:1f76381b9be0c2b81fc6781a0807cfc27b1462b37699ac46e8c584854a5e6f1f	taxonomy/taxonomy_relabd.family.csv	Bacillales Family XI. Incertae Sedis	0.0869557	TRUE	docker.synapse.org/syn36397234/eptb_ensamble	sha256:1f76381b9be0c2b81fc6781a0807cfc27b1462b37699ac46e8c584854a5e6f1f	Challenge 2	syn36472647	3379489	syn36472647	0.8137	0.25	0.8919	IBSE_IITM	taxonomy_relabd.family.csv: Bacillales Family XI. Incertae Sedis
docker.synapse.org/syn36397234/eptb_ensamble@sha256:1f76381b9be0c2b81fc6781a0807cfc27b1462b37699ac46e8c584854a5e6f1f	taxonomy/taxonomy_relabd.family.csv	Bacteria <bacteria>	0	FALSE	docker.synapse.org/syn36397234/eptb_ensamble	sha256:1f76381b9be0c2b81fc6781a0807cfc27b1462b37699ac46e8c584854a5e6f1f	Challenge 2	syn36472647	3379489	syn36472647	0.8137	0.25	0.8919	IBSE_IITM	taxonomy_relabd.family.csv: Bacteria <bacteria>
docker.synapse.org/syn36397234/eptb_ensamble@sha256:1f76381b9be0c2b81fc6781a0807cfc27b1462b37699ac46e8c584854a5e6f1f	taxonomy/taxonomy_relabd.family.csv	Bacteroidaceae	0	FALSE	docker.synapse.org/syn36397234/eptb_ensamble	sha256:1f76381b9be0c2b81fc6781a0807cfc27b1462b37699ac46e8c584854a5e6f1f	Challenge 2	syn36472647	3379489	syn36472647	0.8137	0.25	0.8919	IBSE_IITM	taxonomy_relabd.family.csv: Bacteroidaceae
docker.synapse.org/syn36397234/eptb_ensamble@sha256:1f76381b9be0c2b81fc6781a0807cfc27b1462b37699ac46e8c584854a5e6f1f	taxonomy/taxonomy_relabd.family.csv	Bacteroidales	0	FALSE	docker.synapse.org/syn36397234/eptb_ensamble	sha256:1f76381b9be0c2b81fc6781a0807cfc27b1462b37699ac46e8c584854a5e6f1f	Challenge 2	syn36472647	3379489	syn36472647	0.8137	0.25	0.8919	IBSE_IITM	taxonomy_relabd.family.csv: Bacteroidales
docker.synapse.org/syn36397234/eptb_ensamble@sha256:1f76381b9be0c2b81fc6781a0807cfc27b1462b37699ac46e8c584854a5e6f1f	taxonomy/taxonomy_relabd.family.csv	Bifidobacteriaceae	0.182395	TRUE	docker.synapse.org/syn36397234/eptb_ensamble	sha256:1f76381b9be0c2b81fc6781a0807cfc27b1462b37699ac46e8c584854a5e6f1f	Challenge 2	syn36472647	3379489	syn36472647	0.8137	0.25	0.8919	IBSE_IITM	taxonomy_relabd.family.csv: Bifidobacteriaceae
docker.synapse.org/syn36397234/eptb_ensamble@sha256:1f76381b9be0c2b81fc6781a0807cfc27b1462b37699ac46e8c584854a5e6f1f	taxonomy/taxonomy_relabd.family.csv	Brevibacteriaceae	0	FALSE	docker.synapse.org/syn36397234/eptb_ensamble	sha256:1f76381b9be0c2b81fc6781a0807cfc27b1462b37699ac46e8c584854a5e6f1f	Challenge 2	syn36472647	3379489	syn36472647	0.8137	0.25	0.8919	IBSE_IITM	taxonomy_relabd.family.csv: Brevibacteriaceae
docker.synapse.org/syn36397234/eptb_ensamble@sha256:1f76381b9be0c2b81fc6781a0807cfc27b1462b37699ac46e8c584854a5e6f1f	taxonomy/taxonomy_relabd.family.csv	Campylobacteraceae	0	FALSE	docker.synapse.org/syn36397234/eptb_ensamble	sha256:1f76381b9be0c2b81fc6781a0807cfc27b1462b37699ac46e8c584854a5e6f1f	Challenge 2	syn36472647	3379489	syn36472647	0.8137	0.25	0.8919	IBSE_IITM	taxonomy_relabd.family.csv: Campylobacteraceae
docker.synapse.org/syn36397234/eptb_ensamble@sha256:1f76381b9be0c2b81fc6781a0807cfc27b1462b37699ac46e8c584854a5e6f1f	taxonomy/taxonomy_relabd.family.csv	Clostridiales Family XIII. Incertae Sedis	0	FALSE	docker.synapse.org/syn36397234/eptb_ensamble	sha256:1f76381b9be0c2b81fc6781a0807cfc27b1462b37699ac46e8c584854a5e6f1f	Challenge 2	syn36472647	3379489	syn36472647	0.8137	0.25	0.8919	IBSE_IITM	taxonomy_relabd.family.csv: Clostridiales Family XIII. Incertae Sedis
docker.synapse.org/syn36397234/eptb_ensamble@sha256:1f76381b9be0c2b81fc6781a0807cfc27b1462b37699ac46e8c584854a5e6f1f	taxonomy/taxonomy_relabd.family.csv	Coriobacteriaceae	0	FALSE	docker.synapse.org/syn36397234/eptb_ensamble	sha256:1f76381b9be0c2b81fc6781a0807cfc27b1462b37699ac46e8c584854a5e6f1f	Challenge 2	syn36472647	3379489	syn36472647	0.8137	0.25	0.8919	IBSE_IITM	taxonomy_relabd.family.csv: Coriobacteriaceae
docker.synapse.org/syn36397234/eptb_ensamble@sha256:1f76381b9be0c2b81fc6781a0807cfc27b1462b37699ac46e8c584854a5e6f1f	taxonomy/taxonomy_relabd.family.csv	Coriobacteriia	0	FALSE	docker.synapse.org/syn36397234/eptb_ensamble	sha256:1f76381b9be0c2b81fc6781a0807cfc27b1462b37699ac46e8c584854a5e6f1f	Challenge 2	syn36472647	3379489	syn36472647	0.8137	0.25	0.8919	IBSE_IITM	taxonomy_relabd.family.csv: Coriobacteriia
docker.synapse.org/syn36397234/eptb_ensamble@sha256:1f76381b9be0c2b81fc6781a0807cfc27b1462b37699ac46e8c584854a5e6f1f	taxonomy/taxonomy_relabd.family.csv	Corynebacteriaceae	0.187754	TRUE	docker.synapse.org/syn36397234/eptb_ensamble	sha256:1f76381b9be0c2b81fc6781a0807cfc27b1462b37699ac46e8c584854a5e6f1f	Challenge 2	syn36472647	3379489	syn36472647	0.8137	0.25	0.8919	IBSE_IITM	taxonomy_relabd.family.csv: Corynebacteriaceae
docker.synapse.org/syn36397234/eptb_ensamble@sha256:1f76381b9be0c2b81fc6781a0807cfc27b1462b37699ac46e8c584854a5e6f1f	taxonomy/taxonomy_relabd.family.csv	Dermabacteraceae	0	FALSE	docker.synapse.org/syn36397234/eptb_ensamble	sha256:1f76381b9be0c2b81fc6781a0807cfc27b1462b37699ac46e8c584854a5e6f1f	Challenge 2	syn36472647	3379489	syn36472647	0.8137	0.25	0.8919	IBSE_IITM	taxonomy_relabd.family.csv: Dermabacteraceae
docker.synapse.org/syn36397234/eptb_ensamble@sha256:1f76381b9be0c2b81fc6781a0807cfc27b1462b37699ac46e8c584854a5e6f1f	taxonomy/taxonomy_relabd.family.csv	Eggerthellaceae	0	FALSE	docker.synapse.org/syn36397234/eptb_ensamble	sha256:1f76381b9be0c2b81fc6781a0807cfc27b1462b37699ac46e8c584854a5e6f1f	Challenge 2	syn36472647	3379489	syn36472647	0.8137	0.25	0.8919	IBSE_IITM	taxonomy_relabd.family.csv: Eggerthellaceae
docker.synapse.org/syn36397234/eptb_ensamble@sha256:1f76381b9be0c2b81fc6781a0807cfc27b1462b37699ac46e8c584854a5e6f1f	taxonomy/taxonomy_relabd.family.csv	Enterobacteriaceae	0	FALSE	docker.synapse.org/syn36397234/eptb_ensamble	sha256:1f76381b9be0c2b81fc6781a0807cfc27b1462b37699ac46e8c584854a5e6f1f	Challenge 2	syn36472647	3379489	syn36472647	0.8137	0.25	0.8919	IBSE_IITM	taxonomy_relabd.family.csv: Enterobacteriaceae
docker.synapse.org/syn36397234/eptb_ensamble@sha256:1f76381b9be0c2b81fc6781a0807cfc27b1462b37699ac46e8c584854a5e6f1f	taxonomy/taxonomy_relabd.family.csv	Enterococcaceae	0	FALSE	docker.synapse.org/syn36397234/eptb_ensamble	sha256:1f76381b9be0c2b81fc6781a0807cfc27b1462b37699ac46e8c584854a5e6f1f	Challenge 2	syn36472647	3379489	syn36472647	0.8137	0.25	0.8919	IBSE_IITM	taxonomy_relabd.family.csv: Enterococcaceae
docker.synapse.org/syn36397234/eptb_ensamble@sha256:1f76381b9be0c2b81fc6781a0807cfc27b1462b37699ac46e8c584854a5e6f1f	taxonomy/taxonomy_relabd.family.csv	Erysipelotrichaceae	0	FALSE	docker.synapse.org/syn36397234/eptb_ensamble	sha256:1f76381b9be0c2b81fc6781a0807cfc27b1462b37699ac46e8c584854a5e6f1f	Challenge 2	syn36472647	3379489	syn36472647	0.8137	0.25	0.8919	IBSE_IITM	taxonomy_relabd.family.csv: Erysipelotrichaceae
docker.synapse.org/syn36397234/eptb_ensamble@sha256:1f76381b9be0c2b81fc6781a0807cfc27b1462b37699ac46e8c584854a5e6f1f	taxonomy/taxonomy_relabd.family.csv	Firmicutes	0	FALSE	docker.synapse.org/syn36397234/eptb_ensamble	sha256:1f76381b9be0c2b81fc6781a0807cfc27b1462b37699ac46e8c584854a5e6f1f	Challenge 2	syn36472647	3379489	syn36472647	0.8137	0.25	0.8919	IBSE_IITM	taxonomy_relabd.family.csv: Firmicutes
docker.synapse.org/syn36397234/eptb_ensamble@sha256:1f76381b9be0c2b81fc6781a0807cfc27b1462b37699ac46e8c584854a5e6f1f	taxonomy/taxonomy_relabd.family.csv	Flavobacteriaceae	0	FALSE	docker.synapse.org/syn36397234/eptb_ensamble	sha256:1f76381b9be0c2b81fc6781a0807cfc27b1462b37699ac46e8c584854a5e6f1f	Challenge 2	syn36472647	3379489	syn36472647	0.8137	0.25	0.8919	IBSE_IITM	taxonomy_relabd.family.csv: Flavobacteriaceae
docker.synapse.org/syn36397234/eptb_ensamble@sha256:1f76381b9be0c2b81fc6781a0807cfc27b1462b37699ac46e8c584854a5e6f1f	taxonomy/taxonomy_relabd.family.csv	Fusobacteriaceae	0	FALSE	docker.synapse.org/syn36397234/eptb_ensamble	sha256:1f76381b9be0c2b81fc6781a0807cfc27b1462b37699ac46e8c584854a5e6f1f	Challenge 2	syn36472647	3379489	syn36472647	0.8137	0.25	0.8919	IBSE_IITM	taxonomy_relabd.family.csv: Fusobacteriaceae
docker.synapse.org/syn36397234/eptb_ensamble@sha256:1f76381b9be0c2b81fc6781a0807cfc27b1462b37699ac46e8c584854a5e6f1f	taxonomy/taxonomy_relabd.family.csv	Hungateiclostridiaceae	0.141448	TRUE	docker.synapse.org/syn36397234/eptb_ensamble	sha256:1f76381b9be0c2b81fc6781a0807cfc27b1462b37699ac46e8c584854a5e6f1f	Challenge 2	syn36472647	3379489	syn36472647	0.8137	0.25	0.8919	IBSE_IITM	taxonomy_relabd.family.csv: Hungateiclostridiaceae
docker.synapse.org/syn36397234/eptb_ensamble@sha256:1f76381b9be0c2b81fc6781a0807cfc27b1462b37699ac46e8c584854a5e6f1f	taxonomy/taxonomy_relabd.family.csv	Lachnospiraceae	0.115723	TRUE	docker.synapse.org/syn36397234/eptb_ensamble	sha256:1f76381b9be0c2b81fc6781a0807cfc27b1462b37699ac46e8c584854a5e6f1f	Challenge 2	syn36472647	3379489	syn36472647	0.8137	0.25	0.8919	IBSE_IITM	taxonomy_relabd.family.csv: Lachnospiraceae
docker.synapse.org/syn36397234/eptb_ensamble@sha256:1f76381b9be0c2b81fc6781a0807cfc27b1462b37699ac46e8c584854a5e6f1f	taxonomy/taxonomy_relabd.family.csv	Lactobacillaceae	0.100475	TRUE	docker.synapse.org/syn36397234/eptb_ensamble	sha256:1f76381b9be0c2b81fc6781a0807cfc27b1462b37699ac46e8c584854a5e6f1f	Challenge 2	syn36472647	3379489	syn36472647	0.8137	0.25	0.8919	IBSE_IITM	taxonomy_relabd.family.csv: Lactobacillaceae
docker.synapse.org/syn36397234/eptb_ensamble@sha256:1f76381b9be0c2b81fc6781a0807cfc27b1462b37699ac46e8c584854a5e6f1f	taxonomy/taxonomy_relabd.family.csv	Leptotrichiaceae	0.183207	TRUE	docker.synapse.org/syn36397234/eptb_ensamble	sha256:1f76381b9be0c2b81fc6781a0807cfc27b1462b37699ac46e8c584854a5e6f1f	Challenge 2	syn36472647	3379489	syn36472647	0.8137	0.25	0.8919	IBSE_IITM	taxonomy_relabd.family.csv: Leptotrichiaceae
docker.synapse.org/syn36397234/eptb_ensamble@sha256:1f76381b9be0c2b81fc6781a0807cfc27b1462b37699ac46e8c584854a5e6f1f	taxonomy/taxonomy_relabd.family.csv	Micrococcaceae	0	FALSE	docker.synapse.org/syn36397234/eptb_ensamble	sha256:1f76381b9be0c2b81fc6781a0807cfc27b1462b37699ac46e8c584854a5e6f1f	Challenge 2	syn36472647	3379489	syn36472647	0.8137	0.25	0.8919	IBSE_IITM	taxonomy_relabd.family.csv: Micrococcaceae
docker.synapse.org/syn36397234/eptb_ensamble@sha256:1f76381b9be0c2b81fc6781a0807cfc27b1462b37699ac46e8c584854a5e6f1f	taxonomy/taxonomy_relabd.family.csv	Moraxellaceae	0	FALSE	docker.synapse.org/syn36397234/eptb_ensamble	sha256:1f76381b9be0c2b81fc6781a0807cfc27b1462b37699ac46e8c584854a5e6f1f	Challenge 2	syn36472647	3379489	syn36472647	0.8137	0.25	0.8919	IBSE_IITM	taxonomy_relabd.family.csv: Moraxellaceae
docker.synapse.org/syn36397234/eptb_ensamble@sha256:1f76381b9be0c2b81fc6781a0807cfc27b1462b37699ac46e8c584854a5e6f1f	taxonomy/taxonomy_relabd.family.csv	Mycoplasmataceae	0.395308	TRUE	docker.synapse.org/syn36397234/eptb_ensamble	sha256:1f76381b9be0c2b81fc6781a0807cfc27b1462b37699ac46e8c584854a5e6f1f	Challenge 2	syn36472647	3379489	syn36472647	0.8137	0.25	0.8919	IBSE_IITM	taxonomy_relabd.family.csv: Mycoplasmataceae
docker.synapse.org/syn36397234/eptb_ensamble@sha256:1f76381b9be0c2b81fc6781a0807cfc27b1462b37699ac46e8c584854a5e6f1f	taxonomy/taxonomy_relabd.family.csv	Neisseriaceae	0	FALSE	docker.synapse.org/syn36397234/eptb_ensamble	sha256:1f76381b9be0c2b81fc6781a0807cfc27b1462b37699ac46e8c584854a5e6f1f	Challenge 2	syn36472647	3379489	syn36472647	0.8137	0.25	0.8919	IBSE_IITM	taxonomy_relabd.family.csv: Neisseriaceae
docker.synapse.org/syn36397234/eptb_ensamble@sha256:1f76381b9be0c2b81fc6781a0807cfc27b1462b37699ac46e8c584854a5e6f1f	taxonomy/taxonomy_relabd.family.csv	Pasteurellaceae	0	FALSE	docker.synapse.org/syn36397234/eptb_ensamble	sha256:1f76381b9be0c2b81fc6781a0807cfc27b1462b37699ac46e8c584854a5e6f1f	Challenge 2	syn36472647	3379489	syn36472647	0.8137	0.25	0.8919	IBSE_IITM	taxonomy_relabd.family.csv: Pasteurellaceae
docker.synapse.org/syn36397234/eptb_ensamble@sha256:1f76381b9be0c2b81fc6781a0807cfc27b1462b37699ac46e8c584854a5e6f1f	taxonomy/taxonomy_relabd.family.csv	Peptococcaceae	0	FALSE	docker.synapse.org/syn36397234/eptb_ensamble	sha256:1f76381b9be0c2b81fc6781a0807cfc27b1462b37699ac46e8c584854a5e6f1f	Challenge 2	syn36472647	3379489	syn36472647	0.8137	0.25	0.8919	IBSE_IITM	taxonomy_relabd.family.csv: Peptococcaceae
docker.synapse.org/syn36397234/eptb_ensamble@sha256:1f76381b9be0c2b81fc6781a0807cfc27b1462b37699ac46e8c584854a5e6f1f	taxonomy/taxonomy_relabd.family.csv	Peptoniphilaceae	0.112026	TRUE	docker.synapse.org/syn36397234/eptb_ensamble	sha256:1f76381b9be0c2b81fc6781a0807cfc27b1462b37699ac46e8c584854a5e6f1f	Challenge 2	syn36472647	3379489	syn36472647	0.8137	0.25	0.8919	IBSE_IITM	taxonomy_relabd.family.csv: Peptoniphilaceae
docker.synapse.org/syn36397234/eptb_ensamble@sha256:1f76381b9be0c2b81fc6781a0807cfc27b1462b37699ac46e8c584854a5e6f1f	taxonomy/taxonomy_relabd.family.csv	Peptostreptococcaceae	0	FALSE	docker.synapse.org/syn36397234/eptb_ensamble	sha256:1f76381b9be0c2b81fc6781a0807cfc27b1462b37699ac46e8c584854a5e6f1f	Challenge 2	syn36472647	3379489	syn36472647	0.8137	0.25	0.8919	IBSE_IITM	taxonomy_relabd.family.csv: Peptostreptococcaceae
docker.synapse.org/syn36397234/eptb_ensamble@sha256:1f76381b9be0c2b81fc6781a0807cfc27b1462b37699ac46e8c584854a5e6f1f	taxonomy/taxonomy_relabd.family.csv	Porphyromonadaceae	0	FALSE	docker.synapse.org/syn36397234/eptb_ensamble	sha256:1f76381b9be0c2b81fc6781a0807cfc27b1462b37699ac46e8c584854a5e6f1f	Challenge 2	syn36472647	3379489	syn36472647	0.8137	0.25	0.8919	IBSE_IITM	taxonomy_relabd.family.csv: Porphyromonadaceae
docker.synapse.org/syn36397234/eptb_ensamble@sha256:1f76381b9be0c2b81fc6781a0807cfc27b1462b37699ac46e8c584854a5e6f1f	taxonomy/taxonomy_relabd.family.csv	Prevotellaceae	0.479931	TRUE	docker.synapse.org/syn36397234/eptb_ensamble	sha256:1f76381b9be0c2b81fc6781a0807cfc27b1462b37699ac46e8c584854a5e6f1f	Challenge 2	syn36472647	3379489	syn36472647	0.8137	0.25	0.8919	IBSE_IITM	taxonomy_relabd.family.csv: Prevotellaceae
docker.synapse.org/syn36397234/eptb_ensamble@sha256:1f76381b9be0c2b81fc6781a0807cfc27b1462b37699ac46e8c584854a5e6f1f	taxonomy/taxonomy_relabd.family.csv	Pseudomonadaceae	0.0890658	TRUE	docker.synapse.org/syn36397234/eptb_ensamble	sha256:1f76381b9be0c2b81fc6781a0807cfc27b1462b37699ac46e8c584854a5e6f1f	Challenge 2	syn36472647	3379489	syn36472647	0.8137	0.25	0.8919	IBSE_IITM	taxonomy_relabd.family.csv: Pseudomonadaceae
docker.synapse.org/syn36397234/eptb_ensamble@sha256:1f76381b9be0c2b81fc6781a0807cfc27b1462b37699ac46e8c584854a5e6f1f	taxonomy/taxonomy_relabd.family.csv	Rikenellaceae	0	FALSE	docker.synapse.org/syn36397234/eptb_ensamble	sha256:1f76381b9be0c2b81fc6781a0807cfc27b1462b37699ac46e8c584854a5e6f1f	Challenge 2	syn36472647	3379489	syn36472647	0.8137	0.25	0.8919	IBSE_IITM	taxonomy_relabd.family.csv: Rikenellaceae
docker.synapse.org/syn36397234/eptb_ensamble@sha256:1f76381b9be0c2b81fc6781a0807cfc27b1462b37699ac46e8c584854a5e6f1f	taxonomy/taxonomy_relabd.family.csv	Ruminococcaceae	0	FALSE	docker.synapse.org/syn36397234/eptb_ensamble	sha256:1f76381b9be0c2b81fc6781a0807cfc27b1462b37699ac46e8c584854a5e6f1f	Challenge 2	syn36472647	3379489	syn36472647	0.8137	0.25	0.8919	IBSE_IITM	taxonomy_relabd.family.csv: Ruminococcaceae
docker.synapse.org/syn36397234/eptb_ensamble@sha256:1f76381b9be0c2b81fc6781a0807cfc27b1462b37699ac46e8c584854a5e6f1f	taxonomy/taxonomy_relabd.family.csv	Staphylococcaceae	0.105954	TRUE	docker.synapse.org/syn36397234/eptb_ensamble	sha256:1f76381b9be0c2b81fc6781a0807cfc27b1462b37699ac46e8c584854a5e6f1f	Challenge 2	syn36472647	3379489	syn36472647	0.8137	0.25	0.8919	IBSE_IITM	taxonomy_relabd.family.csv: Staphylococcaceae
docker.synapse.org/syn36397234/eptb_ensamble@sha256:1f76381b9be0c2b81fc6781a0807cfc27b1462b37699ac46e8c584854a5e6f1f	taxonomy/taxonomy_relabd.family.csv	Streptococcaceae	0.103571	TRUE	docker.synapse.org/syn36397234/eptb_ensamble	sha256:1f76381b9be0c2b81fc6781a0807cfc27b1462b37699ac46e8c584854a5e6f1f	Challenge 2	syn36472647	3379489	syn36472647	0.8137	0.25	0.8919	IBSE_IITM	taxonomy_relabd.family.csv: Streptococcaceae
docker.synapse.org/syn36397234/eptb_ensamble@sha256:1f76381b9be0c2b81fc6781a0807cfc27b1462b37699ac46e8c584854a5e6f1f	taxonomy/taxonomy_relabd.family.csv	Sutterellaceae	0	FALSE	docker.synapse.org/syn36397234/eptb_ensamble	sha256:1f76381b9be0c2b81fc6781a0807cfc27b1462b37699ac46e8c584854a5e6f1f	Challenge 2	syn36472647	3379489	syn36472647	0.8137	0.25	0.8919	IBSE_IITM	taxonomy_relabd.family.csv: Sutterellaceae
docker.synapse.org/syn36397234/eptb_ensamble@sha256:1f76381b9be0c2b81fc6781a0807cfc27b1462b37699ac46e8c584854a5e6f1f	taxonomy/taxonomy_relabd.family.csv	Synergistaceae	0	FALSE	docker.synapse.org/syn36397234/eptb_ensamble	sha256:1f76381b9be0c2b81fc6781a0807cfc27b1462b37699ac46e8c584854a5e6f1f	Challenge 2	syn36472647	3379489	syn36472647	0.8137	0.25	0.8919	IBSE_IITM	taxonomy_relabd.family.csv: Synergistaceae
docker.synapse.org/syn36397234/eptb_ensamble@sha256:1f76381b9be0c2b81fc6781a0807cfc27b1462b37699ac46e8c584854a5e6f1f	taxonomy/taxonomy_relabd.family.csv	Terrabacteria group	0	FALSE	docker.synapse.org/syn36397234/eptb_ensamble	sha256:1f76381b9be0c2b81fc6781a0807cfc27b1462b37699ac46e8c584854a5e6f1f	Challenge 2	syn36472647	3379489	syn36472647	0.8137	0.25	0.8919	IBSE_IITM	taxonomy_relabd.family.csv: Terrabacteria group
docker.synapse.org/syn36397234/eptb_ensamble@sha256:1f76381b9be0c2b81fc6781a0807cfc27b1462b37699ac46e8c584854a5e6f1f	taxonomy/taxonomy_relabd.family.csv	Veillonellaceae	0.0907986	TRUE	docker.synapse.org/syn36397234/eptb_ensamble	sha256:1f76381b9be0c2b81fc6781a0807cfc27b1462b37699ac46e8c584854a5e6f1f	Challenge 2	syn36472647	3379489	syn36472647	0.8137	0.25	0.8919	IBSE_IITM	taxonomy_relabd.family.csv: Veillonellaceae
docker.synapse.org/syn36397234/eptb_ensamble@sha256:1f76381b9be0c2b81fc6781a0807cfc27b1462b37699ac46e8c584854a5e6f1f	taxonomy/taxonomy_relabd.family.csv	unclassified Bacteroidales	0	FALSE	docker.synapse.org/syn36397234/eptb_ensamble	sha256:1f76381b9be0c2b81fc6781a0807cfc27b1462b37699ac46e8c584854a5e6f1f	Challenge 2	syn36472647	3379489	syn36472647	0.8137	0.25	0.8919	IBSE_IITM	taxonomy_relabd.family.csv: unclassified Bacteroidales
docker.synapse.org/syn36397234/eptb_ensamble@sha256:1f76381b9be0c2b81fc6781a0807cfc27b1462b37699ac46e8c584854a5e6f1f	taxonomy/taxonomy_relabd.family.csv	unclassified Clostridiales	0.067029	TRUE	docker.synapse.org/syn36397234/eptb_ensamble	sha256:1f76381b9be0c2b81fc6781a0807cfc27b1462b37699ac46e8c584854a5e6f1f	Challenge 2	syn36472647	3379489	syn36472647	0.8137	0.25	0.8919	IBSE_IITM	taxonomy_relabd.family.csv: unclassified Clostridiales
docker.synapse.org/syn36397234/eptb_ensamble@sha256:1f76381b9be0c2b81fc6781a0807cfc27b1462b37699ac46e8c584854a5e6f1f	taxonomy/taxonomy_relabd.family.csv	unclassified Corynebacteriales	0	FALSE	docker.synapse.org/syn36397234/eptb_ensamble	sha256:1f76381b9be0c2b81fc6781a0807cfc27b1462b37699ac46e8c584854a5e6f1f	Challenge 2	syn36472647	3379489	syn36472647	0.8137	0.25	0.8919	IBSE_IITM	taxonomy_relabd.family.csv: unclassified Corynebacteriales
docker.synapse.org/syn36397234/eptb_ensamble@sha256:1f76381b9be0c2b81fc6781a0807cfc27b1462b37699ac46e8c584854a5e6f1f	taxonomy/taxonomy_relabd.family.csv	unclassified Tissierellia	0	FALSE	docker.synapse.org/syn36397234/eptb_ensamble	sha256:1f76381b9be0c2b81fc6781a0807cfc27b1462b37699ac46e8c584854a5e6f1f	Challenge 2	syn36472647	3379489	syn36472647	0.8137	0.25	0.8919	IBSE_IITM	taxonomy_relabd.family.csv: unclassified Tissierellia
docker.synapse.org/syn36397234/eptb_ensamble@sha256:1f76381b9be0c2b81fc6781a0807cfc27b1462b37699ac46e8c584854a5e6f1f	taxonomy/taxonomy_relabd.species.csv	Achromobacter	0.0453911	TRUE	docker.synapse.org/syn36397234/eptb_ensamble	sha256:1f76381b9be0c2b81fc6781a0807cfc27b1462b37699ac46e8c584854a5e6f1f	Challenge 2	syn36472647	3379489	syn36472647	0.8137	0.25	0.8919	IBSE_IITM	taxonomy_relabd.species.csv: Achromobacter
docker.synapse.org/syn36397234/eptb_ensamble@sha256:1f76381b9be0c2b81fc6781a0807cfc27b1462b37699ac46e8c584854a5e6f1f	taxonomy/taxonomy_relabd.species.csv	Actinomyces_urinae/Gleimia_europaea	0	FALSE	docker.synapse.org/syn36397234/eptb_ensamble	sha256:1f76381b9be0c2b81fc6781a0807cfc27b1462b37699ac46e8c584854a5e6f1f	Challenge 2	syn36472647	3379489	syn36472647	0.8137	0.25	0.8919	IBSE_IITM	taxonomy_relabd.species.csv: Actinomyces_urinae/Gleimia_europaea
docker.synapse.org/syn36397234/eptb_ensamble@sha256:1f76381b9be0c2b81fc6781a0807cfc27b1462b37699ac46e8c584854a5e6f1f	taxonomy/taxonomy_relabd.species.csv	Aerococcus christensenii	0.152843	TRUE	docker.synapse.org/syn36397234/eptb_ensamble	sha256:1f76381b9be0c2b81fc6781a0807cfc27b1462b37699ac46e8c584854a5e6f1f	Challenge 2	syn36472647	3379489	syn36472647	0.8137	0.25	0.8919	IBSE_IITM	taxonomy_relabd.species.csv: Aerococcus christensenii
docker.synapse.org/syn36397234/eptb_ensamble@sha256:1f76381b9be0c2b81fc6781a0807cfc27b1462b37699ac46e8c584854a5e6f1f	taxonomy/taxonomy_relabd.species.csv	Anaerococcus	0	FALSE	docker.synapse.org/syn36397234/eptb_ensamble	sha256:1f76381b9be0c2b81fc6781a0807cfc27b1462b37699ac46e8c584854a5e6f1f	Challenge 2	syn36472647	3379489	syn36472647	0.8137	0.25	0.8919	IBSE_IITM	taxonomy_relabd.species.csv: Anaerococcus
docker.synapse.org/syn36397234/eptb_ensamble@sha256:1f76381b9be0c2b81fc6781a0807cfc27b1462b37699ac46e8c584854a5e6f1f	taxonomy/taxonomy_relabd.species.csv	Anaerococcus hydrogenalis	0	FALSE	docker.synapse.org/syn36397234/eptb_ensamble	sha256:1f76381b9be0c2b81fc6781a0807cfc27b1462b37699ac46e8c584854a5e6f1f	Challenge 2	syn36472647	3379489	syn36472647	0.8137	0.25	0.8919	IBSE_IITM	taxonomy_relabd.species.csv: Anaerococcus hydrogenalis
docker.synapse.org/syn36397234/eptb_ensamble@sha256:1f76381b9be0c2b81fc6781a0807cfc27b1462b37699ac46e8c584854a5e6f1f	taxonomy/taxonomy_relabd.species.csv	Anaerococcus lactolyticus	0	FALSE	docker.synapse.org/syn36397234/eptb_ensamble	sha256:1f76381b9be0c2b81fc6781a0807cfc27b1462b37699ac46e8c584854a5e6f1f	Challenge 2	syn36472647	3379489	syn36472647	0.8137	0.25	0.8919	IBSE_IITM	taxonomy_relabd.species.csv: Anaerococcus lactolyticus
docker.synapse.org/syn36397234/eptb_ensamble@sha256:1f76381b9be0c2b81fc6781a0807cfc27b1462b37699ac46e8c584854a5e6f1f	taxonomy/taxonomy_relabd.species.csv	Anaerococcus mediterraneensis	0.0672747	TRUE	docker.synapse.org/syn36397234/eptb_ensamble	sha256:1f76381b9be0c2b81fc6781a0807cfc27b1462b37699ac46e8c584854a5e6f1f	Challenge 2	syn36472647	3379489	syn36472647	0.8137	0.25	0.8919	IBSE_IITM	taxonomy_relabd.species.csv: Anaerococcus mediterraneensis
docker.synapse.org/syn36397234/eptb_ensamble@sha256:1f76381b9be0c2b81fc6781a0807cfc27b1462b37699ac46e8c584854a5e6f1f	taxonomy/taxonomy_relabd.species.csv	Anaerococcus octavius	0	FALSE	docker.synapse.org/syn36397234/eptb_ensamble	sha256:1f76381b9be0c2b81fc6781a0807cfc27b1462b37699ac46e8c584854a5e6f1f	Challenge 2	syn36472647	3379489	syn36472647	0.8137	0.25	0.8919	IBSE_IITM	taxonomy_relabd.species.csv: Anaerococcus octavius
docker.synapse.org/syn36397234/eptb_ensamble@sha256:1f76381b9be0c2b81fc6781a0807cfc27b1462b37699ac46e8c584854a5e6f1f	taxonomy/taxonomy_relabd.species.csv	Anaerococcus prevotii/tetradius	0.0376689	TRUE	docker.synapse.org/syn36397234/eptb_ensamble	sha256:1f76381b9be0c2b81fc6781a0807cfc27b1462b37699ac46e8c584854a5e6f1f	Challenge 2	syn36472647	3379489	syn36472647	0.8137	0.25	0.8919	IBSE_IITM	taxonomy_relabd.species.csv: Anaerococcus prevotii/tetradius
docker.synapse.org/syn36397234/eptb_ensamble@sha256:1f76381b9be0c2b81fc6781a0807cfc27b1462b37699ac46e8c584854a5e6f1f	taxonomy/taxonomy_relabd.species.csv	Anaerococcus provencensis	0	FALSE	docker.synapse.org/syn36397234/eptb_ensamble	sha256:1f76381b9be0c2b81fc6781a0807cfc27b1462b37699ac46e8c584854a5e6f1f	Challenge 2	syn36472647	3379489	syn36472647	0.8137	0.25	0.8919	IBSE_IITM	taxonomy_relabd.species.csv: Anaerococcus provencensis
docker.synapse.org/syn36397234/eptb_ensamble@sha256:1f76381b9be0c2b81fc6781a0807cfc27b1462b37699ac46e8c584854a5e6f1f	taxonomy/taxonomy_relabd.species.csv	Anaerococcus vaginalis	0	FALSE	docker.synapse.org/syn36397234/eptb_ensamble	sha256:1f76381b9be0c2b81fc6781a0807cfc27b1462b37699ac46e8c584854a5e6f1f	Challenge 2	syn36472647	3379489	syn36472647	0.8137	0.25	0.8919	IBSE_IITM	taxonomy_relabd.species.csv: Anaerococcus vaginalis
docker.synapse.org/syn36397234/eptb_ensamble@sha256:1f76381b9be0c2b81fc6781a0807cfc27b1462b37699ac46e8c584854a5e6f1f	taxonomy/taxonomy_relabd.species.csv	Atopobium vaginae	0.0521648	TRUE	docker.synapse.org/syn36397234/eptb_ensamble	sha256:1f76381b9be0c2b81fc6781a0807cfc27b1462b37699ac46e8c584854a5e6f1f	Challenge 2	syn36472647	3379489	syn36472647	0.8137	0.25	0.8919	IBSE_IITM	taxonomy_relabd.species.csv: Atopobium vaginae
docker.synapse.org/syn36397234/eptb_ensamble@sha256:1f76381b9be0c2b81fc6781a0807cfc27b1462b37699ac46e8c584854a5e6f1f	taxonomy/taxonomy_relabd.species.csv	Bacteria <bacteria>	0	FALSE	docker.synapse.org/syn36397234/eptb_ensamble	sha256:1f76381b9be0c2b81fc6781a0807cfc27b1462b37699ac46e8c584854a5e6f1f	Challenge 2	syn36472647	3379489	syn36472647	0.8137	0.25	0.8919	IBSE_IITM	taxonomy_relabd.species.csv: Bacteria <bacteria>
docker.synapse.org/syn36397234/eptb_ensamble@sha256:1f76381b9be0c2b81fc6781a0807cfc27b1462b37699ac46e8c584854a5e6f1f	taxonomy/taxonomy_relabd.species.csv	Bacteroidales	0	FALSE	docker.synapse.org/syn36397234/eptb_ensamble	sha256:1f76381b9be0c2b81fc6781a0807cfc27b1462b37699ac46e8c584854a5e6f1f	Challenge 2	syn36472647	3379489	syn36472647	0.8137	0.25	0.8919	IBSE_IITM	taxonomy_relabd.species.csv: Bacteroidales
docker.synapse.org/syn36397234/eptb_ensamble@sha256:1f76381b9be0c2b81fc6781a0807cfc27b1462b37699ac46e8c584854a5e6f1f	taxonomy/taxonomy_relabd.species.csv	Bacteroides vulgatus	0	FALSE	docker.synapse.org/syn36397234/eptb_ensamble	sha256:1f76381b9be0c2b81fc6781a0807cfc27b1462b37699ac46e8c584854a5e6f1f	Challenge 2	syn36472647	3379489	syn36472647	0.8137	0.25	0.8919	IBSE_IITM	taxonomy_relabd.species.csv: Bacteroides vulgatus
docker.synapse.org/syn36397234/eptb_ensamble@sha256:1f76381b9be0c2b81fc6781a0807cfc27b1462b37699ac46e8c584854a5e6f1f	taxonomy/taxonomy_relabd.species.csv	Bifidobacterium breve	0	FALSE	docker.synapse.org/syn36397234/eptb_ensamble	sha256:1f76381b9be0c2b81fc6781a0807cfc27b1462b37699ac46e8c584854a5e6f1f	Challenge 2	syn36472647	3379489	syn36472647	0.8137	0.25	0.8919	IBSE_IITM	taxonomy_relabd.species.csv: Bifidobacterium breve
docker.synapse.org/syn36397234/eptb_ensamble@sha256:1f76381b9be0c2b81fc6781a0807cfc27b1462b37699ac46e8c584854a5e6f1f	taxonomy/taxonomy_relabd.species.csv	Brevibacterium ravenspurgense	0	FALSE	docker.synapse.org/syn36397234/eptb_ensamble	sha256:1f76381b9be0c2b81fc6781a0807cfc27b1462b37699ac46e8c584854a5e6f1f	Challenge 2	syn36472647	3379489	syn36472647	0.8137	0.25	0.8919	IBSE_IITM	taxonomy_relabd.species.csv: Brevibacterium ravenspurgense
docker.synapse.org/syn36397234/eptb_ensamble@sha256:1f76381b9be0c2b81fc6781a0807cfc27b1462b37699ac46e8c584854a5e6f1f	taxonomy/taxonomy_relabd.species.csv	Campylobacter hominis	0	FALSE	docker.synapse.org/syn36397234/eptb_ensamble	sha256:1f76381b9be0c2b81fc6781a0807cfc27b1462b37699ac46e8c584854a5e6f1f	Challenge 2	syn36472647	3379489	syn36472647	0.8137	0.25	0.8919	IBSE_IITM	taxonomy_relabd.species.csv: Campylobacter hominis
docker.synapse.org/syn36397234/eptb_ensamble@sha256:1f76381b9be0c2b81fc6781a0807cfc27b1462b37699ac46e8c584854a5e6f1f	taxonomy/taxonomy_relabd.species.csv	Campylobacter ureolyticus	0	FALSE	docker.synapse.org/syn36397234/eptb_ensamble	sha256:1f76381b9be0c2b81fc6781a0807cfc27b1462b37699ac46e8c584854a5e6f1f	Challenge 2	syn36472647	3379489	syn36472647	0.8137	0.25	0.8919	IBSE_IITM	taxonomy_relabd.species.csv: Campylobacter ureolyticus
docker.synapse.org/syn36397234/eptb_ensamble@sha256:1f76381b9be0c2b81fc6781a0807cfc27b1462b37699ac46e8c584854a5e6f1f	taxonomy/taxonomy_relabd.species.csv	Casaltella	0	FALSE	docker.synapse.org/syn36397234/eptb_ensamble	sha256:1f76381b9be0c2b81fc6781a0807cfc27b1462b37699ac46e8c584854a5e6f1f	Challenge 2	syn36472647	3379489	syn36472647	0.8137	0.25	0.8919	IBSE_IITM	taxonomy_relabd.species.csv: Casaltella
docker.synapse.org/syn36397234/eptb_ensamble@sha256:1f76381b9be0c2b81fc6781a0807cfc27b1462b37699ac46e8c584854a5e6f1f	taxonomy/taxonomy_relabd.species.csv	Coriobacteriia	0	FALSE	docker.synapse.org/syn36397234/eptb_ensamble	sha256:1f76381b9be0c2b81fc6781a0807cfc27b1462b37699ac46e8c584854a5e6f1f	Challenge 2	syn36472647	3379489	syn36472647	0.8137	0.25	0.8919	IBSE_IITM	taxonomy_relabd.species.csv: Coriobacteriia
docker.synapse.org/syn36397234/eptb_ensamble@sha256:1f76381b9be0c2b81fc6781a0807cfc27b1462b37699ac46e8c584854a5e6f1f	taxonomy/taxonomy_relabd.species.csv	Corynebacterium amycolatum/lactis	0	FALSE	docker.synapse.org/syn36397234/eptb_ensamble	sha256:1f76381b9be0c2b81fc6781a0807cfc27b1462b37699ac46e8c584854a5e6f1f	Challenge 2	syn36472647	3379489	syn36472647	0.8137	0.25	0.8919	IBSE_IITM	taxonomy_relabd.species.csv: Corynebacterium amycolatum/lactis
docker.synapse.org/syn36397234/eptb_ensamble@sha256:1f76381b9be0c2b81fc6781a0807cfc27b1462b37699ac46e8c584854a5e6f1f	taxonomy/taxonomy_relabd.species.csv	Corynebacterium aurimucosum	0	FALSE	docker.synapse.org/syn36397234/eptb_ensamble	sha256:1f76381b9be0c2b81fc6781a0807cfc27b1462b37699ac46e8c584854a5e6f1f	Challenge 2	syn36472647	3379489	syn36472647	0.8137	0.25	0.8919	IBSE_IITM	taxonomy_relabd.species.csv: Corynebacterium aurimucosum
docker.synapse.org/syn36397234/eptb_ensamble@sha256:1f76381b9be0c2b81fc6781a0807cfc27b1462b37699ac46e8c584854a5e6f1f	taxonomy/taxonomy_relabd.species.csv	Corynebacterium coyleae	0	FALSE	docker.synapse.org/syn36397234/eptb_ensamble	sha256:1f76381b9be0c2b81fc6781a0807cfc27b1462b37699ac46e8c584854a5e6f1f	Challenge 2	syn36472647	3379489	syn36472647	0.8137	0.25	0.8919	IBSE_IITM	taxonomy_relabd.species.csv: Corynebacterium coyleae
docker.synapse.org/syn36397234/eptb_ensamble@sha256:1f76381b9be0c2b81fc6781a0807cfc27b1462b37699ac46e8c584854a5e6f1f	taxonomy/taxonomy_relabd.species.csv	Corynebacterium jeikeium	0	FALSE	docker.synapse.org/syn36397234/eptb_ensamble	sha256:1f76381b9be0c2b81fc6781a0807cfc27b1462b37699ac46e8c584854a5e6f1f	Challenge 2	syn36472647	3379489	syn36472647	0.8137	0.25	0.8919	IBSE_IITM	taxonomy_relabd.species.csv: Corynebacterium jeikeium
docker.synapse.org/syn36397234/eptb_ensamble@sha256:1f76381b9be0c2b81fc6781a0807cfc27b1462b37699ac46e8c584854a5e6f1f	taxonomy/taxonomy_relabd.species.csv	Corynebacterium pyruviciproducens	0	FALSE	docker.synapse.org/syn36397234/eptb_ensamble	sha256:1f76381b9be0c2b81fc6781a0807cfc27b1462b37699ac46e8c584854a5e6f1f	Challenge 2	syn36472647	3379489	syn36472647	0.8137	0.25	0.8919	IBSE_IITM	taxonomy_relabd.species.csv: Corynebacterium pyruviciproducens
docker.synapse.org/syn36397234/eptb_ensamble@sha256:1f76381b9be0c2b81fc6781a0807cfc27b1462b37699ac46e8c584854a5e6f1f	taxonomy/taxonomy_relabd.species.csv	Corynebacterium senegalense	0	FALSE	docker.synapse.org/syn36397234/eptb_ensamble	sha256:1f76381b9be0c2b81fc6781a0807cfc27b1462b37699ac46e8c584854a5e6f1f	Challenge 2	syn36472647	3379489	syn36472647	0.8137	0.25	0.8919	IBSE_IITM	taxonomy_relabd.species.csv: Corynebacterium senegalense
docker.synapse.org/syn36397234/eptb_ensamble@sha256:1f76381b9be0c2b81fc6781a0807cfc27b1462b37699ac46e8c584854a5e6f1f	taxonomy/taxonomy_relabd.species.csv	Corynebacterium sundsvallense/thomssenii	0	FALSE	docker.synapse.org/syn36397234/eptb_ensamble	sha256:1f76381b9be0c2b81fc6781a0807cfc27b1462b37699ac46e8c584854a5e6f1f	Challenge 2	syn36472647	3379489	syn36472647	0.8137	0.25	0.8919	IBSE_IITM	taxonomy_relabd.species.csv: Corynebacterium sundsvallense/thomssenii
docker.synapse.org/syn36397234/eptb_ensamble@sha256:1f76381b9be0c2b81fc6781a0807cfc27b1462b37699ac46e8c584854a5e6f1f	taxonomy/taxonomy_relabd.species.csv	Corynebacterium tuberculostearicum	0.271965	TRUE	docker.synapse.org/syn36397234/eptb_ensamble	sha256:1f76381b9be0c2b81fc6781a0807cfc27b1462b37699ac46e8c584854a5e6f1f	Challenge 2	syn36472647	3379489	syn36472647	0.8137	0.25	0.8919	IBSE_IITM	taxonomy_relabd.species.csv: Corynebacterium tuberculostearicum
docker.synapse.org/syn36397234/eptb_ensamble@sha256:1f76381b9be0c2b81fc6781a0807cfc27b1462b37699ac46e8c584854a5e6f1f	taxonomy/taxonomy_relabd.species.csv	Corynebacterium tuscaniense	0	FALSE	docker.synapse.org/syn36397234/eptb_ensamble	sha256:1f76381b9be0c2b81fc6781a0807cfc27b1462b37699ac46e8c584854a5e6f1f	Challenge 2	syn36472647	3379489	syn36472647	0.8137	0.25	0.8919	IBSE_IITM	taxonomy_relabd.species.csv: Corynebacterium tuscaniense
docker.synapse.org/syn36397234/eptb_ensamble@sha256:1f76381b9be0c2b81fc6781a0807cfc27b1462b37699ac46e8c584854a5e6f1f	taxonomy/taxonomy_relabd.species.csv	Dialister	0.143831	TRUE	docker.synapse.org/syn36397234/eptb_ensamble	sha256:1f76381b9be0c2b81fc6781a0807cfc27b1462b37699ac46e8c584854a5e6f1f	Challenge 2	syn36472647	3379489	syn36472647	0.8137	0.25	0.8919	IBSE_IITM	taxonomy_relabd.species.csv: Dialister
docker.synapse.org/syn36397234/eptb_ensamble@sha256:1f76381b9be0c2b81fc6781a0807cfc27b1462b37699ac46e8c584854a5e6f1f	taxonomy/taxonomy_relabd.species.csv	Dialister micraerophilus	0.153758	TRUE	docker.synapse.org/syn36397234/eptb_ensamble	sha256:1f76381b9be0c2b81fc6781a0807cfc27b1462b37699ac46e8c584854a5e6f1f	Challenge 2	syn36472647	3379489	syn36472647	0.8137	0.25	0.8919	IBSE_IITM	taxonomy_relabd.species.csv: Dialister micraerophilus
docker.synapse.org/syn36397234/eptb_ensamble@sha256:1f76381b9be0c2b81fc6781a0807cfc27b1462b37699ac46e8c584854a5e6f1f	taxonomy/taxonomy_relabd.species.csv	Dialister propionicifaciens	0	FALSE	docker.synapse.org/syn36397234/eptb_ensamble	sha256:1f76381b9be0c2b81fc6781a0807cfc27b1462b37699ac46e8c584854a5e6f1f	Challenge 2	syn36472647	3379489	syn36472647	0.8137	0.25	0.8919	IBSE_IITM	taxonomy_relabd.species.csv: Dialister propionicifaciens
docker.synapse.org/syn36397234/eptb_ensamble@sha256:1f76381b9be0c2b81fc6781a0807cfc27b1462b37699ac46e8c584854a5e6f1f	taxonomy/taxonomy_relabd.species.csv	Eggerthellaceae	0	FALSE	docker.synapse.org/syn36397234/eptb_ensamble	sha256:1f76381b9be0c2b81fc6781a0807cfc27b1462b37699ac46e8c584854a5e6f1f	Challenge 2	syn36472647	3379489	syn36472647	0.8137	0.25	0.8919	IBSE_IITM	taxonomy_relabd.species.csv: Eggerthellaceae
docker.synapse.org/syn36397234/eptb_ensamble@sha256:1f76381b9be0c2b81fc6781a0807cfc27b1462b37699ac46e8c584854a5e6f1f	taxonomy/taxonomy_relabd.species.csv	Enterococcus faecalis	0	FALSE	docker.synapse.org/syn36397234/eptb_ensamble	sha256:1f76381b9be0c2b81fc6781a0807cfc27b1462b37699ac46e8c584854a5e6f1f	Challenge 2	syn36472647	3379489	syn36472647	0.8137	0.25	0.8919	IBSE_IITM	taxonomy_relabd.species.csv: Enterococcus faecalis
docker.synapse.org/syn36397234/eptb_ensamble@sha256:1f76381b9be0c2b81fc6781a0807cfc27b1462b37699ac46e8c584854a5e6f1f	taxonomy/taxonomy_relabd.species.csv	Ezakiella	0	FALSE	docker.synapse.org/syn36397234/eptb_ensamble	sha256:1f76381b9be0c2b81fc6781a0807cfc27b1462b37699ac46e8c584854a5e6f1f	Challenge 2	syn36472647	3379489	syn36472647	0.8137	0.25	0.8919	IBSE_IITM	taxonomy_relabd.species.csv: Ezakiella
docker.synapse.org/syn36397234/eptb_ensamble@sha256:1f76381b9be0c2b81fc6781a0807cfc27b1462b37699ac46e8c584854a5e6f1f	taxonomy/taxonomy_relabd.species.csv	Facklamia hominis	0	FALSE	docker.synapse.org/syn36397234/eptb_ensamble	sha256:1f76381b9be0c2b81fc6781a0807cfc27b1462b37699ac46e8c584854a5e6f1f	Challenge 2	syn36472647	3379489	syn36472647	0.8137	0.25	0.8919	IBSE_IITM	taxonomy_relabd.species.csv: Facklamia hominis
docker.synapse.org/syn36397234/eptb_ensamble@sha256:1f76381b9be0c2b81fc6781a0807cfc27b1462b37699ac46e8c584854a5e6f1f	taxonomy/taxonomy_relabd.species.csv	Fastidiosipila sanguinis	0	FALSE	docker.synapse.org/syn36397234/eptb_ensamble	sha256:1f76381b9be0c2b81fc6781a0807cfc27b1462b37699ac46e8c584854a5e6f1f	Challenge 2	syn36472647	3379489	syn36472647	0.8137	0.25	0.8919	IBSE_IITM	taxonomy_relabd.species.csv: Fastidiosipila sanguinis
docker.synapse.org/syn36397234/eptb_ensamble@sha256:1f76381b9be0c2b81fc6781a0807cfc27b1462b37699ac46e8c584854a5e6f1f	taxonomy/taxonomy_relabd.species.csv	Fenollaria	0	FALSE	docker.synapse.org/syn36397234/eptb_ensamble	sha256:1f76381b9be0c2b81fc6781a0807cfc27b1462b37699ac46e8c584854a5e6f1f	Challenge 2	syn36472647	3379489	syn36472647	0.8137	0.25	0.8919	IBSE_IITM	taxonomy_relabd.species.csv: Fenollaria
docker.synapse.org/syn36397234/eptb_ensamble@sha256:1f76381b9be0c2b81fc6781a0807cfc27b1462b37699ac46e8c584854a5e6f1f	taxonomy/taxonomy_relabd.species.csv	Fenollaria massiliensis/timonensis	0	FALSE	docker.synapse.org/syn36397234/eptb_ensamble	sha256:1f76381b9be0c2b81fc6781a0807cfc27b1462b37699ac46e8c584854a5e6f1f	Challenge 2	syn36472647	3379489	syn36472647	0.8137	0.25	0.8919	IBSE_IITM	taxonomy_relabd.species.csv: Fenollaria massiliensis/timonensis
docker.synapse.org/syn36397234/eptb_ensamble@sha256:1f76381b9be0c2b81fc6781a0807cfc27b1462b37699ac46e8c584854a5e6f1f	taxonomy/taxonomy_relabd.species.csv	Finegoldia magna	0.172927	TRUE	docker.synapse.org/syn36397234/eptb_ensamble	sha256:1f76381b9be0c2b81fc6781a0807cfc27b1462b37699ac46e8c584854a5e6f1f	Challenge 2	syn36472647	3379489	syn36472647	0.8137	0.25	0.8919	IBSE_IITM	taxonomy_relabd.species.csv: Finegoldia magna
docker.synapse.org/syn36397234/eptb_ensamble@sha256:1f76381b9be0c2b81fc6781a0807cfc27b1462b37699ac46e8c584854a5e6f1f	taxonomy/taxonomy_relabd.species.csv	Firmicutes	0	FALSE	docker.synapse.org/syn36397234/eptb_ensamble	sha256:1f76381b9be0c2b81fc6781a0807cfc27b1462b37699ac46e8c584854a5e6f1f	Challenge 2	syn36472647	3379489	syn36472647	0.8137	0.25	0.8919	IBSE_IITM	taxonomy_relabd.species.csv: Firmicutes
docker.synapse.org/syn36397234/eptb_ensamble@sha256:1f76381b9be0c2b81fc6781a0807cfc27b1462b37699ac46e8c584854a5e6f1f	taxonomy/taxonomy_relabd.species.csv	Fusobacterium nucleatum	0	FALSE	docker.synapse.org/syn36397234/eptb_ensamble	sha256:1f76381b9be0c2b81fc6781a0807cfc27b1462b37699ac46e8c584854a5e6f1f	Challenge 2	syn36472647	3379489	syn36472647	0.8137	0.25	0.8919	IBSE_IITM	taxonomy_relabd.species.csv: Fusobacterium nucleatum
docker.synapse.org/syn36397234/eptb_ensamble@sha256:1f76381b9be0c2b81fc6781a0807cfc27b1462b37699ac46e8c584854a5e6f1f	taxonomy/taxonomy_relabd.species.csv	Gardnerella vaginalis	0.133258	TRUE	docker.synapse.org/syn36397234/eptb_ensamble	sha256:1f76381b9be0c2b81fc6781a0807cfc27b1462b37699ac46e8c584854a5e6f1f	Challenge 2	syn36472647	3379489	syn36472647	0.8137	0.25	0.8919	IBSE_IITM	taxonomy_relabd.species.csv: Gardnerella vaginalis
docker.synapse.org/syn36397234/eptb_ensamble@sha256:1f76381b9be0c2b81fc6781a0807cfc27b1462b37699ac46e8c584854a5e6f1f	taxonomy/taxonomy_relabd.species.csv	Gemella asaccharolytica	0	FALSE	docker.synapse.org/syn36397234/eptb_ensamble	sha256:1f76381b9be0c2b81fc6781a0807cfc27b1462b37699ac46e8c584854a5e6f1f	Challenge 2	syn36472647	3379489	syn36472647	0.8137	0.25	0.8919	IBSE_IITM	taxonomy_relabd.species.csv: Gemella asaccharolytica
docker.synapse.org/syn36397234/eptb_ensamble@sha256:1f76381b9be0c2b81fc6781a0807cfc27b1462b37699ac46e8c584854a5e6f1f	taxonomy/taxonomy_relabd.species.csv	Helcococcus	0	FALSE	docker.synapse.org/syn36397234/eptb_ensamble	sha256:1f76381b9be0c2b81fc6781a0807cfc27b1462b37699ac46e8c584854a5e6f1f	Challenge 2	syn36472647	3379489	syn36472647	0.8137	0.25	0.8919	IBSE_IITM	taxonomy_relabd.species.csv: Helcococcus
docker.synapse.org/syn36397234/eptb_ensamble@sha256:1f76381b9be0c2b81fc6781a0807cfc27b1462b37699ac46e8c584854a5e6f1f	taxonomy/taxonomy_relabd.species.csv	Howardella	0	FALSE	docker.synapse.org/syn36397234/eptb_ensamble	sha256:1f76381b9be0c2b81fc6781a0807cfc27b1462b37699ac46e8c584854a5e6f1f	Challenge 2	syn36472647	3379489	syn36472647	0.8137	0.25	0.8919	IBSE_IITM	taxonomy_relabd.species.csv: Howardella
docker.synapse.org/syn36397234/eptb_ensamble@sha256:1f76381b9be0c2b81fc6781a0807cfc27b1462b37699ac46e8c584854a5e6f1f	taxonomy/taxonomy_relabd.species.csv	Hungateiclostridiaceae	0	FALSE	docker.synapse.org/syn36397234/eptb_ensamble	sha256:1f76381b9be0c2b81fc6781a0807cfc27b1462b37699ac46e8c584854a5e6f1f	Challenge 2	syn36472647	3379489	syn36472647	0.8137	0.25	0.8919	IBSE_IITM	taxonomy_relabd.species.csv: Hungateiclostridiaceae
docker.synapse.org/syn36397234/eptb_ensamble@sha256:1f76381b9be0c2b81fc6781a0807cfc27b1462b37699ac46e8c584854a5e6f1f	taxonomy/taxonomy_relabd.species.csv	Lachnospiraceae	0.207105	TRUE	docker.synapse.org/syn36397234/eptb_ensamble	sha256:1f76381b9be0c2b81fc6781a0807cfc27b1462b37699ac46e8c584854a5e6f1f	Challenge 2	syn36472647	3379489	syn36472647	0.8137	0.25	0.8919	IBSE_IITM	taxonomy_relabd.species.csv: Lachnospiraceae
docker.synapse.org/syn36397234/eptb_ensamble@sha256:1f76381b9be0c2b81fc6781a0807cfc27b1462b37699ac46e8c584854a5e6f1f	taxonomy/taxonomy_relabd.species.csv	Lactobacillus coleohominis	0	FALSE	docker.synapse.org/syn36397234/eptb_ensamble	sha256:1f76381b9be0c2b81fc6781a0807cfc27b1462b37699ac46e8c584854a5e6f1f	Challenge 2	syn36472647	3379489	syn36472647	0.8137	0.25	0.8919	IBSE_IITM	taxonomy_relabd.species.csv: Lactobacillus coleohominis
docker.synapse.org/syn36397234/eptb_ensamble@sha256:1f76381b9be0c2b81fc6781a0807cfc27b1462b37699ac46e8c584854a5e6f1f	taxonomy/taxonomy_relabd.species.csv	Lactobacillus crispatus	0.52349	TRUE	docker.synapse.org/syn36397234/eptb_ensamble	sha256:1f76381b9be0c2b81fc6781a0807cfc27b1462b37699ac46e8c584854a5e6f1f	Challenge 2	syn36472647	3379489	syn36472647	0.8137	0.25	0.8919	IBSE_IITM	taxonomy_relabd.species.csv: Lactobacillus crispatus
docker.synapse.org/syn36397234/eptb_ensamble@sha256:1f76381b9be0c2b81fc6781a0807cfc27b1462b37699ac46e8c584854a5e6f1f	taxonomy/taxonomy_relabd.species.csv	Lactobacillus gasseri	0.294186	TRUE	docker.synapse.org/syn36397234/eptb_ensamble	sha256:1f76381b9be0c2b81fc6781a0807cfc27b1462b37699ac46e8c584854a5e6f1f	Challenge 2	syn36472647	3379489	syn36472647	0.8137	0.25	0.8919	IBSE_IITM	taxonomy_relabd.species.csv: Lactobacillus gasseri
docker.synapse.org/syn36397234/eptb_ensamble@sha256:1f76381b9be0c2b81fc6781a0807cfc27b1462b37699ac46e8c584854a5e6f1f	taxonomy/taxonomy_relabd.species.csv	Lactobacillus gasseri/paragasseri	0.0334262	TRUE	docker.synapse.org/syn36397234/eptb_ensamble	sha256:1f76381b9be0c2b81fc6781a0807cfc27b1462b37699ac46e8c584854a5e6f1f	Challenge 2	syn36472647	3379489	syn36472647	0.8137	0.25	0.8919	IBSE_IITM	taxonomy_relabd.species.csv: Lactobacillus gasseri/paragasseri
docker.synapse.org/syn36397234/eptb_ensamble@sha256:1f76381b9be0c2b81fc6781a0807cfc27b1462b37699ac46e8c584854a5e6f1f	taxonomy/taxonomy_relabd.species.csv	Lactobacillus iners	0.0840187	TRUE	docker.synapse.org/syn36397234/eptb_ensamble	sha256:1f76381b9be0c2b81fc6781a0807cfc27b1462b37699ac46e8c584854a5e6f1f	Challenge 2	syn36472647	3379489	syn36472647	0.8137	0.25	0.8919	IBSE_IITM	taxonomy_relabd.species.csv: Lactobacillus iners
docker.synapse.org/syn36397234/eptb_ensamble@sha256:1f76381b9be0c2b81fc6781a0807cfc27b1462b37699ac46e8c584854a5e6f1f	taxonomy/taxonomy_relabd.species.csv	Lactobacillus jensenii	0.240713	TRUE	docker.synapse.org/syn36397234/eptb_ensamble	sha256:1f76381b9be0c2b81fc6781a0807cfc27b1462b37699ac46e8c584854a5e6f1f	Challenge 2	syn36472647	3379489	syn36472647	0.8137	0.25	0.8919	IBSE_IITM	taxonomy_relabd.species.csv: Lactobacillus jensenii
docker.synapse.org/syn36397234/eptb_ensamble@sha256:1f76381b9be0c2b81fc6781a0807cfc27b1462b37699ac46e8c584854a5e6f1f	taxonomy/taxonomy_relabd.species.csv	Lactobacillus johnsonii	0	FALSE	docker.synapse.org/syn36397234/eptb_ensamble	sha256:1f76381b9be0c2b81fc6781a0807cfc27b1462b37699ac46e8c584854a5e6f1f	Challenge 2	syn36472647	3379489	syn36472647	0.8137	0.25	0.8919	IBSE_IITM	taxonomy_relabd.species.csv: Lactobacillus johnsonii
docker.synapse.org/syn36397234/eptb_ensamble@sha256:1f76381b9be0c2b81fc6781a0807cfc27b1462b37699ac46e8c584854a5e6f1f	taxonomy/taxonomy_relabd.species.csv	Lactobacillus reuteri	0	FALSE	docker.synapse.org/syn36397234/eptb_ensamble	sha256:1f76381b9be0c2b81fc6781a0807cfc27b1462b37699ac46e8c584854a5e6f1f	Challenge 2	syn36472647	3379489	syn36472647	0.8137	0.25	0.8919	IBSE_IITM	taxonomy_relabd.species.csv: Lactobacillus reuteri
docker.synapse.org/syn36397234/eptb_ensamble@sha256:1f76381b9be0c2b81fc6781a0807cfc27b1462b37699ac46e8c584854a5e6f1f	taxonomy/taxonomy_relabd.species.csv	Lagierella	0	FALSE	docker.synapse.org/syn36397234/eptb_ensamble	sha256:1f76381b9be0c2b81fc6781a0807cfc27b1462b37699ac46e8c584854a5e6f1f	Challenge 2	syn36472647	3379489	syn36472647	0.8137	0.25	0.8919	IBSE_IITM	taxonomy_relabd.species.csv: Lagierella
docker.synapse.org/syn36397234/eptb_ensamble@sha256:1f76381b9be0c2b81fc6781a0807cfc27b1462b37699ac46e8c584854a5e6f1f	taxonomy/taxonomy_relabd.species.csv	Lawsonella clevelandensis	0	FALSE	docker.synapse.org/syn36397234/eptb_ensamble	sha256:1f76381b9be0c2b81fc6781a0807cfc27b1462b37699ac46e8c584854a5e6f1f	Challenge 2	syn36472647	3379489	syn36472647	0.8137	0.25	0.8919	IBSE_IITM	taxonomy_relabd.species.csv: Lawsonella clevelandensis
docker.synapse.org/syn36397234/eptb_ensamble@sha256:1f76381b9be0c2b81fc6781a0807cfc27b1462b37699ac46e8c584854a5e6f1f	taxonomy/taxonomy_relabd.species.csv	Megasphaera	0.177382	TRUE	docker.synapse.org/syn36397234/eptb_ensamble	sha256:1f76381b9be0c2b81fc6781a0807cfc27b1462b37699ac46e8c584854a5e6f1f	Challenge 2	syn36472647	3379489	syn36472647	0.8137	0.25	0.8919	IBSE_IITM	taxonomy_relabd.species.csv: Megasphaera
docker.synapse.org/syn36397234/eptb_ensamble@sha256:1f76381b9be0c2b81fc6781a0807cfc27b1462b37699ac46e8c584854a5e6f1f	taxonomy/taxonomy_relabd.species.csv	Mobiluncus curtisii	0	FALSE	docker.synapse.org/syn36397234/eptb_ensamble	sha256:1f76381b9be0c2b81fc6781a0807cfc27b1462b37699ac46e8c584854a5e6f1f	Challenge 2	syn36472647	3379489	syn36472647	0.8137	0.25	0.8919	IBSE_IITM	taxonomy_relabd.species.csv: Mobiluncus curtisii
docker.synapse.org/syn36397234/eptb_ensamble@sha256:1f76381b9be0c2b81fc6781a0807cfc27b1462b37699ac46e8c584854a5e6f1f	taxonomy/taxonomy_relabd.species.csv	Murdochiella_asaccharolytica/Levyella_massiliensis	0	FALSE	docker.synapse.org/syn36397234/eptb_ensamble	sha256:1f76381b9be0c2b81fc6781a0807cfc27b1462b37699ac46e8c584854a5e6f1f	Challenge 2	syn36472647	3379489	syn36472647	0.8137	0.25	0.8919	IBSE_IITM	taxonomy_relabd.species.csv: Murdochiella_asaccharolytica/Levyella_massiliensis
docker.synapse.org/syn36397234/eptb_ensamble@sha256:1f76381b9be0c2b81fc6781a0807cfc27b1462b37699ac46e8c584854a5e6f1f	taxonomy/taxonomy_relabd.species.csv	Mycoplasma hominis	0	FALSE	docker.synapse.org/syn36397234/eptb_ensamble	sha256:1f76381b9be0c2b81fc6781a0807cfc27b1462b37699ac46e8c584854a5e6f1f	Challenge 2	syn36472647	3379489	syn36472647	0.8137	0.25	0.8919	IBSE_IITM	taxonomy_relabd.species.csv: Mycoplasma hominis
docker.synapse.org/syn36397234/eptb_ensamble@sha256:1f76381b9be0c2b81fc6781a0807cfc27b1462b37699ac46e8c584854a5e6f1f	taxonomy/taxonomy_relabd.species.csv	Olegusella massiliensis	0	FALSE	docker.synapse.org/syn36397234/eptb_ensamble	sha256:1f76381b9be0c2b81fc6781a0807cfc27b1462b37699ac46e8c584854a5e6f1f	Challenge 2	syn36472647	3379489	syn36472647	0.8137	0.25	0.8919	IBSE_IITM	taxonomy_relabd.species.csv: Olegusella massiliensis
docker.synapse.org/syn36397234/eptb_ensamble@sha256:1f76381b9be0c2b81fc6781a0807cfc27b1462b37699ac46e8c584854a5e6f1f	taxonomy/taxonomy_relabd.species.csv	Parvimonas micra	0.156246	TRUE	docker.synapse.org/syn36397234/eptb_ensamble	sha256:1f76381b9be0c2b81fc6781a0807cfc27b1462b37699ac46e8c584854a5e6f1f	Challenge 2	syn36472647	3379489	syn36472647	0.8137	0.25	0.8919	IBSE_IITM	taxonomy_relabd.species.csv: Parvimonas micra
docker.synapse.org/syn36397234/eptb_ensamble@sha256:1f76381b9be0c2b81fc6781a0807cfc27b1462b37699ac46e8c584854a5e6f1f	taxonomy/taxonomy_relabd.species.csv	Peptoniphilus	0	FALSE	docker.synapse.org/syn36397234/eptb_ensamble	sha256:1f76381b9be0c2b81fc6781a0807cfc27b1462b37699ac46e8c584854a5e6f1f	Challenge 2	syn36472647	3379489	syn36472647	0.8137	0.25	0.8919	IBSE_IITM	taxonomy_relabd.species.csv: Peptoniphilus
docker.synapse.org/syn36397234/eptb_ensamble@sha256:1f76381b9be0c2b81fc6781a0807cfc27b1462b37699ac46e8c584854a5e6f1f	taxonomy/taxonomy_relabd.species.csv	Peptoniphilus asaccharolyticus/harei	0.0416394	TRUE	docker.synapse.org/syn36397234/eptb_ensamble	sha256:1f76381b9be0c2b81fc6781a0807cfc27b1462b37699ac46e8c584854a5e6f1f	Challenge 2	syn36472647	3379489	syn36472647	0.8137	0.25	0.8919	IBSE_IITM	taxonomy_relabd.species.csv: Peptoniphilus asaccharolyticus/harei
docker.synapse.org/syn36397234/eptb_ensamble@sha256:1f76381b9be0c2b81fc6781a0807cfc27b1462b37699ac46e8c584854a5e6f1f	taxonomy/taxonomy_relabd.species.csv	Peptoniphilus coxii	0	FALSE	docker.synapse.org/syn36397234/eptb_ensamble	sha256:1f76381b9be0c2b81fc6781a0807cfc27b1462b37699ac46e8c584854a5e6f1f	Challenge 2	syn36472647	3379489	syn36472647	0.8137	0.25	0.8919	IBSE_IITM	taxonomy_relabd.species.csv: Peptoniphilus coxii
docker.synapse.org/syn36397234/eptb_ensamble@sha256:1f76381b9be0c2b81fc6781a0807cfc27b1462b37699ac46e8c584854a5e6f1f	taxonomy/taxonomy_relabd.species.csv	Peptoniphilus duerdenii	0	FALSE	docker.synapse.org/syn36397234/eptb_ensamble	sha256:1f76381b9be0c2b81fc6781a0807cfc27b1462b37699ac46e8c584854a5e6f1f	Challenge 2	syn36472647	3379489	syn36472647	0.8137	0.25	0.8919	IBSE_IITM	taxonomy_relabd.species.csv: Peptoniphilus duerdenii
docker.synapse.org/syn36397234/eptb_ensamble@sha256:1f76381b9be0c2b81fc6781a0807cfc27b1462b37699ac46e8c584854a5e6f1f	taxonomy/taxonomy_relabd.species.csv	Peptoniphilus grossensis/harei	0	FALSE	docker.synapse.org/syn36397234/eptb_ensamble	sha256:1f76381b9be0c2b81fc6781a0807cfc27b1462b37699ac46e8c584854a5e6f1f	Challenge 2	syn36472647	3379489	syn36472647	0.8137	0.25	0.8919	IBSE_IITM	taxonomy_relabd.species.csv: Peptoniphilus grossensis/harei
docker.synapse.org/syn36397234/eptb_ensamble@sha256:1f76381b9be0c2b81fc6781a0807cfc27b1462b37699ac46e8c584854a5e6f1f	taxonomy/taxonomy_relabd.species.csv	Peptoniphilus harei/lacydonensis	0	FALSE	docker.synapse.org/syn36397234/eptb_ensamble	sha256:1f76381b9be0c2b81fc6781a0807cfc27b1462b37699ac46e8c584854a5e6f1f	Challenge 2	syn36472647	3379489	syn36472647	0.8137	0.25	0.8919	IBSE_IITM	taxonomy_relabd.species.csv: Peptoniphilus harei/lacydonensis
docker.synapse.org/syn36397234/eptb_ensamble@sha256:1f76381b9be0c2b81fc6781a0807cfc27b1462b37699ac46e8c584854a5e6f1f	taxonomy/taxonomy_relabd.species.csv	Peptoniphilus lacrimalis	0.0939405	TRUE	docker.synapse.org/syn36397234/eptb_ensamble	sha256:1f76381b9be0c2b81fc6781a0807cfc27b1462b37699ac46e8c584854a5e6f1f	Challenge 2	syn36472647	3379489	syn36472647	0.8137	0.25	0.8919	IBSE_IITM	taxonomy_relabd.species.csv: Peptoniphilus lacrimalis
docker.synapse.org/syn36397234/eptb_ensamble@sha256:1f76381b9be0c2b81fc6781a0807cfc27b1462b37699ac46e8c584854a5e6f1f	taxonomy/taxonomy_relabd.species.csv	Peptoniphilus obesi	0	FALSE	docker.synapse.org/syn36397234/eptb_ensamble	sha256:1f76381b9be0c2b81fc6781a0807cfc27b1462b37699ac46e8c584854a5e6f1f	Challenge 2	syn36472647	3379489	syn36472647	0.8137	0.25	0.8919	IBSE_IITM	taxonomy_relabd.species.csv: Peptoniphilus obesi
docker.synapse.org/syn36397234/eptb_ensamble@sha256:1f76381b9be0c2b81fc6781a0807cfc27b1462b37699ac46e8c584854a5e6f1f	taxonomy/taxonomy_relabd.species.csv	Peptoniphilus pacaensis	0	FALSE	docker.synapse.org/syn36397234/eptb_ensamble	sha256:1f76381b9be0c2b81fc6781a0807cfc27b1462b37699ac46e8c584854a5e6f1f	Challenge 2	syn36472647	3379489	syn36472647	0.8137	0.25	0.8919	IBSE_IITM	taxonomy_relabd.species.csv: Peptoniphilus pacaensis
docker.synapse.org/syn36397234/eptb_ensamble@sha256:1f76381b9be0c2b81fc6781a0807cfc27b1462b37699ac46e8c584854a5e6f1f	taxonomy/taxonomy_relabd.species.csv	Peptostreptococcus anaerobius	0	FALSE	docker.synapse.org/syn36397234/eptb_ensamble	sha256:1f76381b9be0c2b81fc6781a0807cfc27b1462b37699ac46e8c584854a5e6f1f	Challenge 2	syn36472647	3379489	syn36472647	0.8137	0.25	0.8919	IBSE_IITM	taxonomy_relabd.species.csv: Peptostreptococcus anaerobius
docker.synapse.org/syn36397234/eptb_ensamble@sha256:1f76381b9be0c2b81fc6781a0807cfc27b1462b37699ac46e8c584854a5e6f1f	taxonomy/taxonomy_relabd.species.csv	Porphyromonas	0	FALSE	docker.synapse.org/syn36397234/eptb_ensamble	sha256:1f76381b9be0c2b81fc6781a0807cfc27b1462b37699ac46e8c584854a5e6f1f	Challenge 2	syn36472647	3379489	syn36472647	0.8137	0.25	0.8919	IBSE_IITM	taxonomy_relabd.species.csv: Porphyromonas
docker.synapse.org/syn36397234/eptb_ensamble@sha256:1f76381b9be0c2b81fc6781a0807cfc27b1462b37699ac46e8c584854a5e6f1f	taxonomy/taxonomy_relabd.species.csv	Porphyromonas asaccharolytica	0	FALSE	docker.synapse.org/syn36397234/eptb_ensamble	sha256:1f76381b9be0c2b81fc6781a0807cfc27b1462b37699ac46e8c584854a5e6f1f	Challenge 2	syn36472647	3379489	syn36472647	0.8137	0.25	0.8919	IBSE_IITM	taxonomy_relabd.species.csv: Porphyromonas asaccharolytica
docker.synapse.org/syn36397234/eptb_ensamble@sha256:1f76381b9be0c2b81fc6781a0807cfc27b1462b37699ac46e8c584854a5e6f1f	taxonomy/taxonomy_relabd.species.csv	Porphyromonas bennonis	0	FALSE	docker.synapse.org/syn36397234/eptb_ensamble	sha256:1f76381b9be0c2b81fc6781a0807cfc27b1462b37699ac46e8c584854a5e6f1f	Challenge 2	syn36472647	3379489	syn36472647	0.8137	0.25	0.8919	IBSE_IITM	taxonomy_relabd.species.csv: Porphyromonas bennonis
docker.synapse.org/syn36397234/eptb_ensamble@sha256:1f76381b9be0c2b81fc6781a0807cfc27b1462b37699ac46e8c584854a5e6f1f	taxonomy/taxonomy_relabd.species.csv	Porphyromonas uenonis	0	FALSE	docker.synapse.org/syn36397234/eptb_ensamble	sha256:1f76381b9be0c2b81fc6781a0807cfc27b1462b37699ac46e8c584854a5e6f1f	Challenge 2	syn36472647	3379489	syn36472647	0.8137	0.25	0.8919	IBSE_IITM	taxonomy_relabd.species.csv: Porphyromonas uenonis
docker.synapse.org/syn36397234/eptb_ensamble@sha256:1f76381b9be0c2b81fc6781a0807cfc27b1462b37699ac46e8c584854a5e6f1f	taxonomy/taxonomy_relabd.species.csv	Prevotella	0	FALSE	docker.synapse.org/syn36397234/eptb_ensamble	sha256:1f76381b9be0c2b81fc6781a0807cfc27b1462b37699ac46e8c584854a5e6f1f	Challenge 2	syn36472647	3379489	syn36472647	0.8137	0.25	0.8919	IBSE_IITM	taxonomy_relabd.species.csv: Prevotella
docker.synapse.org/syn36397234/eptb_ensamble@sha256:1f76381b9be0c2b81fc6781a0807cfc27b1462b37699ac46e8c584854a5e6f1f	taxonomy/taxonomy_relabd.species.csv	Prevotella amnii	0	FALSE	docker.synapse.org/syn36397234/eptb_ensamble	sha256:1f76381b9be0c2b81fc6781a0807cfc27b1462b37699ac46e8c584854a5e6f1f	Challenge 2	syn36472647	3379489	syn36472647	0.8137	0.25	0.8919	IBSE_IITM	taxonomy_relabd.species.csv: Prevotella amnii
docker.synapse.org/syn36397234/eptb_ensamble@sha256:1f76381b9be0c2b81fc6781a0807cfc27b1462b37699ac46e8c584854a5e6f1f	taxonomy/taxonomy_relabd.species.csv	Prevotella bergensis	0	FALSE	docker.synapse.org/syn36397234/eptb_ensamble	sha256:1f76381b9be0c2b81fc6781a0807cfc27b1462b37699ac46e8c584854a5e6f1f	Challenge 2	syn36472647	3379489	syn36472647	0.8137	0.25	0.8919	IBSE_IITM	taxonomy_relabd.species.csv: Prevotella bergensis
docker.synapse.org/syn36397234/eptb_ensamble@sha256:1f76381b9be0c2b81fc6781a0807cfc27b1462b37699ac46e8c584854a5e6f1f	taxonomy/taxonomy_relabd.species.csv	Prevotella bivia	0.190329	TRUE	docker.synapse.org/syn36397234/eptb_ensamble	sha256:1f76381b9be0c2b81fc6781a0807cfc27b1462b37699ac46e8c584854a5e6f1f	Challenge 2	syn36472647	3379489	syn36472647	0.8137	0.25	0.8919	IBSE_IITM	taxonomy_relabd.species.csv: Prevotella bivia
docker.synapse.org/syn36397234/eptb_ensamble@sha256:1f76381b9be0c2b81fc6781a0807cfc27b1462b37699ac46e8c584854a5e6f1f	taxonomy/taxonomy_relabd.species.csv	Prevotella buccalis	0.230645	TRUE	docker.synapse.org/syn36397234/eptb_ensamble	sha256:1f76381b9be0c2b81fc6781a0807cfc27b1462b37699ac46e8c584854a5e6f1f	Challenge 2	syn36472647	3379489	syn36472647	0.8137	0.25	0.8919	IBSE_IITM	taxonomy_relabd.species.csv: Prevotella buccalis
docker.synapse.org/syn36397234/eptb_ensamble@sha256:1f76381b9be0c2b81fc6781a0807cfc27b1462b37699ac46e8c584854a5e6f1f	taxonomy/taxonomy_relabd.species.csv	Prevotella colorans	0.0367402	TRUE	docker.synapse.org/syn36397234/eptb_ensamble	sha256:1f76381b9be0c2b81fc6781a0807cfc27b1462b37699ac46e8c584854a5e6f1f	Challenge 2	syn36472647	3379489	syn36472647	0.8137	0.25	0.8919	IBSE_IITM	taxonomy_relabd.species.csv: Prevotella colorans
docker.synapse.org/syn36397234/eptb_ensamble@sha256:1f76381b9be0c2b81fc6781a0807cfc27b1462b37699ac46e8c584854a5e6f1f	taxonomy/taxonomy_relabd.species.csv	Prevotella corporis	0	FALSE	docker.synapse.org/syn36397234/eptb_ensamble	sha256:1f76381b9be0c2b81fc6781a0807cfc27b1462b37699ac46e8c584854a5e6f1f	Challenge 2	syn36472647	3379489	syn36472647	0.8137	0.25	0.8919	IBSE_IITM	taxonomy_relabd.species.csv: Prevotella corporis
docker.synapse.org/syn36397234/eptb_ensamble@sha256:1f76381b9be0c2b81fc6781a0807cfc27b1462b37699ac46e8c584854a5e6f1f	taxonomy/taxonomy_relabd.species.csv	Prevotella disiens	0	FALSE	docker.synapse.org/syn36397234/eptb_ensamble	sha256:1f76381b9be0c2b81fc6781a0807cfc27b1462b37699ac46e8c584854a5e6f1f	Challenge 2	syn36472647	3379489	syn36472647	0.8137	0.25	0.8919	IBSE_IITM	taxonomy_relabd.species.csv: Prevotella disiens
docker.synapse.org/syn36397234/eptb_ensamble@sha256:1f76381b9be0c2b81fc6781a0807cfc27b1462b37699ac46e8c584854a5e6f1f	taxonomy/taxonomy_relabd.species.csv	Prevotella timonensis	0.0950692	TRUE	docker.synapse.org/syn36397234/eptb_ensamble	sha256:1f76381b9be0c2b81fc6781a0807cfc27b1462b37699ac46e8c584854a5e6f1f	Challenge 2	syn36472647	3379489	syn36472647	0.8137	0.25	0.8919	IBSE_IITM	taxonomy_relabd.species.csv: Prevotella timonensis
docker.synapse.org/syn36397234/eptb_ensamble@sha256:1f76381b9be0c2b81fc6781a0807cfc27b1462b37699ac46e8c584854a5e6f1f	taxonomy/taxonomy_relabd.species.csv	Pseudoglutamicibacter albus/cumminsii	0	FALSE	docker.synapse.org/syn36397234/eptb_ensamble	sha256:1f76381b9be0c2b81fc6781a0807cfc27b1462b37699ac46e8c584854a5e6f1f	Challenge 2	syn36472647	3379489	syn36472647	0.8137	0.25	0.8919	IBSE_IITM	taxonomy_relabd.species.csv: Pseudoglutamicibacter albus/cumminsii
docker.synapse.org/syn36397234/eptb_ensamble@sha256:1f76381b9be0c2b81fc6781a0807cfc27b1462b37699ac46e8c584854a5e6f1f	taxonomy/taxonomy_relabd.species.csv	Pseudomonas fluorescens/veronii	0.0298526	TRUE	docker.synapse.org/syn36397234/eptb_ensamble	sha256:1f76381b9be0c2b81fc6781a0807cfc27b1462b37699ac46e8c584854a5e6f1f	Challenge 2	syn36472647	3379489	syn36472647	0.8137	0.25	0.8919	IBSE_IITM	taxonomy_relabd.species.csv: Pseudomonas fluorescens/veronii
docker.synapse.org/syn36397234/eptb_ensamble@sha256:1f76381b9be0c2b81fc6781a0807cfc27b1462b37699ac46e8c584854a5e6f1f	taxonomy/taxonomy_relabd.species.csv	Pseudomonas veronii	0.0643692	TRUE	docker.synapse.org/syn36397234/eptb_ensamble	sha256:1f76381b9be0c2b81fc6781a0807cfc27b1462b37699ac46e8c584854a5e6f1f	Challenge 2	syn36472647	3379489	syn36472647	0.8137	0.25	0.8919	IBSE_IITM	taxonomy_relabd.species.csv: Pseudomonas veronii
docker.synapse.org/syn36397234/eptb_ensamble@sha256:1f76381b9be0c2b81fc6781a0807cfc27b1462b37699ac46e8c584854a5e6f1f	taxonomy/taxonomy_relabd.species.csv	Ruminococcaceae	0	FALSE	docker.synapse.org/syn36397234/eptb_ensamble	sha256:1f76381b9be0c2b81fc6781a0807cfc27b1462b37699ac46e8c584854a5e6f1f	Challenge 2	syn36472647	3379489	syn36472647	0.8137	0.25	0.8919	IBSE_IITM	taxonomy_relabd.species.csv: Ruminococcaceae
docker.synapse.org/syn36397234/eptb_ensamble@sha256:1f76381b9be0c2b81fc6781a0807cfc27b1462b37699ac46e8c584854a5e6f1f	taxonomy/taxonomy_relabd.species.csv	Sneathia amnii	0	FALSE	docker.synapse.org/syn36397234/eptb_ensamble	sha256:1f76381b9be0c2b81fc6781a0807cfc27b1462b37699ac46e8c584854a5e6f1f	Challenge 2	syn36472647	3379489	syn36472647	0.8137	0.25	0.8919	IBSE_IITM	taxonomy_relabd.species.csv: Sneathia amnii
docker.synapse.org/syn36397234/eptb_ensamble@sha256:1f76381b9be0c2b81fc6781a0807cfc27b1462b37699ac46e8c584854a5e6f1f	taxonomy/taxonomy_relabd.species.csv	Sneathia sanguinegens	0	FALSE	docker.synapse.org/syn36397234/eptb_ensamble	sha256:1f76381b9be0c2b81fc6781a0807cfc27b1462b37699ac46e8c584854a5e6f1f	Challenge 2	syn36472647	3379489	syn36472647	0.8137	0.25	0.8919	IBSE_IITM	taxonomy_relabd.species.csv: Sneathia sanguinegens
docker.synapse.org/syn36397234/eptb_ensamble@sha256:1f76381b9be0c2b81fc6781a0807cfc27b1462b37699ac46e8c584854a5e6f1f	taxonomy/taxonomy_relabd.species.csv	Staphylococcus epidermidis	0	FALSE	docker.synapse.org/syn36397234/eptb_ensamble	sha256:1f76381b9be0c2b81fc6781a0807cfc27b1462b37699ac46e8c584854a5e6f1f	Challenge 2	syn36472647	3379489	syn36472647	0.8137	0.25	0.8919	IBSE_IITM	taxonomy_relabd.species.csv: Staphylococcus epidermidis
docker.synapse.org/syn36397234/eptb_ensamble@sha256:1f76381b9be0c2b81fc6781a0807cfc27b1462b37699ac46e8c584854a5e6f1f	taxonomy/taxonomy_relabd.species.csv	Staphylococcus haemolyticus	0	FALSE	docker.synapse.org/syn36397234/eptb_ensamble	sha256:1f76381b9be0c2b81fc6781a0807cfc27b1462b37699ac46e8c584854a5e6f1f	Challenge 2	syn36472647	3379489	syn36472647	0.8137	0.25	0.8919	IBSE_IITM	taxonomy_relabd.species.csv: Staphylococcus haemolyticus
docker.synapse.org/syn36397234/eptb_ensamble@sha256:1f76381b9be0c2b81fc6781a0807cfc27b1462b37699ac46e8c584854a5e6f1f	taxonomy/taxonomy_relabd.species.csv	Staphylococcus lugdunensis	0	FALSE	docker.synapse.org/syn36397234/eptb_ensamble	sha256:1f76381b9be0c2b81fc6781a0807cfc27b1462b37699ac46e8c584854a5e6f1f	Challenge 2	syn36472647	3379489	syn36472647	0.8137	0.25	0.8919	IBSE_IITM	taxonomy_relabd.species.csv: Staphylococcus lugdunensis
docker.synapse.org/syn36397234/eptb_ensamble@sha256:1f76381b9be0c2b81fc6781a0807cfc27b1462b37699ac46e8c584854a5e6f1f	taxonomy/taxonomy_relabd.species.csv	Streptococcus anginosus	0	FALSE	docker.synapse.org/syn36397234/eptb_ensamble	sha256:1f76381b9be0c2b81fc6781a0807cfc27b1462b37699ac46e8c584854a5e6f1f	Challenge 2	syn36472647	3379489	syn36472647	0.8137	0.25	0.8919	IBSE_IITM	taxonomy_relabd.species.csv: Streptococcus anginosus
docker.synapse.org/syn36397234/eptb_ensamble@sha256:1f76381b9be0c2b81fc6781a0807cfc27b1462b37699ac46e8c584854a5e6f1f	taxonomy/taxonomy_relabd.species.csv	Streptococcus mitis	0	FALSE	docker.synapse.org/syn36397234/eptb_ensamble	sha256:1f76381b9be0c2b81fc6781a0807cfc27b1462b37699ac46e8c584854a5e6f1f	Challenge 2	syn36472647	3379489	syn36472647	0.8137	0.25	0.8919	IBSE_IITM	taxonomy_relabd.species.csv: Streptococcus mitis
docker.synapse.org/syn36397234/eptb_ensamble@sha256:1f76381b9be0c2b81fc6781a0807cfc27b1462b37699ac46e8c584854a5e6f1f	taxonomy/taxonomy_relabd.species.csv	Sutterella	0	FALSE	docker.synapse.org/syn36397234/eptb_ensamble	sha256:1f76381b9be0c2b81fc6781a0807cfc27b1462b37699ac46e8c584854a5e6f1f	Challenge 2	syn36472647	3379489	syn36472647	0.8137	0.25	0.8919	IBSE_IITM	taxonomy_relabd.species.csv: Sutterella
docker.synapse.org/syn36397234/eptb_ensamble@sha256:1f76381b9be0c2b81fc6781a0807cfc27b1462b37699ac46e8c584854a5e6f1f	taxonomy/taxonomy_relabd.species.csv	Terrabacteria group	0	FALSE	docker.synapse.org/syn36397234/eptb_ensamble	sha256:1f76381b9be0c2b81fc6781a0807cfc27b1462b37699ac46e8c584854a5e6f1f	Challenge 2	syn36472647	3379489	syn36472647	0.8137	0.25	0.8919	IBSE_IITM	taxonomy_relabd.species.csv: Terrabacteria group
docker.synapse.org/syn36397234/eptb_ensamble@sha256:1f76381b9be0c2b81fc6781a0807cfc27b1462b37699ac46e8c584854a5e6f1f	taxonomy/taxonomy_relabd.species.csv	Ureaplasma	0.0512656	TRUE	docker.synapse.org/syn36397234/eptb_ensamble	sha256:1f76381b9be0c2b81fc6781a0807cfc27b1462b37699ac46e8c584854a5e6f1f	Challenge 2	syn36472647	3379489	syn36472647	0.8137	0.25	0.8919	IBSE_IITM	taxonomy_relabd.species.csv: Ureaplasma
docker.synapse.org/syn36397234/eptb_ensamble@sha256:1f76381b9be0c2b81fc6781a0807cfc27b1462b37699ac46e8c584854a5e6f1f	taxonomy/taxonomy_relabd.species.csv	Urinicoccus massiliensis	0	FALSE	docker.synapse.org/syn36397234/eptb_ensamble	sha256:1f76381b9be0c2b81fc6781a0807cfc27b1462b37699ac46e8c584854a5e6f1f	Challenge 2	syn36472647	3379489	syn36472647	0.8137	0.25	0.8919	IBSE_IITM	taxonomy_relabd.species.csv: Urinicoccus massiliensis
docker.synapse.org/syn36397234/eptb_ensamble@sha256:1f76381b9be0c2b81fc6781a0807cfc27b1462b37699ac46e8c584854a5e6f1f	taxonomy/taxonomy_relabd.species.csv	Varibaculum anthropi/cambriense	0	FALSE	docker.synapse.org/syn36397234/eptb_ensamble	sha256:1f76381b9be0c2b81fc6781a0807cfc27b1462b37699ac46e8c584854a5e6f1f	Challenge 2	syn36472647	3379489	syn36472647	0.8137	0.25	0.8919	IBSE_IITM	taxonomy_relabd.species.csv: Varibaculum anthropi/cambriense
docker.synapse.org/syn36397234/eptb_ensamble@sha256:1f76381b9be0c2b81fc6781a0807cfc27b1462b37699ac46e8c584854a5e6f1f	taxonomy/taxonomy_relabd.species.csv	Winkia neuii	0	FALSE	docker.synapse.org/syn36397234/eptb_ensamble	sha256:1f76381b9be0c2b81fc6781a0807cfc27b1462b37699ac46e8c584854a5e6f1f	Challenge 2	syn36472647	3379489	syn36472647	0.8137	0.25	0.8919	IBSE_IITM	taxonomy_relabd.species.csv: Winkia neuii
docker.synapse.org/syn36397234/eptb_ensamble@sha256:1f76381b9be0c2b81fc6781a0807cfc27b1462b37699ac46e8c584854a5e6f1f	taxonomy/taxonomy_relabd.species.csv	unclassified Bacteroidales	0	FALSE	docker.synapse.org/syn36397234/eptb_ensamble	sha256:1f76381b9be0c2b81fc6781a0807cfc27b1462b37699ac46e8c584854a5e6f1f	Challenge 2	syn36472647	3379489	syn36472647	0.8137	0.25	0.8919	IBSE_IITM	taxonomy_relabd.species.csv: unclassified Bacteroidales
docker.synapse.org/syn36397234/eptb_ensamble@sha256:9af033470217c85782d9e92d27ef57342a9b8e634503c24ee80d2f91411c4fa7	taxonomy/taxonomy_relabd.species.csv	Achromobacter	0.0463043	TRUE	docker.synapse.org/syn36397234/eptb_ensamble	sha256:9af033470217c85782d9e92d27ef57342a9b8e634503c24ee80d2f91411c4fa7	Challenge 2	syn36472647	3379489	syn36472647	0.8062	0.2713	0.8919	IBSE_IITM	taxonomy_relabd.species.csv: Achromobacter
docker.synapse.org/syn36397234/eptb_ensamble@sha256:9af033470217c85782d9e92d27ef57342a9b8e634503c24ee80d2f91411c4fa7	taxonomy/taxonomy_relabd.species.csv	Actinomyces_urinae/Gleimia_europaea	0	FALSE	docker.synapse.org/syn36397234/eptb_ensamble	sha256:9af033470217c85782d9e92d27ef57342a9b8e634503c24ee80d2f91411c4fa7	Challenge 2	syn36472647	3379489	syn36472647	0.8062	0.2713	0.8919	IBSE_IITM	taxonomy_relabd.species.csv: Actinomyces_urinae/Gleimia_europaea
docker.synapse.org/syn36397234/eptb_ensamble@sha256:9af033470217c85782d9e92d27ef57342a9b8e634503c24ee80d2f91411c4fa7	taxonomy/taxonomy_relabd.species.csv	Aerococcus christensenii	0.138863	TRUE	docker.synapse.org/syn36397234/eptb_ensamble	sha256:9af033470217c85782d9e92d27ef57342a9b8e634503c24ee80d2f91411c4fa7	Challenge 2	syn36472647	3379489	syn36472647	0.8062	0.2713	0.8919	IBSE_IITM	taxonomy_relabd.species.csv: Aerococcus christensenii
docker.synapse.org/syn36397234/eptb_ensamble@sha256:9af033470217c85782d9e92d27ef57342a9b8e634503c24ee80d2f91411c4fa7	taxonomy/taxonomy_relabd.species.csv	Anaerococcus	0	FALSE	docker.synapse.org/syn36397234/eptb_ensamble	sha256:9af033470217c85782d9e92d27ef57342a9b8e634503c24ee80d2f91411c4fa7	Challenge 2	syn36472647	3379489	syn36472647	0.8062	0.2713	0.8919	IBSE_IITM	taxonomy_relabd.species.csv: Anaerococcus
docker.synapse.org/syn36397234/eptb_ensamble@sha256:9af033470217c85782d9e92d27ef57342a9b8e634503c24ee80d2f91411c4fa7	taxonomy/taxonomy_relabd.species.csv	Anaerococcus hydrogenalis	0	FALSE	docker.synapse.org/syn36397234/eptb_ensamble	sha256:9af033470217c85782d9e92d27ef57342a9b8e634503c24ee80d2f91411c4fa7	Challenge 2	syn36472647	3379489	syn36472647	0.8062	0.2713	0.8919	IBSE_IITM	taxonomy_relabd.species.csv: Anaerococcus hydrogenalis
docker.synapse.org/syn36397234/eptb_ensamble@sha256:9af033470217c85782d9e92d27ef57342a9b8e634503c24ee80d2f91411c4fa7	taxonomy/taxonomy_relabd.species.csv	Anaerococcus lactolyticus	0	FALSE	docker.synapse.org/syn36397234/eptb_ensamble	sha256:9af033470217c85782d9e92d27ef57342a9b8e634503c24ee80d2f91411c4fa7	Challenge 2	syn36472647	3379489	syn36472647	0.8062	0.2713	0.8919	IBSE_IITM	taxonomy_relabd.species.csv: Anaerococcus lactolyticus
docker.synapse.org/syn36397234/eptb_ensamble@sha256:9af033470217c85782d9e92d27ef57342a9b8e634503c24ee80d2f91411c4fa7	taxonomy/taxonomy_relabd.species.csv	Anaerococcus mediterraneensis	0.0707704	TRUE	docker.synapse.org/syn36397234/eptb_ensamble	sha256:9af033470217c85782d9e92d27ef57342a9b8e634503c24ee80d2f91411c4fa7	Challenge 2	syn36472647	3379489	syn36472647	0.8062	0.2713	0.8919	IBSE_IITM	taxonomy_relabd.species.csv: Anaerococcus mediterraneensis
docker.synapse.org/syn36397234/eptb_ensamble@sha256:9af033470217c85782d9e92d27ef57342a9b8e634503c24ee80d2f91411c4fa7	taxonomy/taxonomy_relabd.species.csv	Anaerococcus octavius	0	FALSE	docker.synapse.org/syn36397234/eptb_ensamble	sha256:9af033470217c85782d9e92d27ef57342a9b8e634503c24ee80d2f91411c4fa7	Challenge 2	syn36472647	3379489	syn36472647	0.8062	0.2713	0.8919	IBSE_IITM	taxonomy_relabd.species.csv: Anaerococcus octavius
docker.synapse.org/syn36397234/eptb_ensamble@sha256:9af033470217c85782d9e92d27ef57342a9b8e634503c24ee80d2f91411c4fa7	taxonomy/taxonomy_relabd.species.csv	Anaerococcus prevotii/tetradius	0.0393037	TRUE	docker.synapse.org/syn36397234/eptb_ensamble	sha256:9af033470217c85782d9e92d27ef57342a9b8e634503c24ee80d2f91411c4fa7	Challenge 2	syn36472647	3379489	syn36472647	0.8062	0.2713	0.8919	IBSE_IITM	taxonomy_relabd.species.csv: Anaerococcus prevotii/tetradius
docker.synapse.org/syn36397234/eptb_ensamble@sha256:9af033470217c85782d9e92d27ef57342a9b8e634503c24ee80d2f91411c4fa7	taxonomy/taxonomy_relabd.species.csv	Anaerococcus provencensis	0	FALSE	docker.synapse.org/syn36397234/eptb_ensamble	sha256:9af033470217c85782d9e92d27ef57342a9b8e634503c24ee80d2f91411c4fa7	Challenge 2	syn36472647	3379489	syn36472647	0.8062	0.2713	0.8919	IBSE_IITM	taxonomy_relabd.species.csv: Anaerococcus provencensis
docker.synapse.org/syn36397234/eptb_ensamble@sha256:9af033470217c85782d9e92d27ef57342a9b8e634503c24ee80d2f91411c4fa7	taxonomy/taxonomy_relabd.species.csv	Anaerococcus vaginalis	0	FALSE	docker.synapse.org/syn36397234/eptb_ensamble	sha256:9af033470217c85782d9e92d27ef57342a9b8e634503c24ee80d2f91411c4fa7	Challenge 2	syn36472647	3379489	syn36472647	0.8062	0.2713	0.8919	IBSE_IITM	taxonomy_relabd.species.csv: Anaerococcus vaginalis
docker.synapse.org/syn36397234/eptb_ensamble@sha256:9af033470217c85782d9e92d27ef57342a9b8e634503c24ee80d2f91411c4fa7	taxonomy/taxonomy_relabd.species.csv	Atopobium vaginae	0.052679	TRUE	docker.synapse.org/syn36397234/eptb_ensamble	sha256:9af033470217c85782d9e92d27ef57342a9b8e634503c24ee80d2f91411c4fa7	Challenge 2	syn36472647	3379489	syn36472647	0.8062	0.2713	0.8919	IBSE_IITM	taxonomy_relabd.species.csv: Atopobium vaginae
docker.synapse.org/syn36397234/eptb_ensamble@sha256:9af033470217c85782d9e92d27ef57342a9b8e634503c24ee80d2f91411c4fa7	taxonomy/taxonomy_relabd.species.csv	Bacteria <bacteria>	0	FALSE	docker.synapse.org/syn36397234/eptb_ensamble	sha256:9af033470217c85782d9e92d27ef57342a9b8e634503c24ee80d2f91411c4fa7	Challenge 2	syn36472647	3379489	syn36472647	0.8062	0.2713	0.8919	IBSE_IITM	taxonomy_relabd.species.csv: Bacteria <bacteria>
docker.synapse.org/syn36397234/eptb_ensamble@sha256:9af033470217c85782d9e92d27ef57342a9b8e634503c24ee80d2f91411c4fa7	taxonomy/taxonomy_relabd.species.csv	Bacteroidales	0	FALSE	docker.synapse.org/syn36397234/eptb_ensamble	sha256:9af033470217c85782d9e92d27ef57342a9b8e634503c24ee80d2f91411c4fa7	Challenge 2	syn36472647	3379489	syn36472647	0.8062	0.2713	0.8919	IBSE_IITM	taxonomy_relabd.species.csv: Bacteroidales
docker.synapse.org/syn36397234/eptb_ensamble@sha256:9af033470217c85782d9e92d27ef57342a9b8e634503c24ee80d2f91411c4fa7	taxonomy/taxonomy_relabd.species.csv	Bacteroides vulgatus	0	FALSE	docker.synapse.org/syn36397234/eptb_ensamble	sha256:9af033470217c85782d9e92d27ef57342a9b8e634503c24ee80d2f91411c4fa7	Challenge 2	syn36472647	3379489	syn36472647	0.8062	0.2713	0.8919	IBSE_IITM	taxonomy_relabd.species.csv: Bacteroides vulgatus
docker.synapse.org/syn36397234/eptb_ensamble@sha256:9af033470217c85782d9e92d27ef57342a9b8e634503c24ee80d2f91411c4fa7	taxonomy/taxonomy_relabd.species.csv	Bifidobacterium breve	0	FALSE	docker.synapse.org/syn36397234/eptb_ensamble	sha256:9af033470217c85782d9e92d27ef57342a9b8e634503c24ee80d2f91411c4fa7	Challenge 2	syn36472647	3379489	syn36472647	0.8062	0.2713	0.8919	IBSE_IITM	taxonomy_relabd.species.csv: Bifidobacterium breve
docker.synapse.org/syn36397234/eptb_ensamble@sha256:9af033470217c85782d9e92d27ef57342a9b8e634503c24ee80d2f91411c4fa7	taxonomy/taxonomy_relabd.species.csv	Brevibacterium ravenspurgense	0	FALSE	docker.synapse.org/syn36397234/eptb_ensamble	sha256:9af033470217c85782d9e92d27ef57342a9b8e634503c24ee80d2f91411c4fa7	Challenge 2	syn36472647	3379489	syn36472647	0.8062	0.2713	0.8919	IBSE_IITM	taxonomy_relabd.species.csv: Brevibacterium ravenspurgense
docker.synapse.org/syn36397234/eptb_ensamble@sha256:9af033470217c85782d9e92d27ef57342a9b8e634503c24ee80d2f91411c4fa7	taxonomy/taxonomy_relabd.species.csv	Campylobacter hominis	0	FALSE	docker.synapse.org/syn36397234/eptb_ensamble	sha256:9af033470217c85782d9e92d27ef57342a9b8e634503c24ee80d2f91411c4fa7	Challenge 2	syn36472647	3379489	syn36472647	0.8062	0.2713	0.8919	IBSE_IITM	taxonomy_relabd.species.csv: Campylobacter hominis
docker.synapse.org/syn36397234/eptb_ensamble@sha256:9af033470217c85782d9e92d27ef57342a9b8e634503c24ee80d2f91411c4fa7	taxonomy/taxonomy_relabd.species.csv	Campylobacter ureolyticus	0	FALSE	docker.synapse.org/syn36397234/eptb_ensamble	sha256:9af033470217c85782d9e92d27ef57342a9b8e634503c24ee80d2f91411c4fa7	Challenge 2	syn36472647	3379489	syn36472647	0.8062	0.2713	0.8919	IBSE_IITM	taxonomy_relabd.species.csv: Campylobacter ureolyticus
docker.synapse.org/syn36397234/eptb_ensamble@sha256:9af033470217c85782d9e92d27ef57342a9b8e634503c24ee80d2f91411c4fa7	taxonomy/taxonomy_relabd.species.csv	Casaltella	0	FALSE	docker.synapse.org/syn36397234/eptb_ensamble	sha256:9af033470217c85782d9e92d27ef57342a9b8e634503c24ee80d2f91411c4fa7	Challenge 2	syn36472647	3379489	syn36472647	0.8062	0.2713	0.8919	IBSE_IITM	taxonomy_relabd.species.csv: Casaltella
docker.synapse.org/syn36397234/eptb_ensamble@sha256:9af033470217c85782d9e92d27ef57342a9b8e634503c24ee80d2f91411c4fa7	taxonomy/taxonomy_relabd.species.csv	Coriobacteriia	0	FALSE	docker.synapse.org/syn36397234/eptb_ensamble	sha256:9af033470217c85782d9e92d27ef57342a9b8e634503c24ee80d2f91411c4fa7	Challenge 2	syn36472647	3379489	syn36472647	0.8062	0.2713	0.8919	IBSE_IITM	taxonomy_relabd.species.csv: Coriobacteriia
docker.synapse.org/syn36397234/eptb_ensamble@sha256:9af033470217c85782d9e92d27ef57342a9b8e634503c24ee80d2f91411c4fa7	taxonomy/taxonomy_relabd.species.csv	Corynebacterium amycolatum/lactis	0	FALSE	docker.synapse.org/syn36397234/eptb_ensamble	sha256:9af033470217c85782d9e92d27ef57342a9b8e634503c24ee80d2f91411c4fa7	Challenge 2	syn36472647	3379489	syn36472647	0.8062	0.2713	0.8919	IBSE_IITM	taxonomy_relabd.species.csv: Corynebacterium amycolatum/lactis
docker.synapse.org/syn36397234/eptb_ensamble@sha256:9af033470217c85782d9e92d27ef57342a9b8e634503c24ee80d2f91411c4fa7	taxonomy/taxonomy_relabd.species.csv	Corynebacterium aurimucosum	0	FALSE	docker.synapse.org/syn36397234/eptb_ensamble	sha256:9af033470217c85782d9e92d27ef57342a9b8e634503c24ee80d2f91411c4fa7	Challenge 2	syn36472647	3379489	syn36472647	0.8062	0.2713	0.8919	IBSE_IITM	taxonomy_relabd.species.csv: Corynebacterium aurimucosum
docker.synapse.org/syn36397234/eptb_ensamble@sha256:9af033470217c85782d9e92d27ef57342a9b8e634503c24ee80d2f91411c4fa7	taxonomy/taxonomy_relabd.species.csv	Corynebacterium coyleae	0	FALSE	docker.synapse.org/syn36397234/eptb_ensamble	sha256:9af033470217c85782d9e92d27ef57342a9b8e634503c24ee80d2f91411c4fa7	Challenge 2	syn36472647	3379489	syn36472647	0.8062	0.2713	0.8919	IBSE_IITM	taxonomy_relabd.species.csv: Corynebacterium coyleae
docker.synapse.org/syn36397234/eptb_ensamble@sha256:9af033470217c85782d9e92d27ef57342a9b8e634503c24ee80d2f91411c4fa7	taxonomy/taxonomy_relabd.species.csv	Corynebacterium jeikeium	0	FALSE	docker.synapse.org/syn36397234/eptb_ensamble	sha256:9af033470217c85782d9e92d27ef57342a9b8e634503c24ee80d2f91411c4fa7	Challenge 2	syn36472647	3379489	syn36472647	0.8062	0.2713	0.8919	IBSE_IITM	taxonomy_relabd.species.csv: Corynebacterium jeikeium
docker.synapse.org/syn36397234/eptb_ensamble@sha256:9af033470217c85782d9e92d27ef57342a9b8e634503c24ee80d2f91411c4fa7	taxonomy/taxonomy_relabd.species.csv	Corynebacterium pyruviciproducens	0	FALSE	docker.synapse.org/syn36397234/eptb_ensamble	sha256:9af033470217c85782d9e92d27ef57342a9b8e634503c24ee80d2f91411c4fa7	Challenge 2	syn36472647	3379489	syn36472647	0.8062	0.2713	0.8919	IBSE_IITM	taxonomy_relabd.species.csv: Corynebacterium pyruviciproducens
docker.synapse.org/syn36397234/eptb_ensamble@sha256:9af033470217c85782d9e92d27ef57342a9b8e634503c24ee80d2f91411c4fa7	taxonomy/taxonomy_relabd.species.csv	Corynebacterium senegalense	0	FALSE	docker.synapse.org/syn36397234/eptb_ensamble	sha256:9af033470217c85782d9e92d27ef57342a9b8e634503c24ee80d2f91411c4fa7	Challenge 2	syn36472647	3379489	syn36472647	0.8062	0.2713	0.8919	IBSE_IITM	taxonomy_relabd.species.csv: Corynebacterium senegalense
docker.synapse.org/syn36397234/eptb_ensamble@sha256:9af033470217c85782d9e92d27ef57342a9b8e634503c24ee80d2f91411c4fa7	taxonomy/taxonomy_relabd.species.csv	Corynebacterium sundsvallense/thomssenii	0	FALSE	docker.synapse.org/syn36397234/eptb_ensamble	sha256:9af033470217c85782d9e92d27ef57342a9b8e634503c24ee80d2f91411c4fa7	Challenge 2	syn36472647	3379489	syn36472647	0.8062	0.2713	0.8919	IBSE_IITM	taxonomy_relabd.species.csv: Corynebacterium sundsvallense/thomssenii
docker.synapse.org/syn36397234/eptb_ensamble@sha256:9af033470217c85782d9e92d27ef57342a9b8e634503c24ee80d2f91411c4fa7	taxonomy/taxonomy_relabd.species.csv	Corynebacterium tuberculostearicum	0.254605	TRUE	docker.synapse.org/syn36397234/eptb_ensamble	sha256:9af033470217c85782d9e92d27ef57342a9b8e634503c24ee80d2f91411c4fa7	Challenge 2	syn36472647	3379489	syn36472647	0.8062	0.2713	0.8919	IBSE_IITM	taxonomy_relabd.species.csv: Corynebacterium tuberculostearicum
docker.synapse.org/syn36397234/eptb_ensamble@sha256:9af033470217c85782d9e92d27ef57342a9b8e634503c24ee80d2f91411c4fa7	taxonomy/taxonomy_relabd.species.csv	Corynebacterium tuscaniense	0	FALSE	docker.synapse.org/syn36397234/eptb_ensamble	sha256:9af033470217c85782d9e92d27ef57342a9b8e634503c24ee80d2f91411c4fa7	Challenge 2	syn36472647	3379489	syn36472647	0.8062	0.2713	0.8919	IBSE_IITM	taxonomy_relabd.species.csv: Corynebacterium tuscaniense
docker.synapse.org/syn36397234/eptb_ensamble@sha256:9af033470217c85782d9e92d27ef57342a9b8e634503c24ee80d2f91411c4fa7	taxonomy/taxonomy_relabd.species.csv	Dialister	0.13657	TRUE	docker.synapse.org/syn36397234/eptb_ensamble	sha256:9af033470217c85782d9e92d27ef57342a9b8e634503c24ee80d2f91411c4fa7	Challenge 2	syn36472647	3379489	syn36472647	0.8062	0.2713	0.8919	IBSE_IITM	taxonomy_relabd.species.csv: Dialister
docker.synapse.org/syn36397234/eptb_ensamble@sha256:9af033470217c85782d9e92d27ef57342a9b8e634503c24ee80d2f91411c4fa7	taxonomy/taxonomy_relabd.species.csv	Dialister micraerophilus	0.148352	TRUE	docker.synapse.org/syn36397234/eptb_ensamble	sha256:9af033470217c85782d9e92d27ef57342a9b8e634503c24ee80d2f91411c4fa7	Challenge 2	syn36472647	3379489	syn36472647	0.8062	0.2713	0.8919	IBSE_IITM	taxonomy_relabd.species.csv: Dialister micraerophilus
docker.synapse.org/syn36397234/eptb_ensamble@sha256:9af033470217c85782d9e92d27ef57342a9b8e634503c24ee80d2f91411c4fa7	taxonomy/taxonomy_relabd.species.csv	Dialister propionicifaciens	0	FALSE	docker.synapse.org/syn36397234/eptb_ensamble	sha256:9af033470217c85782d9e92d27ef57342a9b8e634503c24ee80d2f91411c4fa7	Challenge 2	syn36472647	3379489	syn36472647	0.8062	0.2713	0.8919	IBSE_IITM	taxonomy_relabd.species.csv: Dialister propionicifaciens
docker.synapse.org/syn36397234/eptb_ensamble@sha256:9af033470217c85782d9e92d27ef57342a9b8e634503c24ee80d2f91411c4fa7	taxonomy/taxonomy_relabd.species.csv	Eggerthellaceae	0	FALSE	docker.synapse.org/syn36397234/eptb_ensamble	sha256:9af033470217c85782d9e92d27ef57342a9b8e634503c24ee80d2f91411c4fa7	Challenge 2	syn36472647	3379489	syn36472647	0.8062	0.2713	0.8919	IBSE_IITM	taxonomy_relabd.species.csv: Eggerthellaceae
docker.synapse.org/syn36397234/eptb_ensamble@sha256:9af033470217c85782d9e92d27ef57342a9b8e634503c24ee80d2f91411c4fa7	taxonomy/taxonomy_relabd.species.csv	Enterococcus faecalis	0	FALSE	docker.synapse.org/syn36397234/eptb_ensamble	sha256:9af033470217c85782d9e92d27ef57342a9b8e634503c24ee80d2f91411c4fa7	Challenge 2	syn36472647	3379489	syn36472647	0.8062	0.2713	0.8919	IBSE_IITM	taxonomy_relabd.species.csv: Enterococcus faecalis
docker.synapse.org/syn36397234/eptb_ensamble@sha256:9af033470217c85782d9e92d27ef57342a9b8e634503c24ee80d2f91411c4fa7	taxonomy/taxonomy_relabd.species.csv	Ezakiella	0	FALSE	docker.synapse.org/syn36397234/eptb_ensamble	sha256:9af033470217c85782d9e92d27ef57342a9b8e634503c24ee80d2f91411c4fa7	Challenge 2	syn36472647	3379489	syn36472647	0.8062	0.2713	0.8919	IBSE_IITM	taxonomy_relabd.species.csv: Ezakiella
docker.synapse.org/syn36397234/eptb_ensamble@sha256:9af033470217c85782d9e92d27ef57342a9b8e634503c24ee80d2f91411c4fa7	taxonomy/taxonomy_relabd.species.csv	Facklamia hominis	0	FALSE	docker.synapse.org/syn36397234/eptb_ensamble	sha256:9af033470217c85782d9e92d27ef57342a9b8e634503c24ee80d2f91411c4fa7	Challenge 2	syn36472647	3379489	syn36472647	0.8062	0.2713	0.8919	IBSE_IITM	taxonomy_relabd.species.csv: Facklamia hominis
docker.synapse.org/syn36397234/eptb_ensamble@sha256:9af033470217c85782d9e92d27ef57342a9b8e634503c24ee80d2f91411c4fa7	taxonomy/taxonomy_relabd.species.csv	Fastidiosipila sanguinis	0	FALSE	docker.synapse.org/syn36397234/eptb_ensamble	sha256:9af033470217c85782d9e92d27ef57342a9b8e634503c24ee80d2f91411c4fa7	Challenge 2	syn36472647	3379489	syn36472647	0.8062	0.2713	0.8919	IBSE_IITM	taxonomy_relabd.species.csv: Fastidiosipila sanguinis
docker.synapse.org/syn36397234/eptb_ensamble@sha256:9af033470217c85782d9e92d27ef57342a9b8e634503c24ee80d2f91411c4fa7	taxonomy/taxonomy_relabd.species.csv	Fenollaria	0	FALSE	docker.synapse.org/syn36397234/eptb_ensamble	sha256:9af033470217c85782d9e92d27ef57342a9b8e634503c24ee80d2f91411c4fa7	Challenge 2	syn36472647	3379489	syn36472647	0.8062	0.2713	0.8919	IBSE_IITM	taxonomy_relabd.species.csv: Fenollaria
docker.synapse.org/syn36397234/eptb_ensamble@sha256:9af033470217c85782d9e92d27ef57342a9b8e634503c24ee80d2f91411c4fa7	taxonomy/taxonomy_relabd.species.csv	Fenollaria massiliensis/timonensis	0	FALSE	docker.synapse.org/syn36397234/eptb_ensamble	sha256:9af033470217c85782d9e92d27ef57342a9b8e634503c24ee80d2f91411c4fa7	Challenge 2	syn36472647	3379489	syn36472647	0.8062	0.2713	0.8919	IBSE_IITM	taxonomy_relabd.species.csv: Fenollaria massiliensis/timonensis
docker.synapse.org/syn36397234/eptb_ensamble@sha256:9af033470217c85782d9e92d27ef57342a9b8e634503c24ee80d2f91411c4fa7	taxonomy/taxonomy_relabd.species.csv	Finegoldia magna	0.168596	TRUE	docker.synapse.org/syn36397234/eptb_ensamble	sha256:9af033470217c85782d9e92d27ef57342a9b8e634503c24ee80d2f91411c4fa7	Challenge 2	syn36472647	3379489	syn36472647	0.8062	0.2713	0.8919	IBSE_IITM	taxonomy_relabd.species.csv: Finegoldia magna
docker.synapse.org/syn36397234/eptb_ensamble@sha256:9af033470217c85782d9e92d27ef57342a9b8e634503c24ee80d2f91411c4fa7	taxonomy/taxonomy_relabd.species.csv	Firmicutes	0	FALSE	docker.synapse.org/syn36397234/eptb_ensamble	sha256:9af033470217c85782d9e92d27ef57342a9b8e634503c24ee80d2f91411c4fa7	Challenge 2	syn36472647	3379489	syn36472647	0.8062	0.2713	0.8919	IBSE_IITM	taxonomy_relabd.species.csv: Firmicutes
docker.synapse.org/syn36397234/eptb_ensamble@sha256:9af033470217c85782d9e92d27ef57342a9b8e634503c24ee80d2f91411c4fa7	taxonomy/taxonomy_relabd.species.csv	Fusobacterium nucleatum	0	FALSE	docker.synapse.org/syn36397234/eptb_ensamble	sha256:9af033470217c85782d9e92d27ef57342a9b8e634503c24ee80d2f91411c4fa7	Challenge 2	syn36472647	3379489	syn36472647	0.8062	0.2713	0.8919	IBSE_IITM	taxonomy_relabd.species.csv: Fusobacterium nucleatum
docker.synapse.org/syn36397234/eptb_ensamble@sha256:9af033470217c85782d9e92d27ef57342a9b8e634503c24ee80d2f91411c4fa7	taxonomy/taxonomy_relabd.species.csv	Gardnerella vaginalis	0.130464	TRUE	docker.synapse.org/syn36397234/eptb_ensamble	sha256:9af033470217c85782d9e92d27ef57342a9b8e634503c24ee80d2f91411c4fa7	Challenge 2	syn36472647	3379489	syn36472647	0.8062	0.2713	0.8919	IBSE_IITM	taxonomy_relabd.species.csv: Gardnerella vaginalis
docker.synapse.org/syn36397234/eptb_ensamble@sha256:9af033470217c85782d9e92d27ef57342a9b8e634503c24ee80d2f91411c4fa7	taxonomy/taxonomy_relabd.species.csv	Gemella asaccharolytica	0	FALSE	docker.synapse.org/syn36397234/eptb_ensamble	sha256:9af033470217c85782d9e92d27ef57342a9b8e634503c24ee80d2f91411c4fa7	Challenge 2	syn36472647	3379489	syn36472647	0.8062	0.2713	0.8919	IBSE_IITM	taxonomy_relabd.species.csv: Gemella asaccharolytica
docker.synapse.org/syn36397234/eptb_ensamble@sha256:9af033470217c85782d9e92d27ef57342a9b8e634503c24ee80d2f91411c4fa7	taxonomy/taxonomy_relabd.species.csv	Helcococcus	0	FALSE	docker.synapse.org/syn36397234/eptb_ensamble	sha256:9af033470217c85782d9e92d27ef57342a9b8e634503c24ee80d2f91411c4fa7	Challenge 2	syn36472647	3379489	syn36472647	0.8062	0.2713	0.8919	IBSE_IITM	taxonomy_relabd.species.csv: Helcococcus
docker.synapse.org/syn36397234/eptb_ensamble@sha256:9af033470217c85782d9e92d27ef57342a9b8e634503c24ee80d2f91411c4fa7	taxonomy/taxonomy_relabd.species.csv	Howardella	0	FALSE	docker.synapse.org/syn36397234/eptb_ensamble	sha256:9af033470217c85782d9e92d27ef57342a9b8e634503c24ee80d2f91411c4fa7	Challenge 2	syn36472647	3379489	syn36472647	0.8062	0.2713	0.8919	IBSE_IITM	taxonomy_relabd.species.csv: Howardella
docker.synapse.org/syn36397234/eptb_ensamble@sha256:9af033470217c85782d9e92d27ef57342a9b8e634503c24ee80d2f91411c4fa7	taxonomy/taxonomy_relabd.species.csv	Hungateiclostridiaceae	0	FALSE	docker.synapse.org/syn36397234/eptb_ensamble	sha256:9af033470217c85782d9e92d27ef57342a9b8e634503c24ee80d2f91411c4fa7	Challenge 2	syn36472647	3379489	syn36472647	0.8062	0.2713	0.8919	IBSE_IITM	taxonomy_relabd.species.csv: Hungateiclostridiaceae
docker.synapse.org/syn36397234/eptb_ensamble@sha256:9af033470217c85782d9e92d27ef57342a9b8e634503c24ee80d2f91411c4fa7	taxonomy/taxonomy_relabd.species.csv	Lachnospiraceae	0.216426	TRUE	docker.synapse.org/syn36397234/eptb_ensamble	sha256:9af033470217c85782d9e92d27ef57342a9b8e634503c24ee80d2f91411c4fa7	Challenge 2	syn36472647	3379489	syn36472647	0.8062	0.2713	0.8919	IBSE_IITM	taxonomy_relabd.species.csv: Lachnospiraceae
docker.synapse.org/syn36397234/eptb_ensamble@sha256:9af033470217c85782d9e92d27ef57342a9b8e634503c24ee80d2f91411c4fa7	taxonomy/taxonomy_relabd.species.csv	Lactobacillus coleohominis	0	FALSE	docker.synapse.org/syn36397234/eptb_ensamble	sha256:9af033470217c85782d9e92d27ef57342a9b8e634503c24ee80d2f91411c4fa7	Challenge 2	syn36472647	3379489	syn36472647	0.8062	0.2713	0.8919	IBSE_IITM	taxonomy_relabd.species.csv: Lactobacillus coleohominis
docker.synapse.org/syn36397234/eptb_ensamble@sha256:9af033470217c85782d9e92d27ef57342a9b8e634503c24ee80d2f91411c4fa7	taxonomy/taxonomy_relabd.species.csv	Lactobacillus crispatus	0.52406	TRUE	docker.synapse.org/syn36397234/eptb_ensamble	sha256:9af033470217c85782d9e92d27ef57342a9b8e634503c24ee80d2f91411c4fa7	Challenge 2	syn36472647	3379489	syn36472647	0.8062	0.2713	0.8919	IBSE_IITM	taxonomy_relabd.species.csv: Lactobacillus crispatus
docker.synapse.org/syn36397234/eptb_ensamble@sha256:9af033470217c85782d9e92d27ef57342a9b8e634503c24ee80d2f91411c4fa7	taxonomy/taxonomy_relabd.species.csv	Lactobacillus gasseri	0.266203	TRUE	docker.synapse.org/syn36397234/eptb_ensamble	sha256:9af033470217c85782d9e92d27ef57342a9b8e634503c24ee80d2f91411c4fa7	Challenge 2	syn36472647	3379489	syn36472647	0.8062	0.2713	0.8919	IBSE_IITM	taxonomy_relabd.species.csv: Lactobacillus gasseri
docker.synapse.org/syn36397234/eptb_ensamble@sha256:9af033470217c85782d9e92d27ef57342a9b8e634503c24ee80d2f91411c4fa7	taxonomy/taxonomy_relabd.species.csv	Lactobacillus gasseri/paragasseri	0.0343265	TRUE	docker.synapse.org/syn36397234/eptb_ensamble	sha256:9af033470217c85782d9e92d27ef57342a9b8e634503c24ee80d2f91411c4fa7	Challenge 2	syn36472647	3379489	syn36472647	0.8062	0.2713	0.8919	IBSE_IITM	taxonomy_relabd.species.csv: Lactobacillus gasseri/paragasseri
docker.synapse.org/syn36397234/eptb_ensamble@sha256:9af033470217c85782d9e92d27ef57342a9b8e634503c24ee80d2f91411c4fa7	taxonomy/taxonomy_relabd.species.csv	Lactobacillus iners	0.085953	TRUE	docker.synapse.org/syn36397234/eptb_ensamble	sha256:9af033470217c85782d9e92d27ef57342a9b8e634503c24ee80d2f91411c4fa7	Challenge 2	syn36472647	3379489	syn36472647	0.8062	0.2713	0.8919	IBSE_IITM	taxonomy_relabd.species.csv: Lactobacillus iners
docker.synapse.org/syn36397234/eptb_ensamble@sha256:9af033470217c85782d9e92d27ef57342a9b8e634503c24ee80d2f91411c4fa7	taxonomy/taxonomy_relabd.species.csv	Lactobacillus jensenii	0.245717	TRUE	docker.synapse.org/syn36397234/eptb_ensamble	sha256:9af033470217c85782d9e92d27ef57342a9b8e634503c24ee80d2f91411c4fa7	Challenge 2	syn36472647	3379489	syn36472647	0.8062	0.2713	0.8919	IBSE_IITM	taxonomy_relabd.species.csv: Lactobacillus jensenii
docker.synapse.org/syn36397234/eptb_ensamble@sha256:9af033470217c85782d9e92d27ef57342a9b8e634503c24ee80d2f91411c4fa7	taxonomy/taxonomy_relabd.species.csv	Lactobacillus johnsonii	0	FALSE	docker.synapse.org/syn36397234/eptb_ensamble	sha256:9af033470217c85782d9e92d27ef57342a9b8e634503c24ee80d2f91411c4fa7	Challenge 2	syn36472647	3379489	syn36472647	0.8062	0.2713	0.8919	IBSE_IITM	taxonomy_relabd.species.csv: Lactobacillus johnsonii
docker.synapse.org/syn36397234/eptb_ensamble@sha256:9af033470217c85782d9e92d27ef57342a9b8e634503c24ee80d2f91411c4fa7	taxonomy/taxonomy_relabd.species.csv	Lactobacillus reuteri	0	FALSE	docker.synapse.org/syn36397234/eptb_ensamble	sha256:9af033470217c85782d9e92d27ef57342a9b8e634503c24ee80d2f91411c4fa7	Challenge 2	syn36472647	3379489	syn36472647	0.8062	0.2713	0.8919	IBSE_IITM	taxonomy_relabd.species.csv: Lactobacillus reuteri
docker.synapse.org/syn36397234/eptb_ensamble@sha256:9af033470217c85782d9e92d27ef57342a9b8e634503c24ee80d2f91411c4fa7	taxonomy/taxonomy_relabd.species.csv	Lagierella	0	FALSE	docker.synapse.org/syn36397234/eptb_ensamble	sha256:9af033470217c85782d9e92d27ef57342a9b8e634503c24ee80d2f91411c4fa7	Challenge 2	syn36472647	3379489	syn36472647	0.8062	0.2713	0.8919	IBSE_IITM	taxonomy_relabd.species.csv: Lagierella
docker.synapse.org/syn36397234/eptb_ensamble@sha256:9af033470217c85782d9e92d27ef57342a9b8e634503c24ee80d2f91411c4fa7	taxonomy/taxonomy_relabd.species.csv	Lawsonella clevelandensis	0	FALSE	docker.synapse.org/syn36397234/eptb_ensamble	sha256:9af033470217c85782d9e92d27ef57342a9b8e634503c24ee80d2f91411c4fa7	Challenge 2	syn36472647	3379489	syn36472647	0.8062	0.2713	0.8919	IBSE_IITM	taxonomy_relabd.species.csv: Lawsonella clevelandensis
docker.synapse.org/syn36397234/eptb_ensamble@sha256:9af033470217c85782d9e92d27ef57342a9b8e634503c24ee80d2f91411c4fa7	taxonomy/taxonomy_relabd.species.csv	Megasphaera	0.170742	TRUE	docker.synapse.org/syn36397234/eptb_ensamble	sha256:9af033470217c85782d9e92d27ef57342a9b8e634503c24ee80d2f91411c4fa7	Challenge 2	syn36472647	3379489	syn36472647	0.8062	0.2713	0.8919	IBSE_IITM	taxonomy_relabd.species.csv: Megasphaera
docker.synapse.org/syn36397234/eptb_ensamble@sha256:9af033470217c85782d9e92d27ef57342a9b8e634503c24ee80d2f91411c4fa7	taxonomy/taxonomy_relabd.species.csv	Mobiluncus curtisii	0	FALSE	docker.synapse.org/syn36397234/eptb_ensamble	sha256:9af033470217c85782d9e92d27ef57342a9b8e634503c24ee80d2f91411c4fa7	Challenge 2	syn36472647	3379489	syn36472647	0.8062	0.2713	0.8919	IBSE_IITM	taxonomy_relabd.species.csv: Mobiluncus curtisii
docker.synapse.org/syn36397234/eptb_ensamble@sha256:9af033470217c85782d9e92d27ef57342a9b8e634503c24ee80d2f91411c4fa7	taxonomy/taxonomy_relabd.species.csv	Murdochiella_asaccharolytica/Levyella_massiliensis	0	FALSE	docker.synapse.org/syn36397234/eptb_ensamble	sha256:9af033470217c85782d9e92d27ef57342a9b8e634503c24ee80d2f91411c4fa7	Challenge 2	syn36472647	3379489	syn36472647	0.8062	0.2713	0.8919	IBSE_IITM	taxonomy_relabd.species.csv: Murdochiella_asaccharolytica/Levyella_massiliensis
docker.synapse.org/syn36397234/eptb_ensamble@sha256:9af033470217c85782d9e92d27ef57342a9b8e634503c24ee80d2f91411c4fa7	taxonomy/taxonomy_relabd.species.csv	Mycoplasma hominis	0	FALSE	docker.synapse.org/syn36397234/eptb_ensamble	sha256:9af033470217c85782d9e92d27ef57342a9b8e634503c24ee80d2f91411c4fa7	Challenge 2	syn36472647	3379489	syn36472647	0.8062	0.2713	0.8919	IBSE_IITM	taxonomy_relabd.species.csv: Mycoplasma hominis
docker.synapse.org/syn36397234/eptb_ensamble@sha256:9af033470217c85782d9e92d27ef57342a9b8e634503c24ee80d2f91411c4fa7	taxonomy/taxonomy_relabd.species.csv	Olegusella massiliensis	0	FALSE	docker.synapse.org/syn36397234/eptb_ensamble	sha256:9af033470217c85782d9e92d27ef57342a9b8e634503c24ee80d2f91411c4fa7	Challenge 2	syn36472647	3379489	syn36472647	0.8062	0.2713	0.8919	IBSE_IITM	taxonomy_relabd.species.csv: Olegusella massiliensis
docker.synapse.org/syn36397234/eptb_ensamble@sha256:9af033470217c85782d9e92d27ef57342a9b8e634503c24ee80d2f91411c4fa7	taxonomy/taxonomy_relabd.species.csv	Parvimonas micra	0.166196	TRUE	docker.synapse.org/syn36397234/eptb_ensamble	sha256:9af033470217c85782d9e92d27ef57342a9b8e634503c24ee80d2f91411c4fa7	Challenge 2	syn36472647	3379489	syn36472647	0.8062	0.2713	0.8919	IBSE_IITM	taxonomy_relabd.species.csv: Parvimonas micra
docker.synapse.org/syn36397234/eptb_ensamble@sha256:9af033470217c85782d9e92d27ef57342a9b8e634503c24ee80d2f91411c4fa7	taxonomy/taxonomy_relabd.species.csv	Peptoniphilus	0	FALSE	docker.synapse.org/syn36397234/eptb_ensamble	sha256:9af033470217c85782d9e92d27ef57342a9b8e634503c24ee80d2f91411c4fa7	Challenge 2	syn36472647	3379489	syn36472647	0.8062	0.2713	0.8919	IBSE_IITM	taxonomy_relabd.species.csv: Peptoniphilus
docker.synapse.org/syn36397234/eptb_ensamble@sha256:9af033470217c85782d9e92d27ef57342a9b8e634503c24ee80d2f91411c4fa7	taxonomy/taxonomy_relabd.species.csv	Peptoniphilus asaccharolyticus/harei	0.0447948	TRUE	docker.synapse.org/syn36397234/eptb_ensamble	sha256:9af033470217c85782d9e92d27ef57342a9b8e634503c24ee80d2f91411c4fa7	Challenge 2	syn36472647	3379489	syn36472647	0.8062	0.2713	0.8919	IBSE_IITM	taxonomy_relabd.species.csv: Peptoniphilus asaccharolyticus/harei
docker.synapse.org/syn36397234/eptb_ensamble@sha256:9af033470217c85782d9e92d27ef57342a9b8e634503c24ee80d2f91411c4fa7	taxonomy/taxonomy_relabd.species.csv	Peptoniphilus coxii	0	FALSE	docker.synapse.org/syn36397234/eptb_ensamble	sha256:9af033470217c85782d9e92d27ef57342a9b8e634503c24ee80d2f91411c4fa7	Challenge 2	syn36472647	3379489	syn36472647	0.8062	0.2713	0.8919	IBSE_IITM	taxonomy_relabd.species.csv: Peptoniphilus coxii
docker.synapse.org/syn36397234/eptb_ensamble@sha256:9af033470217c85782d9e92d27ef57342a9b8e634503c24ee80d2f91411c4fa7	taxonomy/taxonomy_relabd.species.csv	Peptoniphilus duerdenii	0	FALSE	docker.synapse.org/syn36397234/eptb_ensamble	sha256:9af033470217c85782d9e92d27ef57342a9b8e634503c24ee80d2f91411c4fa7	Challenge 2	syn36472647	3379489	syn36472647	0.8062	0.2713	0.8919	IBSE_IITM	taxonomy_relabd.species.csv: Peptoniphilus duerdenii
docker.synapse.org/syn36397234/eptb_ensamble@sha256:9af033470217c85782d9e92d27ef57342a9b8e634503c24ee80d2f91411c4fa7	taxonomy/taxonomy_relabd.species.csv	Peptoniphilus grossensis/harei	0	FALSE	docker.synapse.org/syn36397234/eptb_ensamble	sha256:9af033470217c85782d9e92d27ef57342a9b8e634503c24ee80d2f91411c4fa7	Challenge 2	syn36472647	3379489	syn36472647	0.8062	0.2713	0.8919	IBSE_IITM	taxonomy_relabd.species.csv: Peptoniphilus grossensis/harei
docker.synapse.org/syn36397234/eptb_ensamble@sha256:9af033470217c85782d9e92d27ef57342a9b8e634503c24ee80d2f91411c4fa7	taxonomy/taxonomy_relabd.species.csv	Peptoniphilus harei/lacydonensis	0	FALSE	docker.synapse.org/syn36397234/eptb_ensamble	sha256:9af033470217c85782d9e92d27ef57342a9b8e634503c24ee80d2f91411c4fa7	Challenge 2	syn36472647	3379489	syn36472647	0.8062	0.2713	0.8919	IBSE_IITM	taxonomy_relabd.species.csv: Peptoniphilus harei/lacydonensis
docker.synapse.org/syn36397234/eptb_ensamble@sha256:9af033470217c85782d9e92d27ef57342a9b8e634503c24ee80d2f91411c4fa7	taxonomy/taxonomy_relabd.species.csv	Peptoniphilus lacrimalis	0.0946098	TRUE	docker.synapse.org/syn36397234/eptb_ensamble	sha256:9af033470217c85782d9e92d27ef57342a9b8e634503c24ee80d2f91411c4fa7	Challenge 2	syn36472647	3379489	syn36472647	0.8062	0.2713	0.8919	IBSE_IITM	taxonomy_relabd.species.csv: Peptoniphilus lacrimalis
docker.synapse.org/syn36397234/eptb_ensamble@sha256:9af033470217c85782d9e92d27ef57342a9b8e634503c24ee80d2f91411c4fa7	taxonomy/taxonomy_relabd.species.csv	Peptoniphilus obesi	0	FALSE	docker.synapse.org/syn36397234/eptb_ensamble	sha256:9af033470217c85782d9e92d27ef57342a9b8e634503c24ee80d2f91411c4fa7	Challenge 2	syn36472647	3379489	syn36472647	0.8062	0.2713	0.8919	IBSE_IITM	taxonomy_relabd.species.csv: Peptoniphilus obesi
docker.synapse.org/syn36397234/eptb_ensamble@sha256:9af033470217c85782d9e92d27ef57342a9b8e634503c24ee80d2f91411c4fa7	taxonomy/taxonomy_relabd.species.csv	Peptoniphilus pacaensis	0	FALSE	docker.synapse.org/syn36397234/eptb_ensamble	sha256:9af033470217c85782d9e92d27ef57342a9b8e634503c24ee80d2f91411c4fa7	Challenge 2	syn36472647	3379489	syn36472647	0.8062	0.2713	0.8919	IBSE_IITM	taxonomy_relabd.species.csv: Peptoniphilus pacaensis
docker.synapse.org/syn36397234/eptb_ensamble@sha256:9af033470217c85782d9e92d27ef57342a9b8e634503c24ee80d2f91411c4fa7	taxonomy/taxonomy_relabd.species.csv	Peptostreptococcus anaerobius	0	FALSE	docker.synapse.org/syn36397234/eptb_ensamble	sha256:9af033470217c85782d9e92d27ef57342a9b8e634503c24ee80d2f91411c4fa7	Challenge 2	syn36472647	3379489	syn36472647	0.8062	0.2713	0.8919	IBSE_IITM	taxonomy_relabd.species.csv: Peptostreptococcus anaerobius
docker.synapse.org/syn36397234/eptb_ensamble@sha256:9af033470217c85782d9e92d27ef57342a9b8e634503c24ee80d2f91411c4fa7	taxonomy/taxonomy_relabd.species.csv	Porphyromonas	0	FALSE	docker.synapse.org/syn36397234/eptb_ensamble	sha256:9af033470217c85782d9e92d27ef57342a9b8e634503c24ee80d2f91411c4fa7	Challenge 2	syn36472647	3379489	syn36472647	0.8062	0.2713	0.8919	IBSE_IITM	taxonomy_relabd.species.csv: Porphyromonas
docker.synapse.org/syn36397234/eptb_ensamble@sha256:9af033470217c85782d9e92d27ef57342a9b8e634503c24ee80d2f91411c4fa7	taxonomy/taxonomy_relabd.species.csv	Porphyromonas asaccharolytica	0	FALSE	docker.synapse.org/syn36397234/eptb_ensamble	sha256:9af033470217c85782d9e92d27ef57342a9b8e634503c24ee80d2f91411c4fa7	Challenge 2	syn36472647	3379489	syn36472647	0.8062	0.2713	0.8919	IBSE_IITM	taxonomy_relabd.species.csv: Porphyromonas asaccharolytica
docker.synapse.org/syn36397234/eptb_ensamble@sha256:9af033470217c85782d9e92d27ef57342a9b8e634503c24ee80d2f91411c4fa7	taxonomy/taxonomy_relabd.species.csv	Porphyromonas bennonis	0	FALSE	docker.synapse.org/syn36397234/eptb_ensamble	sha256:9af033470217c85782d9e92d27ef57342a9b8e634503c24ee80d2f91411c4fa7	Challenge 2	syn36472647	3379489	syn36472647	0.8062	0.2713	0.8919	IBSE_IITM	taxonomy_relabd.species.csv: Porphyromonas bennonis
docker.synapse.org/syn36397234/eptb_ensamble@sha256:9af033470217c85782d9e92d27ef57342a9b8e634503c24ee80d2f91411c4fa7	taxonomy/taxonomy_relabd.species.csv	Porphyromonas uenonis	0	FALSE	docker.synapse.org/syn36397234/eptb_ensamble	sha256:9af033470217c85782d9e92d27ef57342a9b8e634503c24ee80d2f91411c4fa7	Challenge 2	syn36472647	3379489	syn36472647	0.8062	0.2713	0.8919	IBSE_IITM	taxonomy_relabd.species.csv: Porphyromonas uenonis
[truncated: 2,349 more rows]
